# Supplementary material for: Evolution of NLR genes in genus Arachis reveals asymmetric expansion of NLRome in wild and domesticated tetraploid species
Source: Sci Rep. 2023 Jun 8;13:9305. doi: 10.1038/s41598-023-36302-1 (PMC10250334; doi:10.1038/s41598-023-36302-1)
Supplement: Supplementary file 12 — Supplementary Table S1. [file 41598_2023_36302_MOESM12_ESM.xlsx]

## Sheet: Genome resources
Table S1: Genome Resources of Arachis hypogea, Arachis ipaensis, Arachis duranesis, Arachis monticola, Arachis stenosperma and Arachis cardenasi
	Species	Genome Version	Genome	Proteome link	Genome Webpage
1	Arachis Hypogea	gnm2	https://peanutbase.org/data/v2/Arachis/hypogaea/genomes/Tifrunner.gnm2.J5K5/arahy.Tifrunner.gnm2.J5K5.genome_main.fna.gz	https://peanutbase.org/data/v2/Arachis/hypogaea/annotations/Tifrunner.gnm2.ann1.4K0L/arahy.Tifrunner.gnm2.ann1.4K0L.protein_primary.faa.gz	https://peanutbase.org/data/v2/Arachis/hypogaea/genomes/Tifrunner.gnm2.J5K5/
2	Arachis Ipaensis	gnm1	https://peanutbase.org/data/v2/Arachis/ipaensis/genomes/K30076.gnm1.bXJ8/araip.K30076.gnm1.bXJ8.genome_main.fna.gz	https://peanutbase.org/data/v2/Arachis/ipaensis/annotations/K30076.gnm1.ann1.J37m/araip.K30076.gnm1.ann1.J37m.protein.faa.gz	https://peanutbase.org/data/v2/Arachis/ipaensis/annotations/K30076.gnm1.ann1.J37m/
3	Arachis duranensis	gnm1	https://peanutbase.org/data/v2/Arachis/duranensis/genomes/V14167.gnm1.SWBf/aradu.V14167.gnm1.SWBf.genome_main.fna.gz	https://peanutbase.org/data/v2/Arachis/duranensis/annotations/V14167.gnm1.ann1.cxSM/aradu.V14167.gnm1.ann1.cxSM.protein.faa.gz	https://peanutbase.org/data/v2/Arachis/duranensis/annotations/V14167.gnm1.ann1.cxSM/
4	Arachis cardenasii	GCA_018493915.1 araca.K10017.gnm1.DQ4M	https://ftp.ncbi.nlm.nih.gov/genomes/all/GCA/018/493/915/GCA_018493915.1_araca.K10017.gnm1.DQ4M/GCA_018493915.1_araca.K10017.gnm1.DQ4M_genomic.fna.gz	annotated using augustus	https://www.ncbi.nlm.nih.gov/genome/103026
5	Arachis stenosperma	GCA_014773155.1 arast.V10309.gnm1	https://ftp.ncbi.nlm.nih.gov/genomes/all/GCA/014/773/155/GCA_014773155.1_arast.V10309.gnm1.PFL2/GCA_014773155.1_arast.V10309.gnm1.PFL2_genomic.fna.gz	annotated using augustus	https://www.ncbi.nlm.nih.gov/genome/12798
6	Arachis monticola	GCA_003063285.2 ASM306328v2	https://ftp.ncbi.nlm.nih.gov/genomes/all/GCA/003/063/285/GCA_003063285.2_ASM306328v2/GCA_003063285.2_ASM306328v2_genomic.fna.gz	annotated using augustus	https://www.ncbi.nlm.nih.gov/genome/68994

## Sheet: PRJNA380954
Run	Age	Assay Type	AvgSpotLen	Bases	BioProject	BioSample	BioSampleModel	Bytes	Center Name	Consent	DATASTORE filetype	DATASTORE provider	DATASTORE region	Experiment	geo_loc_name_country	geo_loc_name_country_continent	geo_loc_name	Instrument	Library Name	LibraryLayout	LibrarySelection	LibrarySource	Organism	Platform	ReleaseDate	Replicate	Sample Name	SRA Study	Tissue	Ecotype	Isolate
SRR5409271	not applicable	RNA-Seq	126	2643353118	PRJNA380954	SAMN06658936	Plant	813947399	UNIVERSITY OF GEORGIA	public	sra,fastq	s3	s3.us-east-1	SRX2701561	uncalculated	uncalculated	not applicable	Illumina HiSeq 2000	Adur_rep1_mRNA	SINGLE	RANDOM	TRANSCRIPTOMIC	Arachis duranensis	ILLUMINA	43191.2	biological replicate 1	A.duranensisV14167_rep1	SRP102938	leaf	V14167
SRR5409270	not applicable	RNA-Seq	126	2702540232	PRJNA380954	SAMN06658937	Plant	855298768	UNIVERSITY OF GEORGIA	public	fastq,sra	s3	s3.us-east-1	SRX2701560	uncalculated	uncalculated	not applicable	Illumina HiSeq 2000	Adur_rep2_mRNA	SINGLE	RANDOM	TRANSCRIPTOMIC	Arachis duranensis	ILLUMINA	43191.2	biological replicate 2	A.duranensisV14167_rep2	SRP102938	leaf	V14167
SRR5409269	not applicable	RNA-Seq	126	1771232148	PRJNA380954	SAMN06658938	Plant	559776470	UNIVERSITY OF GEORGIA	public	fastq,sra	s3	s3.us-east-1	SRX2701559	uncalculated	uncalculated	not applicable	Illumina HiSeq 2000	Adur_rep3_mRNA	SINGLE	RANDOM	TRANSCRIPTOMIC	Arachis duranensis	ILLUMINA	43191.2	biological replicate 3	A.duranensisV14167_rep3	SRP102938	leaf	V14167
SRR5409268	not applicable	RNA-Seq	126	1821569778	PRJNA380954	SAMN06658939	Plant	565911399	UNIVERSITY OF GEORGIA	public	sra,fastq	s3	s3.us-east-1	SRX2701558	uncalculated	uncalculated	not applicable	Illumina HiSeq 2000	Aipa_rep1_mRNA	SINGLE	RANDOM	TRANSCRIPTOMIC	Arachis ipaensis	ILLUMINA	43191.2	biological replicate 1	A.ipaensis_rep1	SRP102938	leaf	K30076
SRR5409267	not applicable	RNA-Seq	126	1513842876	PRJNA380954	SAMN06658940	Plant	482332125	UNIVERSITY OF GEORGIA	public	fastq,sra	s3	s3.us-east-1	SRX2701557	uncalculated	uncalculated	not applicable	Illumina HiSeq 2000	Aipa_rep2_mRNA	SINGLE	RANDOM	TRANSCRIPTOMIC	Arachis ipaensis	ILLUMINA	43191.2	biological replicate 2	A.ipaensis_rep2	SRP102938	leaf	K30076
SRR5409266	not applicable	RNA-Seq	126	2175169500	PRJNA380954	SAMN06658941	Plant	679293599	UNIVERSITY OF GEORGIA	public	fastq,sra	s3	s3.us-east-1	SRX2701556	uncalculated	uncalculated	not applicable	Illumina HiSeq 2000	Aipa_rep3_mRNA	SINGLE	RANDOM	TRANSCRIPTOMIC	Arachis ipaensis	ILLUMINA	43191.2	biological replicate 3	A.ipaensis_rep3	SRP102938	leaf	K30076
SRR5409265	not applicable	RNA-Seq	126	2766382920	PRJNA380954	SAMN06658942	Plant	853212086	UNIVERSITY OF GEORGIA	public	fastq,sra	s3	s3.us-east-1	SRX2701555	uncalculated	uncalculated	not applicable	Illumina HiSeq 2000	ID_di_rep1_mRNA	SINGLE	RANDOM	TRANSCRIPTOMIC	Arachis	ILLUMINA	43191.2	biological replicate 1	IpaDur2_diploid_hybrid_rep1	SRP102938	leaf		IpaDur2 diploid hybrid
SRR5409264	not applicable	RNA-Seq	126	2636671842	PRJNA380954	SAMN06658943	Plant	824121616	UNIVERSITY OF GEORGIA	public	fastq,sra	s3	s3.us-east-1	SRX2701554	uncalculated	uncalculated	not applicable	Illumina HiSeq 2000	ID_di_rep2_mRNA	SINGLE	RANDOM	TRANSCRIPTOMIC	Arachis	ILLUMINA	43191.2	biological replicate 2	IpaDur2_diploid_hybrid_rep2	SRP102938	leaf		IpaDur2 diploid hybrid
SRR5409263	not applicable	RNA-Seq	126	3078417510	PRJNA380954	SAMN06658944	Plant	966364315	UNIVERSITY OF GEORGIA	public	sra,fastq	s3	s3.us-east-1	SRX2701553	uncalculated	uncalculated	not applicable	Illumina HiSeq 2000	ID_di_rep3_mRNA	SINGLE	RANDOM	TRANSCRIPTOMIC	Arachis	ILLUMINA	43191.2	biological replicate 3	IpaDur2_diploid_hybrid_rep3	SRP102938	leaf		IpaDur2 diploid hybrid
SRR5409262	not applicable	RNA-Seq	126	2618584290	PRJNA380954	SAMN06658945	Plant	806489061	UNIVERSITY OF GEORGIA	public	sra,fastq	s3	s3.us-east-1	SRX2701552	uncalculated	uncalculated	not applicable	Illumina HiSeq 2000	ID_4n1_rep1_mRNA	SINGLE	RANDOM	TRANSCRIPTOMIC	Arachis	ILLUMINA	43191.2	biological replicate 1	IpaDur2_1st_rep1	SRP102938	leaf		IpaDur2 1st generation of induced allotetraploid
SRR5409261	not applicable	RNA-Seq	126	2220337098	PRJNA380954	SAMN06658946	Plant	699280710	UNIVERSITY OF GEORGIA	public	sra,fastq	s3	s3.us-east-1	SRX2701551	uncalculated	uncalculated	not applicable	Illumina HiSeq 2000	ID_4n1_rep2_mRNA	SINGLE	RANDOM	TRANSCRIPTOMIC	Arachis	ILLUMINA	43191.2	biological replicate 2	IpaDur2_1st_rep2	SRP102938	leaf		IpaDur2 1st generation of induced allotetraploid
SRR5409260	not applicable	RNA-Seq	126	1709510922	PRJNA380954	SAMN06658947	Plant	541780585	UNIVERSITY OF GEORGIA	public	fastq,sra	s3	s3.us-east-1	SRX2701550	uncalculated	uncalculated	not applicable	Illumina HiSeq 2000	ID_4n1_rep3_mRNA	SINGLE	RANDOM	TRANSCRIPTOMIC	Arachis	ILLUMINA	43191.2	biological replicate 3	IpaDur2_1st_rep3	SRP102938	leaf		IpaDur2 1st generation of induced allotetraploid
SRR5409259	not applicable	RNA-Seq	126	1589470596	PRJNA380954	SAMN06658948	Plant	501275105	UNIVERSITY OF GEORGIA	public	sra,fastq	s3	s3.us-east-1	SRX2701549	uncalculated	uncalculated	not applicable	Illumina HiSeq 2000	ID_4n9_rep1_mRNA	SINGLE	RANDOM	TRANSCRIPTOMIC	Arachis	ILLUMINA	43191.2	biological replicate 1	IpaDur1_9th_rep1	SRP102938	leaf		IpaDur1 9th generation of induced allotetraploid
SRR5409258	not applicable	RNA-Seq	126	2843900136	PRJNA380954	SAMN06658949	Plant	894866413	UNIVERSITY OF GEORGIA	public	fastq,sra	s3	s3.us-east-1	SRX2701548	uncalculated	uncalculated	not applicable	Illumina HiSeq 2000	ID_4n9_rep2_mRNA	SINGLE	RANDOM	TRANSCRIPTOMIC	Arachis	ILLUMINA	43191.2	biological replicate 2	IpaDur1_9th_rep2	SRP102938	leaf		IpaDur1 9th generation of induced allotetraploid
SRR5409257	not applicable	RNA-Seq	126	3108536676	PRJNA380954	SAMN06658950	Plant	972640720	UNIVERSITY OF GEORGIA	public	sra,fastq	s3	s3.us-east-1	SRX2701547	uncalculated	uncalculated	not applicable	Illumina HiSeq 2000	ID_4n9_rep3_mRNA	SINGLE	RANDOM	TRANSCRIPTOMIC	Arachis	ILLUMINA	43191.2	biological replicate 3	IpaDur1_9th_rep3	SRP102938	leaf		IpaDur1 9th generation of induced allotetraploid
SRR5409256	not applicable	RNA-Seq	126	2394245322	PRJNA380954	SAMN06658951	Plant	738228215	UNIVERSITY OF GEORGIA	public	fastq,sra	s3	s3.us-east-1	SRX2701546	uncalculated	uncalculated	not applicable	Illumina HiSeq 2000	Amon_rep1_mRNA	SINGLE	RANDOM	TRANSCRIPTOMIC	Arachis monticola	ILLUMINA	43191.2	biological replicate 1	A.monticola_PI468196_rep1	SRP102938	leaf	PI468196
SRR5409255	not applicable	RNA-Seq	126	1931117706	PRJNA380954	SAMN06658952	Plant	608984272	UNIVERSITY OF GEORGIA	public	sra,fastq	s3	s3.us-east-1	SRX2701545	uncalculated	uncalculated	not applicable	Illumina HiSeq 2000	Amon_rep2_mRNA	SINGLE	RANDOM	TRANSCRIPTOMIC	Arachis monticola	ILLUMINA	43191.2	biological replicate 2	A.monticola_PI468196_rep2	SRP102938	leaf	PI468196
SRR5409254	not applicable	RNA-Seq	126	2958497262	PRJNA380954	SAMN06658953	Plant	924081181	UNIVERSITY OF GEORGIA	public	fastq,sra	s3	s3.us-east-1	SRX2701544	uncalculated	uncalculated	not applicable	Illumina HiSeq 2000	Amon_rep3_mRNA	SINGLE	RANDOM	TRANSCRIPTOMIC	Arachis monticola	ILLUMINA	43191.2	biological replicate 3	A.monticola_PI468196_rep3	SRP102938	leaf	PI468196
SRR5409253	not applicable	RNA-Seq	126	2483837874	PRJNA380954	SAMN06658954	Plant	763477906	UNIVERSITY OF GEORGIA	public	fastq,sra	s3	s3.us-east-1	SRX2701543	uncalculated	uncalculated	not applicable	Illumina HiSeq 2000	Ahyp_rep1_mRNA	SINGLE	RANDOM	TRANSCRIPTOMIC	Arachis hypogaea	ILLUMINA	43191.2	biological replicate 1	A.hypogaea_Runner_rep1	SRP102938	leaf	Runner IAC 886
SRR5409252	not applicable	RNA-Seq	126	3060672552	PRJNA380954	SAMN06658955	Plant	966914614	UNIVERSITY OF GEORGIA	public	fastq,sra	s3	s3.us-east-1	SRX2701542	uncalculated	uncalculated	not applicable	Illumina HiSeq 2000	Ahyp_rep2_mRNA	SINGLE	RANDOM	TRANSCRIPTOMIC	Arachis hypogaea	ILLUMINA	43191.2	biological replicate 2	A.hypogaea_Runner_rep2	SRP102938	leaf	Runner IAC 886
SRR5409251	not applicable	RNA-Seq	126	2558066112	PRJNA380954	SAMN06658956	Plant	797979576	UNIVERSITY OF GEORGIA	public	fastq,sra	s3	s3.us-east-1	SRX2701541	uncalculated	uncalculated	not applicable	Illumina HiSeq 2000	Ahyp_rep3_mRNA	SINGLE	RANDOM	TRANSCRIPTOMIC	Arachis hypogaea	ILLUMINA	43191.2	biological replicate 3	A.hypogaea_Runner_rep3	SRP102938	leaf	Runner IAC 886

## Sheet: PRJNA847769
Run	Age	Assay Type	AvgSpotLen	Bases	BioProject	BioSample	BioSampleModel	Bytes	Center Name	Consent	Cultivar	DATASTORE filetype	DATASTORE provider	DATASTORE region	dev_stage	Experiment	geo_loc_name_country	geo_loc_name_country_continent	geo_loc_name	Instrument	Isolate	Library Name	LibraryLayout	LibrarySelection	LibrarySource	Organism	Platform	ReleaseDate	Sample Name	SRA Study	Tissue
SRR19631987	35DAF	RNA-Seq	149	5997374012	PRJNA847769	SAMN28956545	Plant	3551964590	ZHENGZHOU UNIVERSITY	public	NC94022	sra,fastq	gs,s3	s3.us-east-1,gs.US	SRX15682577	China	Asia	China	Illumina NovaSeq 6000	NC94022_seed35_1	PAIRED	Oligo-dT	TRANSCRIPTOMIC	Arachis hypogaea	ILLUMINA	2022-08-04T00:00:00Z	replicate = biological replicate 19	NC94022_seed35_1	SRP379760	Seed
SRR19631988	25DAF	RNA-Seq	148	6007671671	PRJNA847769	SAMN28956544	Plant	3720904068	ZHENGZHOU UNIVERSITY	public	NC94022	fastq,sra	s3,gs	s3.us-east-1,gs.US	SRX15682576	China	Asia	China	Illumina NovaSeq 6000	NC94022_pod25_3	PAIRED	Oligo-dT	TRANSCRIPTOMIC	Arachis hypogaea	ILLUMINA	2022-08-04T00:00:00Z	replicate = biological replicate 17	NC94022_pod25_3	SRP379760	POD
SRR19631989	25DAF	RNA-Seq	148	5951667077	PRJNA847769	SAMN28956543	Plant	3675184003	ZHENGZHOU UNIVERSITY	public	NC94022	sra,fastq	s3,gs	s3.us-east-1,gs.US	SRX15682575	China	Asia	China	Illumina NovaSeq 6000	NC94022_pod25_2	PAIRED	Oligo-dT	TRANSCRIPTOMIC	Arachis hypogaea	ILLUMINA	2022-08-04T00:00:00Z	replicate = biological replicate 15	NC94022_pod25_2	SRP379760	POD
SRR19631990	25DAF	RNA-Seq	148	6019468859	PRJNA847769	SAMN28956542	Plant	3707471688	ZHENGZHOU UNIVERSITY	public	NC94022	sra,fastq	gs,s3	gs.US,s3.us-east-1	SRX15682574	China	Asia	China	Illumina NovaSeq 6000	NC94022_pod25_1	PAIRED	Oligo-dT	TRANSCRIPTOMIC	Arachis hypogaea	ILLUMINA	2022-08-04T00:00:00Z	replicate = biological replicate 13	NC94022_pod25_1	SRP379760	POD
SRR19631991	45DAF	RNA-Seq	148	6125738840	PRJNA847769	SAMN28956591	Plant	3799146055	ZHENGZHOU UNIVERSITY	public	YH15	fastq,sra	s3,gs	gs.US,s3.us-east-1	SRX15682573	China	Asia	China	Illumina NovaSeq 6000	YH15_seed45_3	PAIRED	Oligo-dT	TRANSCRIPTOMIC	Arachis hypogaea	ILLUMINA	2022-08-04T00:00:00Z	replicate = biological replicate 111	YH15_seed45_3	SRP379760	Seed
SRR19631992	45DAF	RNA-Seq	148	6008813262	PRJNA847769	SAMN28956590	Plant	3692814245	ZHENGZHOU UNIVERSITY	public	YH15	fastq,sra	gs,s3	gs.US,s3.us-east-1	SRX15682572	China	Asia	China	Illumina NovaSeq 6000	YH15_seed45_2	PAIRED	Oligo-dT	TRANSCRIPTOMIC	Arachis hypogaea	ILLUMINA	2022-08-04T00:00:00Z	replicate = biological replicate 109	YH15_seed45_2	SRP379760	Seed
SRR19631993	45DAF	RNA-Seq	148	6053052858	PRJNA847769	SAMN28956589	Plant	3712103729	ZHENGZHOU UNIVERSITY	public	YH15	fastq,sra	s3,gs	s3.us-east-1,gs.US	SRX15682571	China	Asia	China	Illumina NovaSeq 6000	YH15_seed45_1	PAIRED	Oligo-dT	TRANSCRIPTOMIC	Arachis hypogaea	ILLUMINA	2022-08-04T00:00:00Z	replicate = biological replicate 107	YH15_seed45_1	SRP379760	Seed
SRR19631994	35DAF	RNA-Seq	148	6069747156	PRJNA847769	SAMN28956588	Plant	3762041444	ZHENGZHOU UNIVERSITY	public	YH15	fastq,sra	gs,s3	gs.US,s3.us-east-1	SRX15682570	China	Asia	China	Illumina NovaSeq 6000	YH15_seed35_2	PAIRED	Oligo-dT	TRANSCRIPTOMIC	Arachis hypogaea	ILLUMINA	2022-08-04T00:00:00Z	replicate = biological replicate 105	YH15_seed35_2	SRP379760	Seed
SRR19631995	35DAF	RNA-Seq	148	6038484727	PRJNA847769	SAMN28956587	Plant	3749868202	ZHENGZHOU UNIVERSITY	public	YH15	fastq,sra	gs,s3	s3.us-east-1,gs.US	SRX15682569	China	Asia	China	Illumina NovaSeq 6000	YH15_seed35_1	PAIRED	Oligo-dT	TRANSCRIPTOMIC	Arachis hypogaea	ILLUMINA	2022-08-04T00:00:00Z	replicate = biological replicate 103	YH15_seed35_1	SRP379760	Seed
SRR19631996	25DAF	RNA-Seq	148	6019989267	PRJNA847769	SAMN28956586	Plant	3742618636	ZHENGZHOU UNIVERSITY	public	YH15	sra,fastq	s3,gs	gs.US,s3.us-east-1	SRX15682568	China	Asia	China	Illumina NovaSeq 6000	YH15_pod25_3	PAIRED	Oligo-dT	TRANSCRIPTOMIC	Arachis hypogaea	ILLUMINA	2022-08-04T00:00:00Z	replicate = biological replicate 101	YH15_pod25_3	SRP379760	POD
SRR19631997	45DAF	RNA-Seq	149	6093448512	PRJNA847769	SAMN28956541	Plant	3593437700	ZHENGZHOU UNIVERSITY	public	NC94022	fastq,sra	ncbi,gs,s3	s3.us-east-1,ncbi.public,gs.US	SRX15682567	China	Asia	China	Illumina NovaSeq 6000	NC94022_shell45_3	PAIRED	Oligo-dT	TRANSCRIPTOMIC	Arachis hypogaea	ILLUMINA	2022-08-04T00:00:00Z	replicate = biological replicate 11	NC94022_shell45_3	SRP379760	Shell
SRR19631998	25DAF	RNA-Seq	148	6079993508	PRJNA847769	SAMN28956585	Plant	3752647357	ZHENGZHOU UNIVERSITY	public	YH15	sra,fastq	s3,gs	s3.us-east-1,gs.US	SRX15682566	China	Asia	China	Illumina NovaSeq 6000	YH15_pod25_2	PAIRED	Oligo-dT	TRANSCRIPTOMIC	Arachis hypogaea	ILLUMINA	2022-08-04T00:00:00Z	replicate = biological replicate 99	YH15_pod25_2	SRP379760	POD
SRR19631999	25DAF	RNA-Seq	148	6088608544	PRJNA847769	SAMN28956584	Plant	3773792943	ZHENGZHOU UNIVERSITY	public	YH15	fastq,sra	gs,s3	s3.us-east-1,gs.US	SRX15682565	China	Asia	China	Illumina NovaSeq 6000	YH15_pod25_1	PAIRED	Oligo-dT	TRANSCRIPTOMIC	Arachis hypogaea	ILLUMINA	2022-08-04T00:00:00Z	replicate = biological replicate 97	YH15_pod25_1	SRP379760	POD
SRR19632000	45DAF	RNA-Seq	149	6109517719	PRJNA847769	SAMN28956583	Plant	3701079219	ZHENGZHOU UNIVERSITY	public	S181523	fastq,sra	ncbi,s3,gs	ncbi.public,s3.us-east-1,gs.US	SRX15682564	China	Asia	China	Illumina NovaSeq 6000	S181523_seed45_3	PAIRED	Oligo-dT	TRANSCRIPTOMIC	Arachis hypogaea	ILLUMINA	2022-08-04T00:00:00Z	replicate = biological replicate 95	S181523_seed45_3	SRP379760	Seed
SRR19632001	45DAF	RNA-Seq	149	5977038115	PRJNA847769	SAMN28956582	Plant	3625341098	ZHENGZHOU UNIVERSITY	public	S181523	fastq,sra	gs,s3	gs.US,s3.us-east-1	SRX15682563	China	Asia	China	Illumina NovaSeq 6000	S181523_seed45_2	PAIRED	Oligo-dT	TRANSCRIPTOMIC	Arachis hypogaea	ILLUMINA	2022-08-04T00:00:00Z	replicate = biological replicate 93	S181523_seed45_2	SRP379760	Seed
SRR19632002	45DAF	RNA-Seq	149	5962399925	PRJNA847769	SAMN28956581	Plant	3608105272	ZHENGZHOU UNIVERSITY	public	S181523	sra,fastq	s3,gs	s3.us-east-1,gs.US	SRX15682562	China	Asia	China	Illumina NovaSeq 6000	S181523_seed45_1	PAIRED	Oligo-dT	TRANSCRIPTOMIC	Arachis hypogaea	ILLUMINA	2022-08-04T00:00:00Z	replicate = biological replicate 91	S181523_seed45_1	SRP379760	Seed
SRR19632003	35DAF	RNA-Seq	149	6120291750	PRJNA847769	SAMN28956580	Plant	3601253591	ZHENGZHOU UNIVERSITY	public	S181523	sra,fastq	s3,gs	s3.us-east-1,gs.US	SRX15682561	China	Asia	China	Illumina NovaSeq 6000	S181523_seed35_3	PAIRED	Oligo-dT	TRANSCRIPTOMIC	Arachis hypogaea	ILLUMINA	2022-08-04T00:00:00Z	replicate = biological replicate 89	S181523_seed35_3	SRP379760	Seed
SRR19632004	35DAF	RNA-Seq	149	5961874452	PRJNA847769	SAMN28956579	Plant	3499281806	ZHENGZHOU UNIVERSITY	public	S181523	sra,fastq	gs,s3	gs.US,s3.us-east-1	SRX15682560	China	Asia	China	Illumina NovaSeq 6000	S181523_seed35_2	PAIRED	Oligo-dT	TRANSCRIPTOMIC	Arachis hypogaea	ILLUMINA	2022-08-04T00:00:00Z	replicate = biological replicate 87	S181523_seed35_2	SRP379760	Seed
SRR19632005	35DAF	RNA-Seq	149	6135562655	PRJNA847769	SAMN28956578	Plant	3655684330	ZHENGZHOU UNIVERSITY	public	S181523	sra,fastq	gs,s3	s3.us-east-1,gs.US	SRX15682559	China	Asia	China	Illumina NovaSeq 6000	S181523_seed35_1	PAIRED	Oligo-dT	TRANSCRIPTOMIC	Arachis hypogaea	ILLUMINA	2022-08-04T00:00:00Z	replicate = biological replicate 85	S181523_seed35_1	SRP379760	Seed
SRR19632006	45DAF	RNA-Seq	149	5971725613	PRJNA847769	SAMN28956577	Plant	3597842583	ZHENGZHOU UNIVERSITY	public	S181523	sra,fastq	gs,s3	gs.US,s3.us-east-1	SRX15682558	China	Asia	China	Illumina NovaSeq 6000	S181523_shell45_3	PAIRED	Oligo-dT	TRANSCRIPTOMIC	Arachis hypogaea	ILLUMINA	2022-08-04T00:00:00Z	replicate = biological replicate 83	S181523_shell45_3	SRP379760	Shell
SRR19632007	45DAF	RNA-Seq	149	6042656292	PRJNA847769	SAMN28956576	Plant	3650621362	ZHENGZHOU UNIVERSITY	public	S181523	sra,fastq	gs,s3	gs.US,s3.us-east-1	SRX15682557	China	Asia	China	Illumina NovaSeq 6000	S181523_shell45_2	PAIRED	Oligo-dT	TRANSCRIPTOMIC	Arachis hypogaea	ILLUMINA	2022-08-04T00:00:00Z	replicate = biological replicate 81	S181523_shell45_2	SRP379760	Shell
SRR19632008	45DAF	RNA-Seq	149	6139749580	PRJNA847769	SAMN28956540	Plant	3668544956	ZHENGZHOU UNIVERSITY	public	NC94022	fastq,sra	s3,gs	gs.US,s3.us-east-1	SRX15682556	China	Asia	China	Illumina NovaSeq 6000	NC94022_shell45_2	PAIRED	Oligo-dT	TRANSCRIPTOMIC	Arachis hypogaea	ILLUMINA	2022-08-04T00:00:00Z	replicate = biological replicate 9	NC94022_shell45_2	SRP379760	Shell
SRR19632009	45DAF	RNA-Seq	149	6020297374	PRJNA847769	SAMN28956575	Plant	3571022205	ZHENGZHOU UNIVERSITY	public	S181523	fastq,sra	gs,s3	s3.us-east-1,gs.US	SRX15682555	China	Asia	China	Illumina NovaSeq 6000	S181523_shell45_1	PAIRED	Oligo-dT	TRANSCRIPTOMIC	Arachis hypogaea	ILLUMINA	2022-08-04T00:00:00Z	replicate = biological replicate 79	S181523_shell45_1	SRP379760	Shell
SRR19632010	35DAF	RNA-Seq	149	6118460236	PRJNA847769	SAMN28956574	Plant	3597908916	ZHENGZHOU UNIVERSITY	public	S181523	fastq,sra	gs,s3	gs.US,s3.us-east-1	SRX15682554	China	Asia	China	Illumina NovaSeq 6000	S181523_shell35_3	PAIRED	Oligo-dT	TRANSCRIPTOMIC	Arachis hypogaea	ILLUMINA	2022-08-04T00:00:00Z	replicate = biological replicate 77	S181523_shell35_3	SRP379760	Shell
SRR19632011	35DAF	RNA-Seq	149	6108921779	PRJNA847769	SAMN28956573	Plant	3603079657	ZHENGZHOU UNIVERSITY	public	S181523	sra,fastq	gs,s3	s3.us-east-1,gs.US	SRX15682553	China	Asia	China	Illumina NovaSeq 6000	S181523_shell35_2	PAIRED	Oligo-dT	TRANSCRIPTOMIC	Arachis hypogaea	ILLUMINA	2022-08-04T00:00:00Z	replicate = biological replicate 75	S181523_shell35_2	SRP379760	Shell
SRR19632012	35DAF	RNA-Seq	149	6087121100	PRJNA847769	SAMN28956572	Plant	3591956927	ZHENGZHOU UNIVERSITY	public	S181523	fastq,sra	gs,s3	gs.US,s3.us-east-1	SRX15682552	China	Asia	China	Illumina NovaSeq 6000	S181523_shell35_1	PAIRED	Oligo-dT	TRANSCRIPTOMIC	Arachis hypogaea	ILLUMINA	2022-08-04T00:00:00Z	replicate = biological replicate 73	S181523_shell35_1	SRP379760	Shell
SRR19632013	45DAF	RNA-Seq	148	6130873406	PRJNA847769	SAMN28956571	Plant	3771853377	ZHENGZHOU UNIVERSITY	public	YH15	fastq,sra	s3,gs	s3.us-east-1,gs.US	SRX15682551	China	Asia	China	Illumina NovaSeq 6000	YH15_shell45_3	PAIRED	Oligo-dT	TRANSCRIPTOMIC	Arachis hypogaea	ILLUMINA	2022-08-04T00:00:00Z	replicate = biological replicate 71	YH15_shell45_3	SRP379760	Shell
SRR19632014	45DAF	RNA-Seq	148	6109295088	PRJNA847769	SAMN28956570	Plant	3795274589	ZHENGZHOU UNIVERSITY	public	YH15	fastq,sra	gs,s3	gs.US,s3.us-east-1	SRX15682550	China	Asia	China	Illumina NovaSeq 6000	YH15_shell45_2	PAIRED	Oligo-dT	TRANSCRIPTOMIC	Arachis hypogaea	ILLUMINA	2022-08-04T00:00:00Z	replicate = biological replicate 69	YH15_shell45_2	SRP379760	Shell
SRR19632015	45DAF	RNA-Seq	148	5963671371	PRJNA847769	SAMN28956569	Plant	3675931779	ZHENGZHOU UNIVERSITY	public	YH15	fastq,sra	s3,gs	s3.us-east-1,gs.US	SRX15682549	China	Asia	China	Illumina NovaSeq 6000	YH15_shell45_1	PAIRED	Oligo-dT	TRANSCRIPTOMIC	Arachis hypogaea	ILLUMINA	2022-08-04T00:00:00Z	replicate = biological replicate 67	YH15_shell45_1	SRP379760	Shell
SRR19632016	35DAF	RNA-Seq	148	6100148610	PRJNA847769	SAMN28956568	Plant	3753596272	ZHENGZHOU UNIVERSITY	public	YH15	sra,fastq	s3,gs	gs.US,s3.us-east-1	SRX15682548	China	Asia	China	Illumina NovaSeq 6000	YH15_shell35_3	PAIRED	Oligo-dT	TRANSCRIPTOMIC	Arachis hypogaea	ILLUMINA	2022-08-04T00:00:00Z	replicate = biological replicate 65	YH15_shell35_3	SRP379760	Shell
SRR19632017	35DAF	RNA-Seq	148	6130794606	PRJNA847769	SAMN28956567	Plant	3773085858	ZHENGZHOU UNIVERSITY	public	YH15	sra,fastq	s3,gs	gs.US,s3.us-east-1	SRX15682547	China	Asia	China	Illumina NovaSeq 6000	YH15_shell35_2	PAIRED	Oligo-dT	TRANSCRIPTOMIC	Arachis hypogaea	ILLUMINA	2022-08-04T00:00:00Z	replicate = biological replicate 63	YH15_shell35_2	SRP379760	Shell
SRR19632018	35DAF	RNA-Seq	148	6044231386	PRJNA847769	SAMN28956566	Plant	3738979851	ZHENGZHOU UNIVERSITY	public	YH15	sra,fastq	gs,s3	s3.us-east-1,gs.US	SRX15682546	China	Asia	China	Illumina NovaSeq 6000	YH15_shell35_1	PAIRED	Oligo-dT	TRANSCRIPTOMIC	Arachis hypogaea	ILLUMINA	2022-08-04T00:00:00Z	replicate = biological replicate 61	YH15_shell35_1	SRP379760	Shell
SRR19632019	45DAF	RNA-Seq	149	6069550090	PRJNA847769	SAMN28956539	Plant	3560950963	ZHENGZHOU UNIVERSITY	public	NC94022	fastq,sra	s3,gs	gs.US,s3.us-east-1	SRX15682545	China	Asia	China	Illumina NovaSeq 6000	NC94022_shell45_1	PAIRED	Oligo-dT	TRANSCRIPTOMIC	Arachis hypogaea	ILLUMINA	2022-08-04T00:00:00Z	replicate = biological replicate 7	NC94022_shell45_1	SRP379760	Shell
SRR19632020	25DAF	RNA-Seq	149	5969330565	PRJNA847769	SAMN28956565	Plant	3556056802	ZHENGZHOU UNIVERSITY	public	S181523	fastq,sra	s3,gs	gs.US,s3.us-east-1	SRX15682544	China	Asia	China	Illumina NovaSeq 6000	S181523_pod25_3	PAIRED	Oligo-dT	TRANSCRIPTOMIC	Arachis hypogaea	ILLUMINA	2022-08-04T00:00:00Z	replicate = biological replicate 59	S181523_pod25_3	SRP379760	POD
SRR19632021	25DAF	RNA-Seq	149	6142377265	PRJNA847769	SAMN28956564	Plant	3629927505	ZHENGZHOU UNIVERSITY	public	S181523	fastq,sra	gs,s3	s3.us-east-1,gs.US	SRX15682543	China	Asia	China	Illumina NovaSeq 6000	S181523_pod25_2	PAIRED	Oligo-dT	TRANSCRIPTOMIC	Arachis hypogaea	ILLUMINA	2022-08-04T00:00:00Z	replicate = biological replicate 57	S181523_pod25_2	SRP379760	POD
SRR19632022	45DAF	RNA-Seq	149	6149418495	PRJNA847769	SAMN28956563	Plant	3626639765	ZHENGZHOU UNIVERSITY	public	S181517	fastq,sra	gs,s3	gs.US,s3.us-east-1	SRX15682542	China	Asia	China	Illumina NovaSeq 6000	S181517_seed45_2	PAIRED	Oligo-dT	TRANSCRIPTOMIC	Arachis hypogaea	ILLUMINA	2022-08-04T00:00:00Z	replicate = biological replicate 55	S181517_seed45_2	SRP379760	Seed
SRR19632023	45DAF	RNA-Seq	149	6064102805	PRJNA847769	SAMN28956562	Plant	3589889207	ZHENGZHOU UNIVERSITY	public	S181517	sra,fastq	gs,s3	s3.us-east-1,gs.US	SRX15682541	China	Asia	China	Illumina NovaSeq 6000	S181517_seed45_1	PAIRED	Oligo-dT	TRANSCRIPTOMIC	Arachis hypogaea	ILLUMINA	2022-08-04T00:00:00Z	replicate = biological replicate 53	S181517_seed45_1	SRP379760	Seed
SRR19632024	35DAF	RNA-Seq	149	6064138264	PRJNA847769	SAMN28956561	Plant	3654102764	ZHENGZHOU UNIVERSITY	public	S181517	sra,fastq	gs,s3	s3.us-east-1,gs.US	SRX15682540	China	Asia	China	Illumina NovaSeq 6000	S181517_seed35_2	PAIRED	Oligo-dT	TRANSCRIPTOMIC	Arachis hypogaea	ILLUMINA	2022-08-04T00:00:00Z	replicate = biological replicate 51	S181517_seed35_2	SRP379760	Seed
SRR19632025	35DAF	RNA-Seq	149	6054299140	PRJNA847769	SAMN28956560	Plant	3666712807	ZHENGZHOU UNIVERSITY	public	S181517	fastq,sra	s3,gs	s3.us-east-1,gs.US	SRX15682539	China	Asia	China	Illumina NovaSeq 6000	S181517_seed35_1	PAIRED	Oligo-dT	TRANSCRIPTOMIC	Arachis hypogaea	ILLUMINA	2022-08-04T00:00:00Z	replicate = biological replicate 49	S181517_seed35_1	SRP379760	Seed
SRR19632026	25DAF	RNA-Seq	149	6088603628	PRJNA847769	SAMN28956559	Plant	3696078242	ZHENGZHOU UNIVERSITY	public	S181517	fastq,sra	s3,gs	gs.US,s3.us-east-1	SRX15682538	China	Asia	China	Illumina NovaSeq 6000	S181517_pod25_3	PAIRED	Oligo-dT	TRANSCRIPTOMIC	Arachis hypogaea	ILLUMINA	2022-08-04T00:00:00Z	replicate = biological replicate 47	S181517_pod25_3	SRP379760	POD
SRR19632027	25DAF	RNA-Seq	149	5998065517	PRJNA847769	SAMN28956558	Plant	3629096378	ZHENGZHOU UNIVERSITY	public	S181517	sra,fastq	s3,gs	s3.us-east-1,gs.US	SRX15682537	China	Asia	China	Illumina NovaSeq 6000	S181517_pod25_2	PAIRED	Oligo-dT	TRANSCRIPTOMIC	Arachis hypogaea	ILLUMINA	2022-08-04T00:00:00Z	replicate = biological replicate 45	S181517_pod25_2	SRP379760	POD
SRR19632028	25DAF	RNA-Seq	149	6059996233	PRJNA847769	SAMN28956557	Plant	3657826278	ZHENGZHOU UNIVERSITY	public	S181517	sra,fastq	gs,s3	s3.us-east-1,gs.US	SRX15682536	China	Asia	China	Illumina NovaSeq 6000	S181517_pod25_1	PAIRED	Oligo-dT	TRANSCRIPTOMIC	Arachis hypogaea	ILLUMINA	2022-08-04T00:00:00Z	replicate = biological replicate 43	S181517_pod25_1	SRP379760	POD
SRR19632029	45DAF	RNA-Seq	149	6007685797	PRJNA847769	SAMN28956556	Plant	3526603626	ZHENGZHOU UNIVERSITY	public	S181517	fastq,sra	s3,gs	gs.US,s3.us-east-1	SRX15682535	China	Asia	China	Illumina NovaSeq 6000	S181517_shell45_3	PAIRED	Oligo-dT	TRANSCRIPTOMIC	Arachis hypogaea	ILLUMINA	2022-08-04T00:00:00Z	replicate = biological replicate 42	S181517_shell45_3	SRP379760	Shell
SRR19632030	35DAF	RNA-Seq	148	6112196851	PRJNA847769	SAMN28956538	Plant	3753693458	ZHENGZHOU UNIVERSITY	public	NC94022	sra,fastq	s3,gs	s3.us-east-1,gs.US	SRX15682534	China	Asia	China	Illumina NovaSeq 6000	NC94022_shell35_3	PAIRED	Oligo-dT	TRANSCRIPTOMIC	Arachis hypogaea	ILLUMINA	2022-08-04T00:00:00Z	replicate = biological replicate 5	NC94022_shell35_3	SRP379760	Shell
SRR19632031	45DAF	RNA-Seq	149	6145422548	PRJNA847769	SAMN28956555	Plant	3709197411	ZHENGZHOU UNIVERSITY	public	S181517	sra,fastq	s3,gs	s3.us-east-1,gs.US	SRX15682533	China	Asia	China	Illumina NovaSeq 6000	S181517_shell45_2	PAIRED	Oligo-dT	TRANSCRIPTOMIC	Arachis hypogaea	ILLUMINA	2022-08-04T00:00:00Z	replicate = biological replicate 39	S181517_shell45_2	SRP379760	Shell
SRR19632032	45DAF	RNA-Seq	149	6066163758	PRJNA847769	SAMN28956554	Plant	3685824529	ZHENGZHOU UNIVERSITY	public	S181517	sra,fastq	s3,gs	s3.us-east-1,gs.US	SRX15682532	China	Asia	China	Illumina NovaSeq 6000	S181517_shell45_1	PAIRED	Oligo-dT	TRANSCRIPTOMIC	Arachis hypogaea	ILLUMINA	2022-08-04T00:00:00Z	replicate = biological replicate 37	S181517_shell45_1	SRP379760	Shell
SRR19632033	35DAF	RNA-Seq	149	5988136896	PRJNA847769	SAMN28956553	Plant	3599925970	ZHENGZHOU UNIVERSITY	public	S181517	fastq,sra	s3,gs	s3.us-east-1,gs.US	SRX15682531	China	Asia	China	Illumina NovaSeq 6000	S181517_shell35_2	PAIRED	Oligo-dT	TRANSCRIPTOMIC	Arachis hypogaea	ILLUMINA	2022-08-04T00:00:00Z	replicate = biological replicate 35	S181517_shell35_2	SRP379760	Shell
SRR19632034	35DAF	RNA-Seq	149	6147558435	PRJNA847769	SAMN28956552	Plant	3685069864	ZHENGZHOU UNIVERSITY	public	S181517	sra,fastq	s3,gs	s3.us-east-1,gs.US	SRX15682530	China	Asia	China	Illumina NovaSeq 6000	S181517_shell35_1	PAIRED	Oligo-dT	TRANSCRIPTOMIC	Arachis hypogaea	ILLUMINA	2022-08-04T00:00:00Z	replicate = biological replicate 33	S181517_shell35_1	SRP379760	Shell
SRR19632035	25DAF	RNA-Seq	149	6074890287	PRJNA847769	SAMN28956551	Plant	3579687291	ZHENGZHOU UNIVERSITY	public	S181523	sra,fastq	gs,s3	gs.US,s3.us-east-1	SRX15682529	China	Asia	China	Illumina NovaSeq 6000	S181523_pod25_1	PAIRED	Oligo-dT	TRANSCRIPTOMIC	Arachis hypogaea	ILLUMINA	2022-08-04T00:00:00Z	replicate = biological replicate 31	S181523_pod25_1	SRP379760	POD
SRR19632036	45DAF	RNA-Seq	149	6036744592	PRJNA847769	SAMN28956550	Plant	3577165996	ZHENGZHOU UNIVERSITY	public	NC94022	fastq,sra	gs,s3	gs.US,s3.us-east-1	SRX15682528	China	Asia	China	Illumina NovaSeq 6000	NC94022_seed45_3	PAIRED	Oligo-dT	TRANSCRIPTOMIC	Arachis hypogaea	ILLUMINA	2022-08-04T00:00:00Z	replicate = biological replicate 29	NC94022_seed45_3	SRP379760	Seed
SRR19632037	45DAF	RNA-Seq	149	6001060656	PRJNA847769	SAMN28956549	Plant	3572233812	ZHENGZHOU UNIVERSITY	public	NC94022	fastq,sra	gs,s3	gs.US,s3.us-east-1	SRX15682527	China	Asia	China	Illumina NovaSeq 6000	NC94022_seed45_2	PAIRED	Oligo-dT	TRANSCRIPTOMIC	Arachis hypogaea	ILLUMINA	2022-08-04T00:00:00Z	replicate = biological replicate 27	NC94022_seed45_2	SRP379760	Seed
SRR19632038	45DAF	RNA-Seq	149	5970234183	PRJNA847769	SAMN28956548	Plant	3565730462	ZHENGZHOU UNIVERSITY	public	NC94022	fastq,sra	s3,gs	gs.US,s3.us-east-1	SRX15682526	China	Asia	China	Illumina NovaSeq 6000	NC94022_seed45_1	PAIRED	Oligo-dT	TRANSCRIPTOMIC	Arachis hypogaea	ILLUMINA	2022-08-04T00:00:00Z	replicate = biological replicate 25	NC94022_seed45_1	SRP379760	Seed
SRR19632039	35DAF	RNA-Seq	149	6105608024	PRJNA847769	SAMN28956547	Plant	3600852459	ZHENGZHOU UNIVERSITY	public	NC94022	sra,fastq	gs,s3	s3.us-east-1,gs.US	SRX15682525	China	Asia	China	Illumina NovaSeq 6000	NC94022_seed35_3	PAIRED	Oligo-dT	TRANSCRIPTOMIC	Arachis hypogaea	ILLUMINA	2022-08-04T00:00:00Z	replicate = biological replicate 23	NC94022_seed35_3	SRP379760	Seed
SRR19632040	35DAF	RNA-Seq	149	6151175795	PRJNA847769	SAMN28956546	Plant	3679253666	ZHENGZHOU UNIVERSITY	public	NC94022	fastq,sra	gs,s3	s3.us-east-1,gs.US	SRX15682524	China	Asia	China	Illumina NovaSeq 6000	NC94022_seed35_2	PAIRED	Oligo-dT	TRANSCRIPTOMIC	Arachis hypogaea	ILLUMINA	2022-08-04T00:00:00Z	replicate = biological replicate 21	NC94022_seed35_2	SRP379760	Seed
SRR19632041	35DAF	RNA-Seq	148	5992121585	PRJNA847769	SAMN28956537	Plant	3687520546	ZHENGZHOU UNIVERSITY	public	NC94022	sra,fastq	gs,s3	gs.US,s3.us-east-1	SRX15682523	China	Asia	China	Illumina NovaSeq 6000	NC94022_shell35_2	PAIRED	Oligo-dT	TRANSCRIPTOMIC	Arachis hypogaea	ILLUMINA	2022-08-04T00:00:00Z	replicate = biological replicate 3	NC94022_shell35_2	SRP379760	Shell
SRR19632042	35DAF	RNA-Seq	148	5939595846	PRJNA847769	SAMN28956536	Plant	3656053433	ZHENGZHOU UNIVERSITY	public	NC94022	sra,fastq	s3,gs,ncbi	gs.US,ncbi.public,s3.us-east-1	SRX15682522	China	Asia	China	Illumina NovaSeq 6000	NC94022_shell35_1	PAIRED	Oligo-dT	TRANSCRIPTOMIC	Arachis hypogaea	ILLUMINA	2022-08-04T00:00:00Z	replicate = biological replicate 1	NC94022_shell35_1	SRP379760	Shell

## Sheet: PRJNA706902
Run	Age	Assay Type	AvgSpotLen	Bases	BioProject	BioSample	BioSampleModel	Bytes	Center Name	Consent	Cultivar	DATASTORE filetype	DATASTORE provider	DATASTORE region	dev_stage	Ecotype	Experiment	geo_loc_name_country	geo_loc_name_country_continent	geo_loc_name	Instrument	Isolate	Library Name	LibraryLayout	LibrarySelection	LibrarySource	Organism	Platform	ReleaseDate	Sample Name	SRA Study	Tissue	Treatment
SRR13862652	not applicab	RNA-Seq	300	6820456200	PRJNA706902	SAMN18147528	Plant	2802535731	HEBEI AGRICULTURAL UNIVERSITY	public	L422	sra,fastq	gs,s3	gs.US,s3.us-east-1	pod formation stage	missing	SRX10243644	China	Asia	China:Hebei	Illumina HiSeq 2500	7d-biological replicate 1	L422CK2-1	PAIRED	cDNA	TRANSCRIPTOMIC	Arachis hypogaea	ILLUMINA	44654.2	CK2-1	SRP309437	leaf	well-watered
SRR13862653	not applicab	RNA-Seq	300	7893744900	PRJNA706902	SAMN18147527	Plant	2516427003	HEBEI AGRICULTURAL UNIVERSITY	public	L422	fastq,sra	s3,gs	gs.US,s3.us-east-1	pod formation stage	missing	SRX10243643	China	Asia	China:Hebei	Illumina HiSeq 2500	7d-biological replicate 3	L422T2-3	PAIRED	cDNA	TRANSCRIPTOMIC	Arachis hypogaea	ILLUMINA	44654.2	T2-3	SRP309437	leaf	drought-stress
SRR13862654	not applicab	RNA-Seq	300	7438557600	PRJNA706902	SAMN18147526	Plant	2380214127	HEBEI AGRICULTURAL UNIVERSITY	public	L422	sra,fastq	s3,gs	gs.US,s3.us-east-1	pod formation stage	missing	SRX10243642	China	Asia	China:Hebei	Illumina HiSeq 2500	7d-biological replicate 2	L422T2-2	PAIRED	cDNA	TRANSCRIPTOMIC	Arachis hypogaea	ILLUMINA	44654.2	T2-2	SRP309437	leaf	drought-stress
SRR13862655	not applicab	RNA-Seq	300	8447553300	PRJNA706902	SAMN18147525	Plant	2685218151	HEBEI AGRICULTURAL UNIVERSITY	public	L422	fastq,sra	gs,s3	gs.US,s3.us-east-1	pod formation stage	missing	SRX10243641	China	Asia	China:Hebei	Illumina HiSeq 2500	7d-biological replicate 1	L422T2-1	PAIRED	cDNA	TRANSCRIPTOMIC	Arachis hypogaea	ILLUMINA	44654.2	T2-1	SRP309437	leaf	drought-stress
SRR13862656	not applicab	RNA-Seq	300	7498422000	PRJNA706902	SAMN18147524	Plant	2388949427	HEBEI AGRICULTURAL UNIVERSITY	public	L422	sra,fastq	s3,gs	s3.us-east-1,gs.US	pod formation stage	missing	SRX10243640	China	Asia	China:Hebei	Illumina HiSeq 2500	5d-biological replicate 3	L422CK1-3	PAIRED	cDNA	TRANSCRIPTOMIC	Arachis hypogaea	ILLUMINA	44654.2	CK1-3	SRP309437	leaf	well-watered
SRR13862657	not applicab	RNA-Seq	300	7285225200	PRJNA706902	SAMN18147523	Plant	2367949684	HEBEI AGRICULTURAL UNIVERSITY	public	L422	sra,fastq	s3,gs	gs.US,s3.us-east-1	pod formation stage	missing	SRX10243639	China	Asia	China:Hebei	Illumina HiSeq 2500	5d-biological replicate 2	L422CK1-2	PAIRED	cDNA	TRANSCRIPTOMIC	Arachis hypogaea	ILLUMINA	44654.2	CK1-2	SRP309437	leaf	well-watered
SRR13862658	not applicab	RNA-Seq	300	8348989800	PRJNA706902	SAMN18147522	Plant	2666054810	HEBEI AGRICULTURAL UNIVERSITY	public	L422	fastq,sra	gs,s3	s3.us-east-1,gs.US	pod formation stage	missing	SRX10243638	China	Asia	China:Hebei	Illumina HiSeq 2500	5d-biological replicate 1	L422CK1-1	PAIRED	cDNA	TRANSCRIPTOMIC	Arachis hypogaea	ILLUMINA	44654.2	CK1-1	SRP309437	leaf	well-watered
SRR13862659	not applicab	RNA-Seq	300	7402878300	PRJNA706902	SAMN18147521	Plant	2365177761	HEBEI AGRICULTURAL UNIVERSITY	public	L422	sra,fastq	gs,s3	gs.US,s3.us-east-1	pod formation stage	missing	SRX10243637	China	Asia	China:Hebei	Illumina HiSeq 2500	5d-biological replicate 3	L422T1-3	PAIRED	cDNA	TRANSCRIPTOMIC	Arachis hypogaea	ILLUMINA	44654.2	T1-3	SRP309437	leaf	drought-stress
SRR13862660	not applicab	RNA-Seq	300	8942134200	PRJNA706902	SAMN18147536	Plant	2853540186	HEBEI AGRICULTURAL UNIVERSITY	public	L422	fastq,sra	gs,s3	s3.us-east-1,gs.US	pod formation stage	missing	SRX10243636	China	Asia	China:Hebei	Illumina HiSeq 2500	9d-biological replicate 3	L422CK3-3	PAIRED	cDNA	TRANSCRIPTOMIC	Arachis hypogaea	ILLUMINA	44654.2	CK3-3	SRP309437	leaf	well-watered
SRR13862661	not applicab	RNA-Seq	300	9171919200	PRJNA706902	SAMN18147535	Plant	2915603585	HEBEI AGRICULTURAL UNIVERSITY	public	L422	sra,fastq	gs,s3	s3.us-east-1,gs.US	pod formation stage	missing	SRX10243635	China	Asia	China:Hebei	Illumina HiSeq 2500	9d-biological replicate 2	L422CK3-2	PAIRED	cDNA	TRANSCRIPTOMIC	Arachis hypogaea	ILLUMINA	44654.2	CK3-2	SRP309437	leaf	well-watered
SRR13862662	not applicab	RNA-Seq	300	8406291000	PRJNA706902	SAMN18147534	Plant	2689810445	HEBEI AGRICULTURAL UNIVERSITY	public	L422	fastq,sra	gs,s3	s3.us-east-1,gs.US	pod formation stage	missing	SRX10243634	China	Asia	China:Hebei	Illumina HiSeq 2500	9d-biological replicate 1	L422CK3-1	PAIRED	cDNA	TRANSCRIPTOMIC	Arachis hypogaea	ILLUMINA	44654.2	CK3-1	SRP309437	leaf	well-watered
SRR13862663	not applicab	RNA-Seq	300	7047023400	PRJNA706902	SAMN18147533	Plant	2259181607	HEBEI AGRICULTURAL UNIVERSITY	public	L422	fastq,sra	gs,s3	gs.US,s3.us-east-1	pod formation stage	missing	SRX10243633	China	Asia	China:Hebei	Illumina HiSeq 2500	9d-biological replicate 3	L422T3-3	PAIRED	cDNA	TRANSCRIPTOMIC	Arachis hypogaea	ILLUMINA	44654.2	T3-3	SRP309437	leaf	drought-stress
SRR13862664	not applicab	RNA-Seq	300	6797084400	PRJNA706902	SAMN18147532	Plant	2175012935	HEBEI AGRICULTURAL UNIVERSITY	public	L422	fastq,sra	s3,gs	s3.us-east-1,gs.US	pod formation stage	missing	SRX10243632	China	Asia	China:Hebei	Illumina HiSeq 2500	9d-biological replicate 2	L422T3-2	PAIRED	cDNA	TRANSCRIPTOMIC	Arachis hypogaea	ILLUMINA	44654.2	T3-2	SRP309437	leaf	drought-stress
SRR13862665	not applicab	RNA-Seq	300	7752862500	PRJNA706902	SAMN18147531	Plant	2494064269	HEBEI AGRICULTURAL UNIVERSITY	public	L422	sra,fastq	gs,s3	s3.us-east-1,gs.US	pod formation stage	missing	SRX10243631	China	Asia	China:Hebei	Illumina HiSeq 2500	9d-biological replicate 1	L422T3-1	PAIRED	cDNA	TRANSCRIPTOMIC	Arachis hypogaea	ILLUMINA	44654.2	T3-1	SRP309437	leaf	drought-stress
SRR13862666	not applicab	RNA-Seq	300	10131380700	PRJNA706902	SAMN18147530	Plant	3232360969	HEBEI AGRICULTURAL UNIVERSITY	public	L422	sra,fastq	s3,gs	s3.us-east-1,gs.US	pod formation stage	missing	SRX10243630	China	Asia	China:Hebei	Illumina HiSeq 2500	7d-biological replicate 3	L422CK2-3	PAIRED	cDNA	TRANSCRIPTOMIC	Arachis hypogaea	ILLUMINA	44654.2	CK2-3	SRP309437	leaf	well-watered
SRR13862667	not applicab	RNA-Seq	300	7348115100	PRJNA706902	SAMN18147529	Plant	2475481767	HEBEI AGRICULTURAL UNIVERSITY	public	L422	sra,fastq	s3,gs	gs.US,s3.us-east-1	pod formation stage	missing	SRX10243629	China	Asia	China:Hebei	Illumina HiSeq 2500	7d-biological replicate 2	L422CK2-2	PAIRED	cDNA	TRANSCRIPTOMIC	Arachis hypogaea	ILLUMINA	44654.2	CK2-2	SRP309437	leaf	well-watered
SRR13862668	not applicab	RNA-Seq	300	7478063700	PRJNA706902	SAMN18147520	Plant	2401479434	HEBEI AGRICULTURAL UNIVERSITY	public	L422	fastq,sra	gs,s3	gs.US,s3.us-east-1	pod formation stage	missing	SRX10243628	China	Asia	China:Hebei	Illumina HiSeq 2500	5d-biological replicate 2	L422T1-2	PAIRED	cDNA	TRANSCRIPTOMIC	Arachis hypogaea	ILLUMINA	44654.2	T1-2	SRP309437	leaf	drought-stress
SRR13862669	not applicab	RNA-Seq	300	7443549900	PRJNA706902	SAMN18147519	Plant	2394928141	HEBEI AGRICULTURAL UNIVERSITY	public	L422	sra,fastq	gs,s3	gs.US,s3.us-east-1	pod formation stage	missing	SRX10243627	China	Asia	China:Hebei	Illumina HiSeq 2500	5d-biological replicate 1	L422T1-1	PAIRED	cDNA	TRANSCRIPTOMIC	Arachis hypogaea	ILLUMINA	44654.2	T1-1	SRP309437	leaf	drought-stress
