# Supplementary material for: Evolution of NLR genes in genus Arachis reveals asymmetric expansion of NLRome in wild and domesticated tetraploid species
Source: Sci Rep. 2023 Jun 8;13:9305. doi: 10.1038/s41598-023-36302-1 (PMC10250334; doi:10.1038/s41598-023-36302-1)
Supplement: Supplementary file 13 — Supplementary Table S2. [file 41598_2023_36302_MOESM13_ESM.xlsx]

## Sheet: A.cardenasii
Table S2: Selection ration in Arachis species
CCR
serial no.	Sequence	Method	Ka	Ks	Ka/Ks	P-Value(Fisher)	Length	S-Sites	N-Sites	Fold-Sites(0:2:4)	Substitutions	Syn-Subs	Nonsyn-Subs	Fold-Syn-Subs(0:2:4)	Fold-Nonsyn-Subs(0:2:4)	Divergence-Distance	Substitution-Rate-Ratio(rTC:rAG:rTA:rCG:rTG:rCA/rCA)	GC(1:2:3)	ML-Score	AICc	Akaike-Weight	Model
1	acard_g1.t1&acard_g37.t1	MA	0.22184	0.690633	0.321212	6.18941e-38	1665	364.132	1300.87	NA	393	183	210	NA	NA	0.324364	1.7802:1.78333:1.42269:1.4462:0.695574:1	0.38979(0.453153:0.327928:0.388288)	-3436.33	NA	NA	NA
2	acard_g48033.t1&acard_g48034.t1	MA	0.120276	1.11051	0.108307	2.2634e-166	2280	514.63	1765.37	NA	473	344.87	128.13	NA	NA	0.343786	1.13361:1.28611:0.850309:0.939524:0.515956:1	0.438596(0.506579:0.338816:0.470395)	-4454.05	NA	NA	NA
TNL
1	acard_g23857.t1&acard_g23859.t1	MA	0.0749064	0.0720655	1.03942	0.84891	2682	525.989	2156.01	NA	188	35.7377	152.262	NA	NA	0.0743493	1.1667:0.990413:0.952028:1.00082:0.770958:1	0.405854(0.493289:0.347875:0.376398)	-4397.38	NA	NA	NA
2	acard_g22600.t1&acard_g23861.t1	MA	0.0576461	0.102669	0.561474	0.000327815	2850	569.005	2280.99	NA	180	55.3709	124.629	NA	NA	0.0666351	1.4011:1.35943:1.26322:1.36329:1.00093:1	0.410175(0.477895:0.348947:0.403684)	-4612.96	NA	NA	NA
3	acard_g23850.t1&acard_g23873.t1	MA	0.0529208	0.0657431	0.804963	0.2206	3033	595.856	2437.14	NA	161	37.5079	123.492	NA	NA	0.0554398	1.47346:1.34321:1.3002:1.31774:1.09888:1	0.404055(0.475767:0.345203:0.391197)	-4772.79	NA	NA	NA
4	acard_g23846.t1&acard_g23852.t1	MA	0.0477568	0.0418862	1.14016	0.562863	2745	544.487	2200.51	NA	123	21.9334	101.067	NA	NA	0.0465924	2.44804:2.51816:2.39729:2.71888:1.62729:1	0.407468(0.489071:0.34153:0.391803)	-4213.14	NA	NA	NA
5	acard_g23865.t1&acard_g23870.t1	MA	0.0097906	0.0259444	0.377368	0.00274841	2988	569.395	2418.61	NA	38	14.5989	23.4011	NA	NA	0.0128689	1.10402:1.15986:1.04245:1.35604:0.815621:1	0.402108(0.48243:0.333835:0.39006)	-4162.49	NA	NA	NA
6	acard_g5366.t1&acard_g5369.t1	MA	0.0570199	0.0552466	1.0321	0.921395	3087	630.292	2456.71	NA	167	33.2481	133.752	NA	NA	0.0566578	2.72548:2.61265:2.52889:2.74985:1.59658:1	0.40379(0.480564:0.348397:0.38241)	-4866.5	NA	NA	NA
7	acard_g14785.t1&acard_g14799.t1	MA	0.0362487	0.0537361	0.674569	0.0438788	3144	604.652	2539.35	NA	120	31.3073	88.6927	NA	NA	0.0396119	1.70008:1.49401:1.0748:1.77716:0.486711:1	0.385655(0.481393:0.355439:0.320134)	-4710.47	NA	NA	NA
8	acard_g14791.t1&acard_g14795.t1	MA	0.0663644	0.0949642	0.698836	0.0227753	3000	598.35	2401.65	NA	203	53.3511	149.649	NA	NA	0.0720686	2.09136:1.95326:1.72412:1.96461:0.918656:1	0.389167(0.4845:0.3545:0.3285)	-4832.66	NA	NA	NA
9	acard_g14768.t1&acard_g14779.t1	MA	0.0614958	0.111116	0.553439	7.63652e-05	3063	598.273	2464.73	NA	205	62.4996	142.5	NA	NA	0.0711878	1.53508:1.5412:1.35997:1.75986:0.903291:1	0.391936(0.484819:0.358472:0.332517)	-4953.91	NA	NA	NA
10	acard_g14793.t1&acard_g14798.t1	MA	0.0474552	0.105339	0.450501	0.000211894	1797	320.866	1476.13	NA	99	32.2212	66.7788	NA	NA	0.0577906	0.952456:0.772217:1.03178:1.09577:0.805646:1	0.395659(0.467446:0.342237:0.377295)	-2831.77	NA	NA	NA
11	acard_g14775.t1&acard_g15315.t1	MA	0.254567	0.528109	0.482035	5.0636e-21	2268	502.56	1765.44	NA	550	204.207	345.793	NA	NA	0.315181	0.928734:0.899423:0.813665:1.02832:0.666718:1	0.405644(0.487434:0.37037:0.359127)	-4887.25	NA	NA	NA
12	acard_g14782.t1&acard_g14800.t1	MA	0.133972	0.341733	0.392036	1.62901e-07	768	185.485	582.515	NA	113	50.6457	62.3543	NA	NA	0.18415	3.93295:1.98982:0.996474:2.01103:0.614218:1	0.400391(0.546875:0.349609:0.304688)	-1433.67	NA	NA	NA
13	acard_g57515.t1&acard_g57517.t1	MA	0.194328	0.348139	0.558192	1.01723e-11	2808	610.26	2197.74	NA	525	174.406	350.594	NA	NA	0.227756	1.20617:1.69045:0.697727:1.37212:0.576509:1	0.406695(0.478098:0.356838:0.38515)	-5575.91	NA	NA	NA
14	acard_g57522.t1&acard_g57524.t1	MA	0.108362	0.232292	0.466491	1.1253e-13	3261	667.723	2593.28	NA	387	137.637	249.363	NA	NA	0.133738	1.4721:1.63188:1.13467:1.24003:0.6365:1	0.40877(0.471021:0.374885:0.380405)	-5851.02	NA	NA	NA
15	acard_g57520.t1&acard_g57523.t1	MA	0.190035	0.427898	0.444112	3.78687e-19	2316	451.211	1864.79	NA	449	158.352	290.648	NA	NA	0.236376	1.12458:0.993841:1.03611:1.1476:0.797331:1	0.406952(0.49158:0.352332:0.376943)	-4633.5	NA	NA	NA
16	acard_g57513.t1&acard_g57516.t1	MA	0.178929	0.217833	0.821406	0.0486321	2868	626.647	2241.35	NA	460	116.812	343.188	NA	NA	0.187429	2.16828:2.20592:1.83031:2.13089:0.958193:1	0.405335(0.479079:0.357741:0.379184)	-5506.94	NA	NA	NA
17	acard_g60254.t1&acard_g60683.t1	MA	0.151329	0.270595	0.559245	1.44644e-05	1482	302.586	1179.41	NA	226	71.0733	154.927	NA	NA	0.17568	1.24268:1.21747:1.17219:1.1714:1.13292:1	0.418691(0.48583:0.348178:0.422065)	-2821.68	NA	NA	NA
18	acard_g60240.t1&acard_g60241.t1	MA	0.221481	0.606179	0.365372	1.80827e-58	3438	801.66	2636.34	NA	800	363.378	436.622	NA	NA	0.311183	1.73799:1.8939:1.30682:1.40343:0.781503:1	0.409686(0.469459:0.344241:0.415358)	-7145.97	NA	NA	NA
19	acard_g60137.t1&acard_g60142.t1	MA	0.503428	0.905073	0.556229	1.41403e-46	4848	908.076	3939.92	NA	1806	529.1	1276.9	NA	NA	0.57866	1.04661:1.4865:0.872836:1.01988:0.939729:1	0.393358(0.446473:0.375:0.358601)	-11340.5	NA	NA	NA
20	acard_g60147.t1&acard_g60154.t1	MA	0.108588	0.292012	0.371862	2.53344e-22	2937	600.877	2336.12	NA	371	151.692	219.308	NA	NA	0.146115	1.38605:1.41977:1.15618:1.36775:0.55563:1	0.393769(0.455567:0.356486:0.369254)	-5262.11	NA	NA	NA
21	acard_g60153.t1&acard_g60164.t1	MA	0.0512636	0.105161	0.487477	3.1518e-05	2568	483.729	2084.27	NA	149	48.058	100.942	NA	NA	0.0614162	1.80039:1.71569:1.70159:1.75604:1.43195:1	0.381815(0.464953:0.345794:0.334696)	-4037.01	NA	NA	NA
22	acard_g13340.t1&acard_g13343.t1	MA	0.128769	0.296607	0.43414	1.18933e-18	3096	639.107	2456.89	NA	433	162.236	270.764	NA	NA	0.163416	1.21026:1.52781:0.672131:1.15029:0.725875:1	0.386143(0.465601:0.339632:0.353198)	-5719.38	NA	NA	NA
23	acard_g13340.t1&acard_g13343.t1	MA	0.128769	0.296607	0.43414	1.18933e-18	3096	639.107	2456.89	NA	433	162.236	270.764	NA	NA	0.163416	1.21026:1.52781:0.672131:1.15029:0.725875:1	0.386143(0.465601:0.339632:0.353198)	-5719.38	NA	NA	NA
24	acard_g13340.t1&acard_g13343.t1	MA	0.128769	0.296607	0.43414	1.18933e-18	3096	639.107	2456.89	NA	433	162.236	270.764	NA	NA	0.163416	1.21026:1.52781:0.672131:1.15029:0.725875:1	0.386143(0.465601:0.339632:0.353198)	-5719.38	NA	NA	NA
25	acard_g64624.t1&acard_g64625.t1	MA	0.298407	1.13623	0.26263	2.32078e-122	2694	621.937	2072.06	NA	804	428.803	375.197	NA	NA	0.491827	1.24054:1.69895:0.796463:1.46473:0.621907:1	0.402561(0.463252:0.334633:0.4098)	-5839.72	NA	NA	NA
26	acard_g60210.t1&acard_g60214.t1	MA	0.35664	1.02753	0.347085	1.49893e-110	3612	793.406	2818.59	NA	1172	524.848	647.152	NA	NA	0.504006	1.42032:1.48823:1.225:1.33721:0.746489:1	0.399779(0.468854:0.340532:0.38995)	-8084.11	NA	NA	NA
27	acard_g56349.t1&acard_g56354.t1	MA	0.072208	0.19245	0.375205	3.45568e-08	1560	275.964	1284.04	NA	133	48.4377	84.5623	NA	NA	0.0934787	1.32869:1.22798:1.02685:1.36842:0.543448:1	0.393269(0.498077:0.357692:0.324038)	-2585.56	NA	NA	NA
28	acard_g60879.t1&acard_g60880.t1	MA	0.0208359	0.0190198	1.09548	0.999967	1992	431.454	1560.55	NA	40	8.06078	31.9392	NA	NA	0.0204425	1.42943:1.55096:1.2326:1.30325:0.617723:1	0.390813(0.512048:0.32003:0.340361)	-2818.97	NA	NA	NA
29	acard_g60883.t1&acard_g60886.t1	MA	0.287269	0.844964	0.339979	3.21864e-79	3105	676.568	2428.43	NA	871	392.29	478.71	NA	NA	0.408789	1.38048:1.75432:1.04129:1.10763:0.81628:1	0.404831(0.48599:0.337198:0.391304)	-6743.35	NA	NA	NA
30	acard_g27372.t1&acard_g31911.t1	MA	0.024238	0.0769746	0.314883	1.06363e-07	2682	536.514	2145.49	NA	90	39.8371	50.1629	NA	NA	0.0347876	1.55779:1.50992:1.26808:1.38508:0.58406:1	0.394482(0.474832:0.364653:0.34396)	-3957.59	NA	NA	NA
31	acard_g31899.t1&acard_g31901.t1	MA	0.257461	0.365653	0.704113	0.00011897	2112	469.553	1642.45	NA	470	135.724	334.276	NA	NA	0.281515	0.921282:1.77416:1.1838:1.22673:0.664815:1	0.420218(0.506392:0.37358:0.380682)	-4358.71	NA	NA	NA
32	acard_g31921.t1&acard_g32406.t1	MA	0.170196	0.202337	0.841148	0.0767372	2925	671.179	2253.82	NA	449	117.399	331.601	NA	NA	0.177571	1.40084:1.53508:1.11963:1.17294:0.723857:1	0.422393(0.497949:0.380513:0.388718)	-5564.56	NA	NA	NA
33	acard_g31904.t1&acard_g65296.t1	MA	0.236429	0.48842	0.484069	7.13606e-19	2217	503.439	1713.56	NA	508	191.87	316.13	NA	NA	0.293651	1.75021:1.74609:1.55332:1.8182:1.00724:1	0.406405(0.485792:0.352503:0.38092)	-4618.79	NA	NA	NA
34	acard_g26935.t1&acard_g31913.t1	MA	0.196348	0.270762	0.725169	0.000683765	2529	580.042	1948.96	NA	453	131.817	321.183	NA	NA	0.213415	2.05758:2.05173:1.84657:1.91196:0.960611:1	0.40945(0.497628:0.352313:0.37841)	-5043.12	NA	NA	NA
35	acard_g58696.t1&acard_g58706.t1	MA	0.085287	0.136649	0.624131	0.000728787	2568	562.805	2005.2	NA	227	70.4161	156.584	NA	NA	0.0965435	1.53359:1.72941:1.2299:1.8178:0.893862:1	0.407126(0.479556:0.358645:0.383178)	-4443.19	NA	NA	NA
36	acard_g7465.t1&acard_g7470.t1	MA	0.0424805	0.0552099	0.769436	0.188407	3030	633.988	2396.01	NA	132	33.7776	98.2224	NA	NA	0.0451439	1.39494:1.4281:1.31987:1.33846:0.849633:1	0.411056(0.479208:0.384653:0.369307)	-4650.87	NA	NA	NA
37	acard_g7466.t1&acard_g7468.t1	MA	0.0272946	0.028197	0.967995	0.781358	3054	626.191	2427.81	NA	82	17.2522	64.7478	NA	NA	0.0274796	1.4977:2.40408:1.41455:1.76361:1.9382:1	0.411591(0.47446:0.384578:0.375737)	-4466.26	NA	NA	NA
38	acard_g75154.t1&acard_g75157.t1	MA	0.182	0.663906	0.274136	2.25375e-53	2103	481.844	1621.16	NA	440	228.889	211.111	NA	NA	0.292415	1.72743:1.78783:1.46136:1.60669:0.620964:1	0.38873(0.475036:0.331669:0.359486)	-4142.65	NA	NA	NA
39	acard_g16378.t1&acard_g68262.t1	MA	0.840465	1.58105	0.531587	5.25955e-59	1104	237.821	866.179	NA	701	238.751	462.249	NA	NA	1	0.956142:0.928786:0.826716:0.87826:0.664483:1	0.412591(0.506793:0.377717:0.353261)	-2937.95	NA	NA	NA
40	acard_g36019.t1&acard_g36020.t1	MA	0.38574	2.58743	0.149082	0	4032	889.173	3142.83	NA	1544	1011.17	532.827	NA	NA	0.871276	0.594464:1.25454:0.662356:0.815896:0.540857:1	0.419519(0.484003:0.365699:0.408854)	-9359.35	NA	NA	NA
41	acard_g12287.t1&acard_g12464.t1	MA	0.0690768	0.0461642	1.49633	0.254946	963	216.377	746.623	NA	58	9.41072	48.5893	NA	NA	0.0639286	2.21559:2.15207:1.86569:2.00314:0.673644:1	0.386812(0.504673:0.330218:0.325545)	-1545.72	NA	NA	NA
42	acard_g12304.t1&acard_g12436.t1	MA	0.253951	0.883221	0.287528	1.15792e-98	3144	665.392	2478.61	NA	824	397.866	426.134	NA	NA	0.387129	1.62405:1.78036:1.10131:1.45382:0.665751:1	0.383111(0.450382:0.344943:0.354008)	-6631.1	NA	NA	NA
43	acard_g58388.t1&acard_g58390.t1	MA	0.0311671	0.0643589	0.484271	2.67357e-05	3987	877.629	3109.37	NA	148	54.4973	93.5027	NA	NA	0.0384734	2.05982:1.57127:1.00652:1.70634:0.748271:1	0.414597(0.488713:0.367193:0.387886)	-6027.77	NA	NA	NA
44	acard_g14908.t1&acard_g14909.t1	MA	0.0477208	0.0413936	1.15285	0.472333	3144	731.731	2412.27	NA	139	28.9549	110.045	NA	NA	0.0462482	2.07295:3.33514:0.955967:1.72087:0.647195:1	0.404103(0.473282:0.35687:0.382156)	-4812.78	NA	NA	NA
45	acard_g507.t1&acard_g511.t1	MA	0.0292126	0.0330811	0.88306	0.541133	3438	762.969	2675.03	NA	100	24.4136	75.5864	NA	NA	0.0300711	1.44364:1.46924:1.33569:1.36153:0.883056:1	0.401396(0.468586:0.335515:0.400087)	-5145.42	NA	NA	NA
46	acard_g33106.t1&acard_g60296.t1	MA	0.661371	2.37583	0.278374	0	1470	290.344	1179.66	NA	747	350.536	396.464	NA	NA	1	0.754306:0.790259:0.66854:0.694194:0.472882:1	0.383673(0.482653:0.316327:0.352041)	-3604.71	NA	NA	NA
47	acard_g38419.t1&acard_g38420.t1	MA	0.155361	0.469459	0.330937	6.62708e-32	2178	462.602	1715.4	NA	389	174.662	214.338	NA	NA	0.222075	1.58166:1.58166:1.37289:1.45129:0.815401:1	0.399219(0.475207:0.35124:0.371212)	-4239.98	NA	NA	NA
48	acard_g40404.t1&acard_g40407.t1	MA	0.112363	0.198868	0.565014	0.000516661	1377	281.995	1095.01	NA	159	49.781	109.219	NA	NA	0.130079	0.715845:0.672419:0.593001:0.648685:0.421455:1	0.399419(0.494553:0.318083:0.385621)	-2505.36	NA	NA	NA
49	acard_g38507.t1&acard_g38560.t1	MA	0.532205	0.794812	0.669598	1.55687e-09	1932	383.562	1548.44	NA	725	195.779	529.221	NA	NA	0.58434	1.16631:1.47833:1.2714:1.66868:1.15757:1	0.423913(0.506211:0.370342:0.395186)	-4562.99	NA	NA	NA
50	acard_g38509.t1&acard_g38553.t1	MA	0.253206	0.467949	0.541098	2.37793e-14	2460	485.884	1974.12	NA	574	179.462	394.538	NA	NA	0.295621	1.25143:1.51916:1.16256:1.16312:1.03628:1	0.397561(0.481098:0.340854:0.370732)	-5128.11	NA	NA	NA
51	acard_g38516.t1&acard_g38546.t1	MA	0.179153	0.441682	0.405614	3.92693e-28	2889	570.636	2318.36	NA	542	204.689	337.311	NA	NA	0.231008	1.33103:1.86687:0.930568:1.66991:1.05517:1	0.404292(0.479232:0.356698:0.376947)	-5698.61	NA	NA	NA
52	acard_g38517.t1&acard_g38564.t1	MA	0.00372158	0.00653415	0.569558	0.260677	2562	597.16	1964.84	NA	11	3.82739	7.17261	NA	NA	0.00437714	3.84461:4.10182:4.20764:4.42526:0.524541:1	0.407104(0.474239:0.357728:0.389344)	-3519.96	NA	NA	NA
53	acard_g38512.t1&acard_g38557.t1	MA	0.127186	0.239775	0.530438	4.97653e-09	2811	532.994	2278.01	NA	367	112.333	254.667	NA	NA	0.148534	1.41023:1.77905:1.14685:1.48693:0.983114:1	0.387051(0.467983:0.351654:0.341515)	-5100.17	NA	NA	NA
54	acard_g38513.t1&acard_g38561.t1	MA	0.0197208	0.0402027	0.490533	0.00778838	2526	510.792	2015.21	NA	59	20.1003	38.8997	NA	NA	0.0238625	1.95386:1.66642:1.68944:1.69899:1.10848:1	0.394695(0.476247:0.334323:0.373515)	-3639.78	NA	NA	NA
55	acard_g38525.t1&acard_g38549.t1	MA	0.053022	0.0642178	0.825659	0.420818	1464	368.655	1095.35	NA	78	22.5878	55.4122	NA	NA	0.0558413	2.72587:1.15006:1.16214:2.00893:1.72493:1	0.467555(0.55123:0.432377:0.419057)	-2317.48	NA	NA	NA
56	acard_g38402.t1&acard_g38407.t1	MA	0.152112	0.367476	0.413937	2.65629e-16	1929	401.076	1527.92	NA	319	123.791	195.209	NA	NA	0.19689	1.02577:1.05274:0.938575:1.08147:0.626926:1	0.424832(0.520995:0.346812:0.406687)	-3712.03	NA	NA	NA
57	acard_g38394.t1&acard_g38395.t1	MA	0.270568	0.960677	0.281643	1.12465e-127	3795	819.081	2975.92	NA	1015	501.661	513.339	NA	NA	0.419516	1.90369:1.93327:1.49899:1.4741:0.702695:1	0.391041(0.479447:0.328458:0.365217)	-8026.04	NA	NA	NA
G4
1	acard_g15308.t1&acard_g15310.t1	MA	0.312233	0.636426	0.490604	3.60956e-43	3996	1004.17	2991.83	NA	1126	457.407	668.593	NA	NA	0.393701	1.44759:1.77215:0.88509:1.14306:0.822837:1	0.418168(0.483859:0.359234:0.411411)	-8672.01	NA	NA	NA
2	acard_g15406.t1&acard_g15411.t1	MA	0.315809	0.779106	0.405348	7.22963e-64	3330	861.571	2468.43	NA	978	452.498	525.502	NA	NA	0.435678	1.52051:1.92505:0.932576:1.25887:0.565351:1	0.436937(0.509009:0.378829:0.422973)	-7329.81	NA	NA	NA
3	acard_g33754.t1&acard_g59424.t1	MA	0.114273	0.180846	0.631882	3.00517e-05	3018	682.673	2335.33	NA	348	110.072	237.928	NA	NA	0.129332	1.55888:1.58531:1.35641:1.47757:0.759347:1	0.413353(0.494036:0.354374:0.39165)	-5384.57	NA	NA	NA
4	acard_g33755.t1&acard_g59445.t1	MA	0.0693502	0.095376	0.727125	0.0327508	2922	616.812	2305.19	NA	205	55.1452	149.855	NA	NA	0.074844	1.19961:1.18082:1.05977:1.31748:0.71198:1	0.408795(0.48768:0.351643:0.387064)	-4755.54	NA	NA	NA
5	acard_g59436.t1&acard_g59442.t1	MA	0.0806392	0.113106	0.712953	0.0119091	3048	652.443	2395.56	NA	247	68.2749	178.725	NA	NA	0.087589	1.56649:1.54944:1.38298:1.74685:0.896375:1	0.408957(0.489665:0.353346:0.383858)	-5079.31	NA	NA	NA
6	acard_g15403.t1&acard_g15410.t1	MA	0.226235	0.710506	0.318413	4.29405e-84	3483	895.593	2587.41	NA	849	442.208	406.792	NA	NA	0.350757	1.78512:2.65271:0.719225:1.46216:0.603335:1	0.421763(0.501292:0.352283:0.411714)	-7224.23	NA	NA	NA
7	acard_g15300.t1&acard_g15317.t1	MA	0.185878	0.622657	0.298524	2.21146e-80	3477	912.986	2564.01	NA	757	411.778	345.222	NA	NA	0.300567	1.99391:2.78363:0.960174:0.972437:0.835751:1	0.421053(0.485764:0.377912:0.399482)	-7003.08	NA	NA	NA
8	acard_g5610.t1&acard_g25031.t1	MA	0.113962	0.211547	0.538708	7.10408e-07	2109	487.472	1621.53	NA	255	91.3337	163.666	NA	NA	0.136518	0.900519:1.01165:0.794321:1.11559:0.519057:1	0.406828(0.478663:0.36202:0.379801)	-3783.51	NA	NA	NA
9	acard_g25022.t1&acard_g25036.t1	MA	0.091326	0.162223	0.562965	5.54023e-08	3702	881.927	2820.07	NA	362	129.279	232.721	NA	NA	0.108216	2.01427:1.98675:1.67886:1.84853:0.824275:1	0.41356(0.48906:0.356564:0.395057)	-6391.01	NA	NA	NA
10	acard_g25019.t1&acard_g25025.t1	MA	0.0842355	0.158496	0.531469	8.43806e-09	3591	866.794	2724.21	NA	334	125.078	208.922	NA	NA	0.10216	2.53249:2.55086:2.1709:2.59816:1.15999:1	0.418407(0.497076:0.357143:0.401003)	-6160.82	NA	NA	NA
11	acard_g11540.t1&acard_g74182.t1	MA	0.486626	2.80935	0.173217	0	3432	758.547	2673.45	NA	1482	920.216	561.784	NA	NA	1	0.68061:1.20191:0.503934:0.583164:0.4027:1	0.39627(0.472028:0.338287:0.378497)	-8047.21	NA	NA	NA
12	acard_g13603.t1&acard_g13607.t1	MA	0.127782	0.157065	0.813562	0.0550102	3693	720.714	2972.29	NA	443	101.717	341.283	NA	NA	0.133497	1.26298:1.24476:1.26159:1.17352:1.0938:1	0.39954(0.48091:0.348091:0.369618)	-6596.01	NA	NA	NA
13	acard_g13362.t1&acard_g13503.t1	MA	0.0799376	0.169834	0.470682	0.000119148	1122	259.382	862.618	NA	103	40.1508	62.8492	NA	NA	0.10072	2.16964:2.59777:1.72546:1.72009:1.22381:1	0.431373(0.497326:0.367647:0.429144)	-1899.45	NA	NA	NA
14	acard_g13452.t1&acard_g13602.t1	MA	0.140172	0.246952	0.567606	2.02186e-09	3321	677.269	2643.73	NA	467	145.227	321.773	NA	NA	0.161948	1.62258:1.59187:1.42358:1.55972:0.863925:1	0.399428(0.476513:0.350949:0.370822)	-6135.62	NA	NA	NA
15	acard_g13145.t1&acard_g13148.t1	MA	0.0479623	0.0987635	0.485627	2.19981e-06	3345	724.602	2620.4	NA	186	67.4845	118.516	NA	NA	0.0589669	2.09555:2.4896:1.60192:2.2488:0.825191:1	0.403288(0.480717:0.338117:0.391031)	-5236.98	NA	NA	NA
16	acard_g13606.t1&acard_g13610.t1	MA	0.0604798	0.0686378	0.881145	0.462486	3243	676.081	2566.92	NA	191	43.9535	147.046	NA	NA	0.0621805	1.26102:1.26039:1.11316:1.38742:0.670191:1	0.402559(0.475486:0.337188:0.395005)	-5155.17	NA	NA	NA
17	acard_g13505.t1&acard_g13521.t1	MA	0.0862265	0.1757	0.490759	1.9532e-09	3069	654.775	2414.22	NA	293	104.29	188.71	NA	NA	0.105316	1.90028:1.58928:1.43473:1.47991:0.954356:1	0.41072(0.49609:0.348974:0.387097)	-5263.02	NA	NA	NA
18	acard_g13506.t1&acard_g13520.t1	MA	0.071903	0.146923	0.489393	5.71531e-07	2448	531.798	1916.2	NA	199	72.0126	126.987	NA	NA	0.0882001	1.61648:1.69061:1.39898:1.68035:0.790326:1	0.419322(0.496324:0.353554:0.408088)	-4088.29	NA	NA	NA
19	acard_g13507.t1&acard_g13510.t1	MA	0.0182086	0.035446	0.5137	0.00847748	3204	645.313	2558.69	NA	68	22.3917	45.6083	NA	NA	0.0216804	2.93217:1.32563:1.53133:3.36911:1.3734:1	0.394663(0.475187:0.34176:0.367041)	-4551.54	NA	NA	NA
20	acard_g13513.t1&acard_g13589.t1	MA	0.0673738	0.129534	0.520126	9.96552e-07	3312	704.374	2607.63	NA	248	84.7709	163.229	NA	NA	0.0805936	1.21041:1.20742:1.00564:1.29498:0.581471:1	0.412289(0.485507:0.348732:0.402627)	-5472.47	NA	NA	NA
21	acard_g13562.t1&acard_g13568.t1	MA	0.0695773	0.125595	0.553981	1.13754e-05	3249	670.611	2578.39	NA	245	78.2757	166.724	NA	NA	0.0811397	1.18747:1.14013:1.0568:1.236:0.750265:1	0.412281(0.487073:0.357341:0.392428)	-5365.55	NA	NA	NA
22	acard_g13565.t1&acard_g13575.t1	MA	0.0529274	0.0367148	1.44158	0.0872832	3339	687.629	2651.37	NA	159	24.2435	134.757	NA	NA	0.0495886	1.18825:1.39883:1.14804:1.4302:0.884492:1	0.412249(0.49416:0.350854:0.391734)	-5183.69	NA	NA	NA
23	acard_g9038.t1&acard_g12470.t1	MA	0.161289	0.351996	0.458214	4.10906e-24	3630	816.489	2813.51	NA	615	238.47	376.53	NA	NA	0.204185	1.05479:1.57617:0.594391:0.972619:0.713668:1	0.41281(0.492149:0.356612:0.389669)	-7000.44	NA	NA	NA
24	acard_g13667.t1&acard_g13674.t1	MA	0.0630776	0.146309	0.431127	6.45077e-08	2280	471.549	1808.45	NA	171	64.445	106.555	NA	NA	0.0802914	0.702227:0.683204:0.650584:0.691064:0.606789:1	0.425658(0.5:0.347368:0.429605)	-3764.82	NA	NA	NA
25	acard_g13661.t1&acard_g13662.t1	MA	0.268043	0.452032	0.592972	2.36853e-11	2514	537.031	1976.97	NA	597	187.564	409.436	NA	NA	0.307346	0.882101:0.855657:0.779833:0.903095:0.59036:1	0.425418(0.501193:0.357995:0.417064)	-5293.89	NA	NA	NA
26	acard_g59653.t1&acard_g59656.t1	MA	0.0804938	0.0502713	1.60119	0.0118341	2499	592.834	1906.17	NA	172	27.9749	144.025	NA	NA	0.0733242	2.09316:2.23352:1.84811:2.13088:0.984553:1	0.432173(0.528211:0.358343:0.409964)	-4077.57	NA	NA	NA
27	acard_g59626.t1&acard_g59646.t1	MA	0.152401	0.220122	0.692346	0.000129714	3078	745.727	2332.27	NA	448	141.534	306.466	NA	NA	0.168808	2.42046:2.51663:2.07359:2.28893:1.12804:1	0.419266(0.512671:0.354288:0.390838)	-5764.01	NA	NA	NA
28	acard_g59658.t1&acard_g59665.t1	MA	0.147859	0.184098	0.803152	0.0464976	2802	618.508	2183.49	NA	383	99.861	283.139	NA	NA	0.155858	0.860599:1.03291:0.658997:0.838738:0.538198:1	0.427016(0.515525:0.373662:0.391863)	-5205.03	NA	NA	NA
29	acard_g13668.t1&acard_g13673.t1	MA	0.0636318	0.0738854	0.861222	0.358792	2850	661.078	2188.92	NA	177	45.9546	131.045	NA	NA	0.0660102	2.37558:2.08614:1.76062:2.00327:0.908639:1	0.42(0.523158:0.35:0.386842)	-4545.33	NA	NA	NA
30	acard_g13755.t1&acard_g13760.t1	MA	0.0330389	0.0926139	0.356738	7.13433e-11	3648	835.564	2812.44	NA	161	73.1569	87.8431	NA	NA	0.0466844	2.71488:2.76593:2.26686:2.71968:0.91873:1	0.406387(0.477796:0.365954:0.375411)	-5563.76	NA	NA	NA
31	acard_g13749.t1&acard_g13752.t1	MA	0.12958	0.231901	0.558773	1.48296e-10	3681	822.414	2858.59	NA	489	166.202	322.798	NA	NA	0.152441	2.24359:2.32347:1.94581:2.21234:1.07839:1	0.412252(0.47555:0.352893:0.408313)	-6748.4	NA	NA	NA
32	acard_g13696.t1&acard_g13706.t1	MA	0.0526928	0.0737292	0.71468	0.0301931	3627	757.657	2869.34	NA	197	53.1487	143.851	NA	NA	0.0570872	1.3855:1.45117:1.29841:1.71054:0.977312:1	0.422388(0.48263:0.364351:0.420182)	-5729.34	NA	NA	NA
33	acard_g13747.t1&acard_g13748.t1	MA	0.0772559	0.143125	0.539779	1.40857e-07	3696	809.969	2886.03	NA	312	106.728	205.272	NA	NA	0.091691	1.62236:1.65353:1.43803:1.68159:0.877269:1	0.416126(0.478084:0.358766:0.411526)	-6240.49	NA	NA	NA
34	acard_g13688.t1&acard_g13690.t1	MA	0.0923831	0.212886	0.433956	1.13212e-15	3606	740.55	2865.45	NA	378	141.091	236.909	NA	NA	0.11713	1.70398:1.56175:1.45295:1.46069:1.20909:1	0.411814(0.450083:0.361065:0.424293)	-6286.41	NA	NA	NA
35	acard_g74000.t1&acard_g74002.t1	MA	0.043199	0.0338085	1.27775	0.25709	3657	790.075	2866.93	NA	145	25.7249	119.275	NA	NA	0.0411702	3.20079:3.25518:2.76452:3.57554:1.42072:1	0.414137(0.474569:0.35685:0.410993)	-5503.79	NA	NA	NA
36	acard_g73926.t1&acard_g74011.t1	MA	0.0680783	0.114176	0.596255	7.24049e-05	3810	782.295	3027.71	NA	276	83.4423	192.558	NA	NA	0.0775435	1.25142:1.36342:1.07962:1.64517:0.703017:1	0.415748(0.476378:0.355512:0.415354)	-6257.1	NA	NA	NA
37	acard_g73998.t1&acard_g74004.t1	MA	0.0489034	0.0729883	0.670017	0.0152221	3660	744.979	2915.02	NA	188	51.9093	136.091	NA	NA	0.0538058	1.32639:1.2911:1.14966:1.50721:0.772301:1	0.412158(0.47541:0.35123:0.409836)	-5704.99	NA	NA	NA
38	acard_g73928.t1&acard_g73933.t1	MA	0.0503763	0.0859278	0.586263	0.000458861	3642	760.188	2881.81	NA	200	62.064	137.936	NA	NA	0.0577969	1.25826:1.31108:1.11534:1.41171:0.650778:1	0.412823(0.4757:0.353377:0.40939)	-5727.11	NA	NA	NA
39	acard_g13624.t1&acard_g13625.t1	MA	0.874332	1.49031	0.586677	3.69856e-52	1359	277.255	1081.75	NA	904	274.856	629.144	NA	NA	1	0.906297:1.02452:0.934089:0.978926:0.826887:1	0.409492(0.488962:0.355408:0.384106)	-3657.37	NA	NA	NA
40	acard_g7077.t1&acard_g7100.t1	MA	0.0743222	0.0738002	1.00707	1	3762	866.228	2895.77	NA	262	60.0007	201.999	NA	NA	0.074202	1.73554:1.78804:1.47076:1.88849:0.95519:1	0.412945(0.467703:0.352472:0.41866)	-6158.72	NA	NA	NA
41	acard_g7413.t1&acard_g7414.t1	MA	0.106968	0.141304	0.757006	0.0113233	3651	823.912	2827.09	NA	380	105.629	274.371	NA	NA	0.114716	1.20551:1.23464:1.02069:1.21475:0.533951:1	0.417283(0.47083:0.350041:0.430978)	-6399.12	NA	NA	NA
42	acard_g7075.t1&acard_g7101.t1	MA	0.0736419	0.0902859	0.815652	0.144693	3636	817.018	2818.98	NA	263	68.9516	194.048	NA	NA	0.0773819	1.21373:1.20687:1.04015:1.42571:0.629757:1	0.419554(0.479373:0.357261:0.42203)	-5991.74	NA	NA	NA
43	acard_g7080.t1&acard_g7094.t1	MA	0.0649887	0.0628801	1.03353	0.867242	3681	790.775	2890.23	NA	225	47.0958	177.904	NA	NA	0.0645357	1.18942:1.17118:1.12212:1.38087:0.880423:1	0.420538(0.479625:0.359006:0.422983)	-5906.28	NA	NA	NA
44	acard_g7071.t1&acard_g7095.t1	MA	0.0276146	0.0235775	1.17123	0.589306	2958	712.865	2245.13	NA	77	16.4224	60.5776	NA	NA	0.0266417	1.96163:1.5868:1.29146:1.82549:0.602643:1	0.427992(0.494929:0.36714:0.421907)	-4312.68	NA	NA	NA
45	acard_g7079.t1&acard_g7081.t1	MA	0.0762271	0.113622	0.670883	0.00241402	3276	740.282	2535.72	NA	258	78.2291	179.771	NA	NA	0.0846773	1.4197:1.37356:1.22762:1.50311:0.820048:1	0.41804(0.473443:0.36859:0.412088)	-5462.32	NA	NA	NA
46	acard_g7082.t1&acard_g7084.t1	MA	0.0824881	0.11229	0.734599	0.0119736	3648	830.61	2817.39	NA	302	86.4902	215.51	NA	NA	0.0892737	1.17404:1.25118:1.011:1.3044:0.617173:1	0.417489(0.475329:0.351562:0.425576)	-6125.56	NA	NA	NA
47	acard_g7393.t1&acard_g7397.t1	MA	0.168578	0.487715	0.345648	3.64831e-40	2715	608.67	2106.33	NA	520	236.78	283.22	NA	NA	0.240125	1.41961:2.23478:0.778839:1.53517:0.90993:1	0.406077(0.48674:0.343094:0.388398)	-5438.75	NA	NA	NA
48	acard_g7343.t1&acard_g7351.t1	MA	0.0942471	0.129026	0.730448	0.119904	1194	264.989	929.011	NA	111	31.1725	79.8275	NA	NA	0.101966	1.48613:1.45542:1.21536:1.24188:0.640609:1	0.431323(0.508794:0.364322:0.420854)	-2086.66	NA	NA	NA
49	acard_g7415.t1&acard_g7440.t1	MA	0.0418498	0.130332	0.321102	2.4114e-07	1473	316.918	1156.08	NA	82	37.7646	44.2354	NA	NA	0.0608869	1.45177:1.38269:1.02826:1.26749:0.250443:1	0.401222(0.492872:0.340122:0.370672)	-2338.45	NA	NA	NA
50	acard_g7368.t1&acard_g7405.t1	MA	0.072493	0.111698	0.649012	0.00110848	3306	732.791	2573.21	NA	250	76.2424	173.758	NA	NA	0.0811829	1.24891:1.15897:0.98721:1.37185:0.619667:1	0.425741(0.48412:0.344374:0.44873)	-5448.87	NA	NA	NA
51	acard_g7321.t1&acard_g7340.t1	MA	0.0499534	0.0841559	0.593582	0.0257091	1632	321.015	1310.99	NA	87	25.408	61.592	NA	NA	0.0566811	0.704995:0.849641:0.763693:0.759207:0.6419:1	0.410846(0.484375:0.341912:0.40625)	-2608.02	NA	NA	NA
52	acard_g7385.t1&acard_g21658.t1	MA	0.133341	0.226451	0.58883	5.47635e-08	3264	713.469	2550.53	NA	438	141.064	296.936	NA	NA	0.153694	1.54264:1.51939:1.2847:1.41314:0.653249:1	0.40242(0.465533:0.34329:0.398438)	-5989.93	NA	NA	NA
53	acard_g7322.t1&acard_g59488.t1	MA	0.0882189	0.176892	0.498717	6.02798e-05	1467	320.666	1146.33	NA	141	50.6676	90.3324	NA	NA	0.107602	1.94053:2.00658:1.55915:1.8122:0.5546:1	0.4182(0.496933:0.365031:0.392638)	-2549.03	NA	NA	NA
54	acard_g7318.t1&acard_g7377.t1	MA	0.0576705	0.134056	0.430198	4.88457e-07	2133	455.427	1677.57	NA	145	56.1006	88.8994	NA	NA	0.0739799	1.93502:1.83132:1.66091:2.04613:1.00204:1	0.407642(0.488045:0.345288:0.389592)	-3510.1	NA	NA	NA
55	acard_g7371.t1&acard_g7378.t1	MA	0.0669934	0.108401	0.618016	5.34699e-05	4533	966.494	3566.51	NA	323	98.4584	224.542	NA	NA	0.075822	0.786903:0.822752:0.698264:0.77579:0.496356:1	0.426649(0.487426:0.356717:0.435804)	-7434.91	NA	NA	NA
56	acard_g7337.t1&acard_g7344.t1	MA	0.145601	0.180734	0.805609	0.0251018	3765	834.535	2930.46	NA	509	132.937	376.063	NA	NA	0.153388	1.3694:1.34143:1.19344:1.38455:0.795012:1	0.423772(0.478486:0.356972:0.435857)	-6966.48	NA	NA	NA
57	acard_g7349.t1&acard_g7350.t1	MA	0.0680147	0.112354	0.605363	0.000157429	3639	771.821	2867.18	NA	263	80.9525	182.047	NA	NA	0.0774189	1.13053:1.12809:0.976519:1.26674:0.550968:1	0.415911(0.481451:0.340066:0.426216)	-5954.99	NA	NA	NA
58	acard_g7280.t1&acard_g7290.t1	MA	0.160792	0.265113	0.606505	3.8848e-09	3489	806.525	2682.48	NA	547	181.293	365.707	NA	NA	0.184907	1.973:2.28854:1.54687:1.68377:0.957994:1	0.409716(0.477644:0.346948:0.404557)	-6615.57	NA	NA	NA
59	acard_g7281.t1&acard_g7287.t1	MA	0.0475302	0.0840942	0.565202	0.000171527	3534	820.475	2713.53	NA	188	65.5218	122.478	NA	NA	0.0560191	2.09061:2.09946:1.83894:1.98388:0.844373:1	0.420911(0.5:0.348472:0.414261)	-5547.82	NA	NA	NA
60	acard_g7491.t1&acard_g7495.t1	MA	0.0521411	0.153162	0.340431	2.45945e-07	1329	292.499	1036.5	NA	90	40.7913	49.2087	NA	NA	0.0743746	1.87913:1.93037:1.51187:2.32474:0.528972:1	0.41836(0.521445:0.3307:0.402935)	-2182.43	NA	NA	NA
61	acard_g7488.t1&acard_g7498.t1	MA	0.0925739	0.114719	0.806959	0.0834669	3345	764.682	2580.32	NA	300	80.5807	219.419	NA	NA	0.0976365	1.30055:1.36684:1.07895:1.36489:0.564681:1	0.410463(0.473543:0.353363:0.404484)	-5823.74	NA	NA	NA
62	acard_g7292.t1&acard_g7295.t1	MA	0.00679571	0.0174587	0.389246	0.00734142	3438	757.411	2680.59	NA	31	13.0384	17.9616	NA	NA	0.00914482	4.25345:10.7084:5.51551:4.15049:7.40384:1	0.418848(0.486911:0.353403:0.41623)	-4690.52	NA	NA	NA
63	acard_g7503.t1&acard_g7517.t1	MA	0.0595642	0.0805123	0.739815	0.0412984	3390	790.626	2599.37	NA	206	60.0177	145.982	NA	NA	0.0644498	2.34478:2.32246:1.95241:2.30904:0.862529:1	0.413717(0.478319:0.343805:0.419027)	-5421.34	NA	NA	NA
64	acard_g7504.t1&acard_g7513.t1	MA	0.0875446	0.0909074	0.963008	0.770648	3678	803.435	2874.57	NA	300	67.4841	232.516	NA	NA	0.0882792	0.822498:1.89748:0.819319:1.96327:0.567548:1	0.425095(0.483687:0.362561:0.429038)	-6168.71	NA	NA	NA
65	acard_g7289.t1&acard_g7433.t1	MA	0.0881563	0.121368	0.726354	0.00596608	3687	857.914	2829.09	NA	326	96.0165	229.984	NA	NA	0.0958842	1.25174:1.3268:1.04309:1.24121:0.562153:1	0.423515(0.479251:0.358015:0.433279)	-6265.43	NA	NA	NA
66	acard_g7482.t1&acard_g7519.t1	MA	0.0767298	0.0986076	0.778132	0.0499261	3816	879.949	2936.05	NA	290	80.6378	209.362	NA	NA	0.0817747	1.31174:1.69233:0.882344:1.52901:0.484434:1	0.420466(0.481918:0.34945:0.430031)	-6444.97	NA	NA	NA
67	acard_g7264.t1&acard_g7518.t1	MA	0.0679727	0.125288	0.542532	1.00865e-06	3549	812.168	2736.83	NA	267	94.4058	172.594	NA	NA	0.0810889	2.0303:2.04401:1.69944:2.12993:0.820319:1	0.416033(0.483094:0.350803:0.414201)	-5854.78	NA	NA	NA
G7
serail no.	Sequence	Method	Ka	Ks	Ka/Ks	P-Value(Fisher)	Length	S-Sites	N-Sites	Fold-Sites(0:2:4)	Substitutions	Syn-Subs	Nonsyn-Subs	Fold-Syn-Subs(0:2:4)	Fold-Nonsyn-Subs(0:2:4)	Divergence-Distance	Substitution-Rate-Ratio(rTC:rAG:rTA:rCG:rTG:rCA/rCA)	GC(1:2:3)	ML-Score	AICc	Akaike-Weight	Model
1	acard_g7533.t1&acard_g13089.t1	MA	0.171886	0.339185	0.50676	2.11607e-14	2628	608.591	2019.41	NA	459	171.172	287.828	NA	NA	0.210629	1.56554:1.50477:1.22258:1.44279:0.676431:1	0.427511(0.502854:0.363014:0.416667)	-5122.12	NA	NA	NA
2	acard_g13087.t1&acard_g13092.t1	MA	0.502697	0.84111	0.59766	1.22193e-21	2595	593.242	2001.76	NA	969	321.216	647.784	NA	NA	0.580062	1.21068:1.24261:1.01511:1.19766:0.565938:1	0.418882(0.487861:0.362428:0.406358)	-6097.36	NA	NA	NA
3	acard_g31506.t1&acard_g31511.t1	MA	0.027282	0.0579507	0.470779	7.9462e-05	3285	829.704	2455.3	NA	111	46.3824	64.6176	NA	NA	0.0350281	2.26391:2.22478:1.66379:1.84368:0.508379:1	0.424962(0.477169:0.352055:0.445662)	-4907.58	NA	NA	NA
4	acard_g7552.t1&acard_g7557.t1	MA	0.0476933	0.103832	0.459331	7.35302e-05	1929	469.733	1459.27	NA	109	44.9123	64.0877	NA	NA	0.0613636	2.64666:2.14354:1.29812:1.41064:0.558508:1	0.380249(0.467341:0.310264:0.363142)	-3059.28	NA	NA	NA
5	acard_g41984.t1&acard_g41986.t1	MA	0.0311794	0.0520813	0.598667	0.0190277	2457	656.399	1800.6	NA	87	32.9267	54.0733	NA	NA	0.0367634	3.25046:3.64507:2.03391:2.00093:0.603119:1	0.409239(0.492063:0.344933:0.39072)	-3659.56	NA	NA	NA
6	acard_g41997.t1&acard_g41998.t1	MA	0.0963576	0.226034	0.426296	4.79135e-12	2289	500.211	1788.79	NA	253	100.219	152.781	NA	NA	0.124696	1.54483:1.59714:1.28953:1.55175:0.623216:1	0.403233(0.47903:0.332241:0.398427)	-4019.72	NA	NA	NA
7	acard_g41999.t1&acard_g42004.t1	MA	0.0746347	0.150127	0.497143	4.81641e-06	2064	475.314	1588.69	NA	174	65.3731	108.627	NA	NA	0.0920197	2.03949:2.13575:1.72094:2.09405:0.845458:1	0.417636(0.494186:0.337936:0.420785)	-3459.68	NA	NA	NA
8	acard_g74376.t1&acard_g74378.t1	MA	0.0632154	0.043771	1.44423	0.0976783	2649	559.951	2089.05	NA	149	23.3246	125.675	NA	NA	0.0591052	1.95695:2.14474:1.93065:2.02436:1.17682:1	0.425821(0.489241:0.346546:0.441676)	-4199.19	NA	NA	NA
9	acard_g74374.t1&acard_g74383.t1	MA	0.0572807	0.0679133	0.843439	0.294392	3015	658.411	2356.59	NA	171	42.5496	128.45	NA	NA	0.0596026	1.55758:1.34256:1.19087:1.29146:0.750057:1	0.414428(0.477612:0.335323:0.430348)	-4788.93	NA	NA	NA
10	acard_g74369.t1&acard_g74372.t1	MA	0.0605083	0.0696839	0.868326	0.39029	2952	622.464	2329.54	NA	175	41.1798	133.82	NA	NA	0.0624431	1.49688:1.62606:1.41564:1.51634:1.01473:1	0.422595(0.489329:0.348577:0.429878)	-4707.08	NA	NA	NA
11	acard_g59485.t1&acard_g59489.t1	MA	0.192585	0.421745	0.456639	2.293e-09	975	239.668	735.332	NA	193	80.3823	112.618	NA	NA	0.248916	2.15595:1.83469:1.4795:1.58253:0.773824:1	0.422051(0.509231:0.355385:0.401538)	-1991.71	NA	NA	NA
12	acard_g33139.t1&acard_g33142.t1	MA	0.0509853	0.0591076	0.862584	0.396052	2577	600.594	1976.41	NA	131	34.1275	96.8725	NA	NA	0.0528783	1.08283:0.992683:0.857103:0.861003:0.611224:1	0.443151(0.529686:0.364377:0.43539)	-4045	NA	NA	NA
13	acard_g33262.t1&acard_g33282.t1	MA	0.0626391	0.0631162	0.99244	0.92787	3066	711.766	2354.23	NA	182	42.4977	139.502	NA	NA	0.0627498	2.33273:2.5658:2.1268:2.14478:1.0334:1	0.426778(0.508317:0.35274:0.419276)	-4889.07	NA	NA	NA
14	acard_g33258.t1&acard_g33267.t1	MA	0.0616055	0.0663135	0.929004	0.649548	3009	704.167	2304.83	NA	179	44.2986	134.701	NA	NA	0.0627073	1.78096:1.29397:1.29725:1.29127:0.816027:1	0.428049(0.505484:0.354935:0.423729)	-4822.46	NA	NA	NA
15	acard_g33273.t1&acard_g33294.t1	MA	0.110894	0.282152	0.393032	4.95329e-08	969	226.493	742.507	NA	125	54.6217	70.3783	NA	NA	0.150924	1.86377:2.15838:1.59138:2.11231:0.76598:1	0.440144(0.524768:0.352941:0.442724)	-1781.15	NA	NA	NA
16	acard_g33248.t1&acard_g51807.t1	MA	0.249963	0.922997	0.270817	7.81846e-29	747	172.478	574.522	NA	201	105.674	95.3264	NA	NA	0.405363	1.87029:1.75022:1.35244:1.78573:0.482558:1	0.422356(0.514056:0.343373:0.409639)	-1611.41	NA	NA	NA
17	acard_g22190.t1&acard_g71586.t1	MA	0.0526555	0.0470115	1.12006	0.751033	1188	280.201	907.799	NA	58	12.5303	45.4697	NA	NA	0.0513243	1.74752:1.92315:1.61941:1.70792:0.777082:1	0.434764(0.549242:0.34596:0.409091)	-1883.47	NA	NA	NA
18	acard_g33265.t1&acard_g33268.t1	MA	0.0301347	0.0792033	0.380473	2.39706e-08	3402	785.126	2616.87	NA	134	59.0793	74.9207	NA	NA	0.0414589	2.16241:2.15277:1.89216:2.04258:0.859862:1	0.419753(0.501764:0.353175:0.404321)	-5252	NA	NA	NA
G10
serial no.	Sequence	Method	Ka	Ks	Ka/Ks	P-Value(Fisher)	Length	S-Sites	N-Sites	Fold-Sites(0:2:4)	Substitutions	Syn-Subs	Nonsyn-Subs	Fold-Syn-Subs(0:2:4)	Fold-Nonsyn-Subs(0:2:4)	Divergence-Distance	Substitution-Rate-Ratio(rTC:rAG:rTA:rCG:rTG:rCA/rCA)	GC(1:2:3)	ML-Score	AICc	Akaike-Weight	Model
1	acard_g3.t1&acard_g7.t1	MA	0.0854938	0.140935	0.606616	0.0782068	606	126.334	479.666	NA	54	16.3478	37.6522	NA	NA	0.0970518	2.24983:1.8308:2.23201:2.31311:2.82925:1	0.419967(0.524752:0.326733:0.408416)	-1039.86	NA	NA	NA
2	acard_g20617.t1&acard_g34595.t1	MA	0.136704	0.865995	0.157858	4.72936e-150	2898	655.479	2242.52	NA	603	391.542	211.458	NA	NA	0.301658	2.06441:1.59777:1.0871:1.82198:0.901036:1	0.427881(0.479296:0.417184:0.387164)	-5722.6	NA	NA	NA
3	acard_g32672.t1&acard_g32675.t1	MA	0.0785639	0.125638	0.625318	0.00100066	2661	568.927	2092.07	NA	218	66.0719	151.928	NA	NA	0.0886285	2.03584:2.04519:1.79663:2.0871:1.02928:1	0.403608(0.466178:0.383315:0.36133)	-4458.76	NA	NA	NA
4	acard_g74303.t1&acard_g74306.t1	MA	0.103628	0.0983075	1.05412	0.711224	2970	698.258	2271.74	NA	279	62.9863	216.014	NA	NA	0.102377	2.53451:1.92338:1.11755:1.53105:0.809382:1	0.404209(0.465657:0.358586:0.388384)	-5076.94	NA	NA	NA
5	acard_g21955.t1&acard_g21956.t1	MA	0.091284	0.16089	0.567369	3.58648e-05	2322	527.461	1794.54	NA	225	76.7835	148.217	NA	NA	0.107096	2.30842:1.89774:1.35856:1.3496:0.870643:1	0.417097(0.461886:0.316537:0.472868)	-3956.96	NA	NA	NA
6	acard_g7887.t1&acard_g7890.t1	MA	0.0735708	0.107017	0.687466	0.000129905	6411	1419.21	4991.79	NA	484	141.602	342.398	NA	NA	0.0809749	1.46339:1.44866:1.2094:1.28096:0.666637:1	0.395492(0.46818:0.321713:0.396584)	-10560.6	NA	NA	NA
7	acard_g7898.t1&acard_g7928.t1	MA	0.360622	1.24376	0.289946	6.83116e-200	4629	1057.13	3571.87	NA	1491	753.153	737.847	NA	NA	0.562305	1.34879:1.5701:0.863844:1.14123:0.674741:1	0.38518(0.459819:0.307518:0.388205)	-10214.7	NA	NA	NA
8	acard_g7953.t1&acard_g7991.t1	MA	0.0634567	0.112458	0.564271	0.000192341	2790	610.115	2179.89	NA	193	63.9901	129.01	NA	NA	0.0741722	1.51456:1.50209:1.24348:1.32139:0.646166:1	0.386738(0.467742:0.31129:0.381183)	-4571.91	NA	NA	NA
9	acard_g7965.t1&acard_g7995.t1	MA	0.0775725	0.120589	0.643281	2.22433e-06	6054	1483.44	4570.56	NA	490	164.32	325.68	NA	NA	0.088113	2.09236:1.86785:1.24791:1.55141:0.626548:1	0.389825(0.455154:0.304509:0.409812)	-9977.78	NA	NA	NA
10	acard_g7965.t1&acard_g7995.t1	MA	0.0775725	0.120589	0.643281	2.22433e-06	6054	1483.44	4570.56	NA	490	164.32	325.68	NA	NA	0.088113	2.09236:1.86785:1.24791:1.55141:0.626548:1	0.389825(0.455154:0.304509:0.409812)	-9977.78	NA	NA	NA
11	acard_g13211.t1&acard_g13218.t1	MA	0.0480033	0.0615113	0.780398	0.0366038	6828	1539.35	5288.65	NA	332	90.1886	241.811	NA	NA	0.0510486	2.22445:2.23669:1.82778:2.15402:0.693584:1	0.388474(0.460896:0.3058:0.398726)	-10488.6	NA	NA	NA
12	acard_g11548.t1&acard_g11578.t1	MA	0.0529105	0.0804461	0.657713	0.131727	999	221.914	777.086	NA	55	16.6508	38.3492	NA	NA	0.0590271	2.46746:2.01399:1.94894:2.25854:1.07598:1	0.399399(0.528529:0.340841:0.328829)	-1584.79	NA	NA	NA
13	acard_g17149.t1&acard_g53144.t1	MA	0.59633	2.45884	0.242525	0	3672	795.827	2876.17	NA	1644	876.098	767.902	NA	NA	0.999988	0.836313:1.51496:0.744407:1.02765:0.481351:1	0.407952(0.491013:0.336601:0.396242)	-8869.03	NA	NA	NA
14	acard_g45141.t1&acard_g73823.t1	MA	0.493658	2.44232	0.202127	0	1023	230.995	792.005	NA	420	248.076	171.924	NA	NA	0.933668	1.8617:1.80228:1.69245:1.75067:0.938933:1	0.40567(0.479472:0.328446:0.409091)	-2444.71	NA	NA	NA
15	acard_g48490.t1&acard_g48493.t1	MA	0.420603	1.15894	0.362919	6.9504e-139	4503	945.469	3557.53	NA	1564	661.154	902.846	NA	NA	0.575628	1.33625:1.42959:1.05242:1.1146:0.628483:1	0.394071(0.492338:0.336775:0.353098)	-10170.7	NA	NA	NA
16	acard_g48802.t1&acard_g48805.t1	MA	0.0672328	0.09886	0.680081	0.00119013	4557	1001.27	3555.73	NA	318	93.1158	224.884	NA	NA	0.074182	1.24005:1.23509:1.04345:1.07201:0.67345:1	0.440202(0.487492:0.364384:0.468729)	-7453.95	NA	NA	NA
17	acard_g48845.t1&acard_g48861.t1	MA	0.0417975	0.0585536	0.713832	0.204496	1731	395.438	1335.56	NA	75	21.9882	53.0118	NA	NA	0.0456253	1.43304:1.20891:0.980809:0.986887:0.565305:1	0.400058(0.486135:0.344887:0.369151)	-2684.15	NA	NA	NA
G11
4	acard_g32857.t1&acard_g32858.t1	MA	0.0731944	0.104829	0.698229	0.0193296	2508	585.358	1922.64	NA	187	56.7807	130.219	NA	NA	0.0805778	4.27393:3.92948:3.30779:3.33366:1.22809:1	0.411483(0.483852:0.333732:0.416866)	-4098.07	NA	NA	NA
5	acard_g32785.t1&acard_g32911.t1	MA	0.394981	1.98156	0.199328	5.97506e-232	2277	527.468	1749.53	NA	825	496.647	328.353	NA	NA	0.762514	1.9644:1.74525:1.20575:1.33001:0.615602:1	0.411946(0.470356:0.348485:0.416996)	-5168.06	NA	NA	NA
6	acard_g31134.t1&acard_g34323.t1	MA	0.607593	2.29497	0.264749	0	2655	617.431	2037.57	NA	1263	674.07	588.93	NA	NA	1	0.839992:0.92704:0.691342:0.774079:0.437912:1	0.437665(0.499435:0.335028:0.478531)	-6480.74	NA	NA	NA
7	acard_g17166.t1&acard_g32700.t1	MA	0.679643	2.30945	0.294288	0	1470	288.946	1181.05	NA	687	311.863	375.137	NA	NA	1	1.03715:1.02685:0.891688:0.91535:0.709518:1	0.39932(0.493878:0.335714:0.368367)	-3600.84	NA	NA	NA
8	acard_g32799.t1&acard_g32800.t1	MA	0.0352152	0.0700932	0.502405	0.000167733	3285	672.825	2612.18	NA	134	45.4155	88.5845	NA	NA	0.0423588	1.36904:1.35278:1.17636:1.49142:0.674702:1	0.406545(0.483562:0.348402:0.387671)	-4988.59	NA	NA	NA
CNL_Un
serial no.	Sequence	Method	Ka	Ks	Ka/Ks	P-Value(Fisher)	Length	S-Sites	N-Sites	Fold-Sites(0:2:4)	Substitutions	Syn-Subs	Nonsyn-Subs	Fold-Syn-Subs(0:2:4)	Fold-Nonsyn-Subs(0:2:4)	Divergence-Distance	Substitution-Rate-Ratio(rTC:rAG:rTA:rCG:rTG:rCA/rCA)	GC(1:2:3)	ML-Score	AICc	Akaike-Weight	Model
1	acard_g318.t1&acard_g74166.t1	MA	0.417735	1.9682	0.212242	2.25443e-279	2784	662.419	2121.58	NA	1049	624.492	424.508	NA	NA	0.786649	1.40482:1.93618:0.775759:1.08685:0.584086:1	0.401401(0.48222:0.324353:0.397629)	-6418.15	NA	NA	NA
2	acard_g33222.t1&acard_g33223.t1	MA	0.141478	0.587649	0.240753	1.44928e-73	2799	633.34	2165.66	NA	519	284.658	234.342	NA	NA	0.242435	1.15291:1.0859:0.947331:1.02318:0.563978:1	0.427117(0.514469:0.32851:0.438371)	-5451.42	NA	NA	NA
3	acard_g48406.t1&acard_g48506.t1	MA	0.0387624	0.0768971	0.504081	0.020515	915	209.31	705.69	NA	41	15.1879	25.8121	NA	NA	0.0474858	0.946653:0.903811:0.680596:0.989286:0.240633:1	0.42623(0.529508:0.342623:0.406557)	-1441.34	NA	NA	NA
4	acard_g47580.t1&acard_g47582.t1	MA	0.0676649	0.0646717	1.04628	0.847225	2532	593.67	1938.33	NA	160	36.231	123.769	NA	NA	0.0669631	2.35034:2.2587:2.11935:2.28435:1.36189:1	0.433452(0.514218:0.353081:0.433057)	-4100.63	NA	NA	NA
5	acard_g47577.t1&acard_g47579.t1	MA	0.0444104	0.0863395	0.514369	0.000900497	2151	482.367	1668.63	NA	110	39.5778	70.4222	NA	NA	0.0538131	1.72939:1.79095:1.51206:2.01915:0.761924:1	0.437471(0.52371:0.345886:0.442817)	-3362.06	NA	NA	NA

## Sheet: TNL
serial no.	Sequence	Method	Ka	Ks	Ka/Ks	P-Value(Fisher)	Length	S-Sites	N-Sites	Fold-Sites(0:2:4)	Substitutions	Syn-Subs	Nonsyn-Subs	Fold-Syn-Subs(0:2:4)	Fold-Nonsyn-Subs(0:2:4)	Divergence-Distance	Substitution-Rate-Ratio(rTC:rAG:rTA:rCG:rTG:rCA/rCA)	GC(1:2:3)	ML-Score	AICc	Akaike-Weight	Model
1	acard_g23857.t1&acard_g23859.t1	MA	0.0749064	0.0720655	1.03942	0.84891	2682	525.989	2156.01	NA	188	35.7377	152.262	NA	NA	0.0743493	1.1667:0.990413:0.952028:1.00082:0.770958:1	0.405854(0.493289:0.347875:0.376398)	-4397.38	NA	NA	NA
2	acard_g22600.t1&acard_g23861.t1	MA	0.0576461	0.102669	0.561474	0.000327815	2850	569.005	2280.99	NA	180	55.3709	124.629	NA	NA	0.0666351	1.4011:1.35943:1.26322:1.36329:1.00093:1	0.410175(0.477895:0.348947:0.403684)	-4612.96	NA	NA	NA
3	acard_g23850.t1&acard_g23873.t1	MA	0.0529208	0.0657431	0.804963	0.2206	3033	595.856	2437.14	NA	161	37.5079	123.492	NA	NA	0.0554398	1.47346:1.34321:1.3002:1.31774:1.09888:1	0.404055(0.475767:0.345203:0.391197)	-4772.79	NA	NA	NA
4	acard_g23846.t1&acard_g23852.t1	MA	0.0477568	0.0418862	1.14016	0.562863	2745	544.487	2200.51	NA	123	21.9334	101.067	NA	NA	0.0465924	2.44804:2.51816:2.39729:2.71888:1.62729:1	0.407468(0.489071:0.34153:0.391803)	-4213.14	NA	NA	NA
5	acard_g23865.t1&acard_g23870.t1	MA	0.0097906	0.0259444	0.377368	0.00274841	2988	569.395	2418.61	NA	38	14.5989	23.4011	NA	NA	0.0128689	1.10402:1.15986:1.04245:1.35604:0.815621:1	0.402108(0.48243:0.333835:0.39006)	-4162.49	NA	NA	NA
6	acard_g5366.t1&acard_g5369.t1	MA	0.0570199	0.0552466	1.0321	0.921395	3087	630.292	2456.71	NA	167	33.2481	133.752	NA	NA	0.0566578	2.72548:2.61265:2.52889:2.74985:1.59658:1	0.40379(0.480564:0.348397:0.38241)	-4866.5	NA	NA	NA
7	acard_g14785.t1&acard_g14799.t1	MA	0.0362487	0.0537361	0.674569	0.0438788	3144	604.652	2539.35	NA	120	31.3073	88.6927	NA	NA	0.0396119	1.70008:1.49401:1.0748:1.77716:0.486711:1	0.385655(0.481393:0.355439:0.320134)	-4710.47	NA	NA	NA
8	acard_g14791.t1&acard_g14795.t1	MA	0.0663644	0.0949642	0.698836	0.0227753	3000	598.35	2401.65	NA	203	53.3511	149.649	NA	NA	0.0720686	2.09136:1.95326:1.72412:1.96461:0.918656:1	0.389167(0.4845:0.3545:0.3285)	-4832.66	NA	NA	NA
9	acard_g14768.t1&acard_g14779.t1	MA	0.0614958	0.111116	0.553439	7.63652e-05	3063	598.273	2464.73	NA	205	62.4996	142.5	NA	NA	0.0711878	1.53508:1.5412:1.35997:1.75986:0.903291:1	0.391936(0.484819:0.358472:0.332517)	-4953.91	NA	NA	NA
10	acard_g14793.t1&acard_g14798.t1	MA	0.0474552	0.105339	0.450501	0.000211894	1797	320.866	1476.13	NA	99	32.2212	66.7788	NA	NA	0.0577906	0.952456:0.772217:1.03178:1.09577:0.805646:1	0.395659(0.467446:0.342237:0.377295)	-2831.77	NA	NA	NA
11	acard_g14775.t1&acard_g15315.t1	MA	0.254567	0.528109	0.482035	5.0636e-21	2268	502.56	1765.44	NA	550	204.207	345.793	NA	NA	0.315181	0.928734:0.899423:0.813665:1.02832:0.666718:1	0.405644(0.487434:0.37037:0.359127)	-4887.25	NA	NA	NA
12	acard_g14782.t1&acard_g14800.t1	MA	0.133972	0.341733	0.392036	1.62901e-07	768	185.485	582.515	NA	113	50.6457	62.3543	NA	NA	0.18415	3.93295:1.98982:0.996474:2.01103:0.614218:1	0.400391(0.546875:0.349609:0.304688)	-1433.67	NA	NA	NA
13	acard_g57515.t1&acard_g57517.t1	MA	0.194328	0.348139	0.558192	1.01723e-11	2808	610.26	2197.74	NA	525	174.406	350.594	NA	NA	0.227756	1.20617:1.69045:0.697727:1.37212:0.576509:1	0.406695(0.478098:0.356838:0.38515)	-5575.91	NA	NA	NA
14	acard_g57522.t1&acard_g57524.t1	MA	0.108362	0.232292	0.466491	1.1253e-13	3261	667.723	2593.28	NA	387	137.637	249.363	NA	NA	0.133738	1.4721:1.63188:1.13467:1.24003:0.6365:1	0.40877(0.471021:0.374885:0.380405)	-5851.02	NA	NA	NA
15	acard_g57520.t1&acard_g57523.t1	MA	0.190035	0.427898	0.444112	3.78687e-19	2316	451.211	1864.79	NA	449	158.352	290.648	NA	NA	0.236376	1.12458:0.993841:1.03611:1.1476:0.797331:1	0.406952(0.49158:0.352332:0.376943)	-4633.5	NA	NA	NA
16	acard_g57513.t1&acard_g57516.t1	MA	0.178929	0.217833	0.821406	0.0486321	2868	626.647	2241.35	NA	460	116.812	343.188	NA	NA	0.187429	2.16828:2.20592:1.83031:2.13089:0.958193:1	0.405335(0.479079:0.357741:0.379184)	-5506.94	NA	NA	NA
17	acard_g60254.t1&acard_g60683.t1	MA	0.151329	0.270595	0.559245	1.44644e-05	1482	302.586	1179.41	NA	226	71.0733	154.927	NA	NA	0.17568	1.24268:1.21747:1.17219:1.1714:1.13292:1	0.418691(0.48583:0.348178:0.422065)	-2821.68	NA	NA	NA
18	acard_g60240.t1&acard_g60241.t1	MA	0.221481	0.606179	0.365372	1.80827e-58	3438	801.66	2636.34	NA	800	363.378	436.622	NA	NA	0.311183	1.73799:1.8939:1.30682:1.40343:0.781503:1	0.409686(0.469459:0.344241:0.415358)	-7145.97	NA	NA	NA
19	acard_g60137.t1&acard_g60142.t1	MA	0.503428	0.905073	0.556229	1.41403e-46	4848	908.076	3939.92	NA	1806	529.1	1276.9	NA	NA	0.57866	1.04661:1.4865:0.872836:1.01988:0.939729:1	0.393358(0.446473:0.375:0.358601)	-11340.5	NA	NA	NA
20	acard_g60147.t1&acard_g60154.t1	MA	0.108588	0.292012	0.371862	2.53344e-22	2937	600.877	2336.12	NA	371	151.692	219.308	NA	NA	0.146115	1.38605:1.41977:1.15618:1.36775:0.55563:1	0.393769(0.455567:0.356486:0.369254)	-5262.11	NA	NA	NA
21	acard_g60153.t1&acard_g60164.t1	MA	0.0512636	0.105161	0.487477	3.1518e-05	2568	483.729	2084.27	NA	149	48.058	100.942	NA	NA	0.0614162	1.80039:1.71569:1.70159:1.75604:1.43195:1	0.381815(0.464953:0.345794:0.334696)	-4037.01	NA	NA	NA
22	acard_g13340.t1&acard_g13343.t1	MA	0.128769	0.296607	0.43414	1.18933e-18	3096	639.107	2456.89	NA	433	162.236	270.764	NA	NA	0.163416	1.21026:1.52781:0.672131:1.15029:0.725875:1	0.386143(0.465601:0.339632:0.353198)	-5719.38	NA	NA	NA
23	acard_g13340.t1&acard_g13343.t1	MA	0.128769	0.296607	0.43414	1.18933e-18	3096	639.107	2456.89	NA	433	162.236	270.764	NA	NA	0.163416	1.21026:1.52781:0.672131:1.15029:0.725875:1	0.386143(0.465601:0.339632:0.353198)	-5719.38	NA	NA	NA
24	acard_g13340.t1&acard_g13343.t1	MA	0.128769	0.296607	0.43414	1.18933e-18	3096	639.107	2456.89	NA	433	162.236	270.764	NA	NA	0.163416	1.21026:1.52781:0.672131:1.15029:0.725875:1	0.386143(0.465601:0.339632:0.353198)	-5719.38	NA	NA	NA
25	acard_g64624.t1&acard_g64625.t1	MA	0.298407	1.13623	0.26263	2.32078e-122	2694	621.937	2072.06	NA	804	428.803	375.197	NA	NA	0.491827	1.24054:1.69895:0.796463:1.46473:0.621907:1	0.402561(0.463252:0.334633:0.4098)	-5839.72	NA	NA	NA
26	acard_g60210.t1&acard_g60214.t1	MA	0.35664	1.02753	0.347085	1.49893e-110	3612	793.406	2818.59	NA	1172	524.848	647.152	NA	NA	0.504006	1.42032:1.48823:1.225:1.33721:0.746489:1	0.399779(0.468854:0.340532:0.38995)	-8084.11	NA	NA	NA
27	acard_g56349.t1&acard_g56354.t1	MA	0.072208	0.19245	0.375205	3.45568e-08	1560	275.964	1284.04	NA	133	48.4377	84.5623	NA	NA	0.0934787	1.32869:1.22798:1.02685:1.36842:0.543448:1	0.393269(0.498077:0.357692:0.324038)	-2585.56	NA	NA	NA
28	acard_g60879.t1&acard_g60880.t1	MA	0.0208359	0.0190198	1.09548	0.999967	1992	431.454	1560.55	NA	40	8.06078	31.9392	NA	NA	0.0204425	1.42943:1.55096:1.2326:1.30325:0.617723:1	0.390813(0.512048:0.32003:0.340361)	-2818.97	NA	NA	NA
29	acard_g60883.t1&acard_g60886.t1	MA	0.287269	0.844964	0.339979	3.21864e-79	3105	676.568	2428.43	NA	871	392.29	478.71	NA	NA	0.408789	1.38048:1.75432:1.04129:1.10763:0.81628:1	0.404831(0.48599:0.337198:0.391304)	-6743.35	NA	NA	NA
30	acard_g27372.t1&acard_g31911.t1	MA	0.024238	0.0769746	0.314883	1.06363e-07	2682	536.514	2145.49	NA	90	39.8371	50.1629	NA	NA	0.0347876	1.55779:1.50992:1.26808:1.38508:0.58406:1	0.394482(0.474832:0.364653:0.34396)	-3957.59	NA	NA	NA
31	acard_g31899.t1&acard_g31901.t1	MA	0.257461	0.365653	0.704113	0.00011897	2112	469.553	1642.45	NA	470	135.724	334.276	NA	NA	0.281515	0.921282:1.77416:1.1838:1.22673:0.664815:1	0.420218(0.506392:0.37358:0.380682)	-4358.71	NA	NA	NA
32	acard_g31921.t1&acard_g32406.t1	MA	0.170196	0.202337	0.841148	0.0767372	2925	671.179	2253.82	NA	449	117.399	331.601	NA	NA	0.177571	1.40084:1.53508:1.11963:1.17294:0.723857:1	0.422393(0.497949:0.380513:0.388718)	-5564.56	NA	NA	NA
33	acard_g31904.t1&acard_g65296.t1	MA	0.236429	0.48842	0.484069	7.13606e-19	2217	503.439	1713.56	NA	508	191.87	316.13	NA	NA	0.293651	1.75021:1.74609:1.55332:1.8182:1.00724:1	0.406405(0.485792:0.352503:0.38092)	-4618.79	NA	NA	NA
34	acard_g26935.t1&acard_g31913.t1	MA	0.196348	0.270762	0.725169	0.000683765	2529	580.042	1948.96	NA	453	131.817	321.183	NA	NA	0.213415	2.05758:2.05173:1.84657:1.91196:0.960611:1	0.40945(0.497628:0.352313:0.37841)	-5043.12	NA	NA	NA
35	acard_g58696.t1&acard_g58706.t1	MA	0.085287	0.136649	0.624131	0.000728787	2568	562.805	2005.2	NA	227	70.4161	156.584	NA	NA	0.0965435	1.53359:1.72941:1.2299:1.8178:0.893862:1	0.407126(0.479556:0.358645:0.383178)	-4443.19	NA	NA	NA
36	acard_g7465.t1&acard_g7470.t1	MA	0.0424805	0.0552099	0.769436	0.188407	3030	633.988	2396.01	NA	132	33.7776	98.2224	NA	NA	0.0451439	1.39494:1.4281:1.31987:1.33846:0.849633:1	0.411056(0.479208:0.384653:0.369307)	-4650.87	NA	NA	NA
37	acard_g7466.t1&acard_g7468.t1	MA	0.0272946	0.028197	0.967995	0.781358	3054	626.191	2427.81	NA	82	17.2522	64.7478	NA	NA	0.0274796	1.4977:2.40408:1.41455:1.76361:1.9382:1	0.411591(0.47446:0.384578:0.375737)	-4466.26	NA	NA	NA
38	acard_g75154.t1&acard_g75157.t1	MA	0.182	0.663906	0.274136	2.25375e-53	2103	481.844	1621.16	NA	440	228.889	211.111	NA	NA	0.292415	1.72743:1.78783:1.46136:1.60669:0.620964:1	0.38873(0.475036:0.331669:0.359486)	-4142.65	NA	NA	NA
39	acard_g16378.t1&acard_g68262.t1	MA	0.840465	1.58105	0.531587	5.25955e-59	1104	237.821	866.179	NA	701	238.751	462.249	NA	NA	1	0.956142:0.928786:0.826716:0.87826:0.664483:1	0.412591(0.506793:0.377717:0.353261)	-2937.95	NA	NA	NA
40	acard_g36019.t1&acard_g36020.t1	MA	0.38574	2.58743	0.149082	0	4032	889.173	3142.83	NA	1544	1011.17	532.827	NA	NA	0.871276	0.594464:1.25454:0.662356:0.815896:0.540857:1	0.419519(0.484003:0.365699:0.408854)	-9359.35	NA	NA	NA
41	acard_g12287.t1&acard_g12464.t1	MA	0.0690768	0.0461642	1.49633	0.254946	963	216.377	746.623	NA	58	9.41072	48.5893	NA	NA	0.0639286	2.21559:2.15207:1.86569:2.00314:0.673644:1	0.386812(0.504673:0.330218:0.325545)	-1545.72	NA	NA	NA
42	acard_g12304.t1&acard_g12436.t1	MA	0.253951	0.883221	0.287528	1.15792e-98	3144	665.392	2478.61	NA	824	397.866	426.134	NA	NA	0.387129	1.62405:1.78036:1.10131:1.45382:0.665751:1	0.383111(0.450382:0.344943:0.354008)	-6631.1	NA	NA	NA
43	acard_g58388.t1&acard_g58390.t1	MA	0.0311671	0.0643589	0.484271	2.67357e-05	3987	877.629	3109.37	NA	148	54.4973	93.5027	NA	NA	0.0384734	2.05982:1.57127:1.00652:1.70634:0.748271:1	0.414597(0.488713:0.367193:0.387886)	-6027.77	NA	NA	NA
44	acard_g14908.t1&acard_g14909.t1	MA	0.0477208	0.0413936	1.15285	0.472333	3144	731.731	2412.27	NA	139	28.9549	110.045	NA	NA	0.0462482	2.07295:3.33514:0.955967:1.72087:0.647195:1	0.404103(0.473282:0.35687:0.382156)	-4812.78	NA	NA	NA
45	acard_g507.t1&acard_g511.t1	MA	0.0292126	0.0330811	0.88306	0.541133	3438	762.969	2675.03	NA	100	24.4136	75.5864	NA	NA	0.0300711	1.44364:1.46924:1.33569:1.36153:0.883056:1	0.401396(0.468586:0.335515:0.400087)	-5145.42	NA	NA	NA
46	acard_g33106.t1&acard_g60296.t1	MA	0.661371	2.37583	0.278374	0	1470	290.344	1179.66	NA	747	350.536	396.464	NA	NA	1	0.754306:0.790259:0.66854:0.694194:0.472882:1	0.383673(0.482653:0.316327:0.352041)	-3604.71	NA	NA	NA
47	acard_g38419.t1&acard_g38420.t1	MA	0.155361	0.469459	0.330937	6.62708e-32	2178	462.602	1715.4	NA	389	174.662	214.338	NA	NA	0.222075	1.58166:1.58166:1.37289:1.45129:0.815401:1	0.399219(0.475207:0.35124:0.371212)	-4239.98	NA	NA	NA
48	acard_g40404.t1&acard_g40407.t1	MA	0.112363	0.198868	0.565014	0.000516661	1377	281.995	1095.01	NA	159	49.781	109.219	NA	NA	0.130079	0.715845:0.672419:0.593001:0.648685:0.421455:1	0.399419(0.494553:0.318083:0.385621)	-2505.36	NA	NA	NA
49	acard_g38507.t1&acard_g38560.t1	MA	0.532205	0.794812	0.669598	1.55687e-09	1932	383.562	1548.44	NA	725	195.779	529.221	NA	NA	0.58434	1.16631:1.47833:1.2714:1.66868:1.15757:1	0.423913(0.506211:0.370342:0.395186)	-4562.99	NA	NA	NA
50	acard_g38509.t1&acard_g38553.t1	MA	0.253206	0.467949	0.541098	2.37793e-14	2460	485.884	1974.12	NA	574	179.462	394.538	NA	NA	0.295621	1.25143:1.51916:1.16256:1.16312:1.03628:1	0.397561(0.481098:0.340854:0.370732)	-5128.11	NA	NA	NA
51	acard_g38516.t1&acard_g38546.t1	MA	0.179153	0.441682	0.405614	3.92693e-28	2889	570.636	2318.36	NA	542	204.689	337.311	NA	NA	0.231008	1.33103:1.86687:0.930568:1.66991:1.05517:1	0.404292(0.479232:0.356698:0.376947)	-5698.61	NA	NA	NA
52	acard_g38517.t1&acard_g38564.t1	MA	0.00372158	0.00653415	0.569558	0.260677	2562	597.16	1964.84	NA	11	3.82739	7.17261	NA	NA	0.00437714	3.84461:4.10182:4.20764:4.42526:0.524541:1	0.407104(0.474239:0.357728:0.389344)	-3519.96	NA	NA	NA
53	acard_g38512.t1&acard_g38557.t1	MA	0.127186	0.239775	0.530438	4.97653e-09	2811	532.994	2278.01	NA	367	112.333	254.667	NA	NA	0.148534	1.41023:1.77905:1.14685:1.48693:0.983114:1	0.387051(0.467983:0.351654:0.341515)	-5100.17	NA	NA	NA
54	acard_g38513.t1&acard_g38561.t1	MA	0.0197208	0.0402027	0.490533	0.00778838	2526	510.792	2015.21	NA	59	20.1003	38.8997	NA	NA	0.0238625	1.95386:1.66642:1.68944:1.69899:1.10848:1	0.394695(0.476247:0.334323:0.373515)	-3639.78	NA	NA	NA
55	acard_g38525.t1&acard_g38549.t1	MA	0.053022	0.0642178	0.825659	0.420818	1464	368.655	1095.35	NA	78	22.5878	55.4122	NA	NA	0.0558413	2.72587:1.15006:1.16214:2.00893:1.72493:1	0.467555(0.55123:0.432377:0.419057)	-2317.48	NA	NA	NA
56	acard_g38402.t1&acard_g38407.t1	MA	0.152112	0.367476	0.413937	2.65629e-16	1929	401.076	1527.92	NA	319	123.791	195.209	NA	NA	0.19689	1.02577:1.05274:0.938575:1.08147:0.626926:1	0.424832(0.520995:0.346812:0.406687)	-3712.03	NA	NA	NA
57	acard_g38394.t1&acard_g38395.t1	MA	0.270568	0.960677	0.281643	1.12465e-127	3795	819.081	2975.92	NA	1015	501.661	513.339	NA	NA	0.419516	1.90369:1.93327:1.49899:1.4741:0.702695:1	0.391041(0.479447:0.328458:0.365217)	-8026.04	NA	NA	NA

## Sheet: G4
Sr no.	Sequence	Method	Ka	Ks	Ka/Ks	P-Value(Fisher)	Length	S-Sites	N-Sites	Fold-Sites(0:2:4)	Substitutions	Syn-Subs	Nonsyn-Subs	Fold-Syn-Subs(0:2:4)	Fold-Nonsyn-Subs(0:2:4)	Divergence-Distance	Substitution-Rate-Ratio(rTC:rAG:rTA:rCG:rTG:rCA/rCA)	GC(1:2:3)	ML-Score	AICc	Akaike-Weight	Model
1	acard_g15308.t1&acard_g15310.t1	MA	0.312233	0.636426	0.490604	3.60956e-43	3996	1004.17	2991.83	NA	1126	457.407	668.593	NA	NA	0.393701	1.44759:1.77215:0.88509:1.14306:0.822837:1	0.418168(0.483859:0.359234:0.411411)	-8672.01	NA	NA	NA
2	acard_g15406.t1&acard_g15411.t1	MA	0.315809	0.779106	0.405348	7.22963e-64	3330	861.571	2468.43	NA	978	452.498	525.502	NA	NA	0.435678	1.52051:1.92505:0.932576:1.25887:0.565351:1	0.436937(0.509009:0.378829:0.422973)	-7329.81	NA	NA	NA
3	acard_g33754.t1&acard_g59424.t1	MA	0.114273	0.180846	0.631882	3.00517e-05	3018	682.673	2335.33	NA	348	110.072	237.928	NA	NA	0.129332	1.55888:1.58531:1.35641:1.47757:0.759347:1	0.413353(0.494036:0.354374:0.39165)	-5384.57	NA	NA	NA
4	acard_g33755.t1&acard_g59445.t1	MA	0.0693502	0.095376	0.727125	0.0327508	2922	616.812	2305.19	NA	205	55.1452	149.855	NA	NA	0.074844	1.19961:1.18082:1.05977:1.31748:0.71198:1	0.408795(0.48768:0.351643:0.387064)	-4755.54	NA	NA	NA
5	acard_g59436.t1&acard_g59442.t1	MA	0.0806392	0.113106	0.712953	0.0119091	3048	652.443	2395.56	NA	247	68.2749	178.725	NA	NA	0.087589	1.56649:1.54944:1.38298:1.74685:0.896375:1	0.408957(0.489665:0.353346:0.383858)	-5079.31	NA	NA	NA
6	acard_g15403.t1&acard_g15410.t1	MA	0.226235	0.710506	0.318413	4.29405e-84	3483	895.593	2587.41	NA	849	442.208	406.792	NA	NA	0.350757	1.78512:2.65271:0.719225:1.46216:0.603335:1	0.421763(0.501292:0.352283:0.411714)	-7224.23	NA	NA	NA
7	acard_g15300.t1&acard_g15317.t1	MA	0.185878	0.622657	0.298524	2.21146e-80	3477	912.986	2564.01	NA	757	411.778	345.222	NA	NA	0.300567	1.99391:2.78363:0.960174:0.972437:0.835751:1	0.421053(0.485764:0.377912:0.399482)	-7003.08	NA	NA	NA
8	acard_g5610.t1&acard_g25031.t1	MA	0.113962	0.211547	0.538708	7.10408e-07	2109	487.472	1621.53	NA	255	91.3337	163.666	NA	NA	0.136518	0.900519:1.01165:0.794321:1.11559:0.519057:1	0.406828(0.478663:0.36202:0.379801)	-3783.51	NA	NA	NA
9	acard_g25022.t1&acard_g25036.t1	MA	0.091326	0.162223	0.562965	5.54023e-08	3702	881.927	2820.07	NA	362	129.279	232.721	NA	NA	0.108216	2.01427:1.98675:1.67886:1.84853:0.824275:1	0.41356(0.48906:0.356564:0.395057)	-6391.01	NA	NA	NA
10	acard_g25019.t1&acard_g25025.t1	MA	0.0842355	0.158496	0.531469	8.43806e-09	3591	866.794	2724.21	NA	334	125.078	208.922	NA	NA	0.10216	2.53249:2.55086:2.1709:2.59816:1.15999:1	0.418407(0.497076:0.357143:0.401003)	-6160.82	NA	NA	NA
11	acard_g11540.t1&acard_g74182.t1	MA	0.486626	2.80935	0.173217	0	3432	758.547	2673.45	NA	1482	920.216	561.784	NA	NA	1	0.68061:1.20191:0.503934:0.583164:0.4027:1	0.39627(0.472028:0.338287:0.378497)	-8047.21	NA	NA	NA
12	acard_g13603.t1&acard_g13607.t1	MA	0.127782	0.157065	0.813562	0.0550102	3693	720.714	2972.29	NA	443	101.717	341.283	NA	NA	0.133497	1.26298:1.24476:1.26159:1.17352:1.0938:1	0.39954(0.48091:0.348091:0.369618)	-6596.01	NA	NA	NA
13	acard_g13362.t1&acard_g13503.t1	MA	0.0799376	0.169834	0.470682	0.000119148	1122	259.382	862.618	NA	103	40.1508	62.8492	NA	NA	0.10072	2.16964:2.59777:1.72546:1.72009:1.22381:1	0.431373(0.497326:0.367647:0.429144)	-1899.45	NA	NA	NA
14	acard_g13452.t1&acard_g13602.t1	MA	0.140172	0.246952	0.567606	2.02186e-09	3321	677.269	2643.73	NA	467	145.227	321.773	NA	NA	0.161948	1.62258:1.59187:1.42358:1.55972:0.863925:1	0.399428(0.476513:0.350949:0.370822)	-6135.62	NA	NA	NA
15	acard_g13145.t1&acard_g13148.t1	MA	0.0479623	0.0987635	0.485627	2.19981e-06	3345	724.602	2620.4	NA	186	67.4845	118.516	NA	NA	0.0589669	2.09555:2.4896:1.60192:2.2488:0.825191:1	0.403288(0.480717:0.338117:0.391031)	-5236.98	NA	NA	NA
16	acard_g13606.t1&acard_g13610.t1	MA	0.0604798	0.0686378	0.881145	0.462486	3243	676.081	2566.92	NA	191	43.9535	147.046	NA	NA	0.0621805	1.26102:1.26039:1.11316:1.38742:0.670191:1	0.402559(0.475486:0.337188:0.395005)	-5155.17	NA	NA	NA
17	acard_g13505.t1&acard_g13521.t1	MA	0.0862265	0.1757	0.490759	1.9532e-09	3069	654.775	2414.22	NA	293	104.29	188.71	NA	NA	0.105316	1.90028:1.58928:1.43473:1.47991:0.954356:1	0.41072(0.49609:0.348974:0.387097)	-5263.02	NA	NA	NA
18	acard_g13506.t1&acard_g13520.t1	MA	0.071903	0.146923	0.489393	5.71531e-07	2448	531.798	1916.2	NA	199	72.0126	126.987	NA	NA	0.0882001	1.61648:1.69061:1.39898:1.68035:0.790326:1	0.419322(0.496324:0.353554:0.408088)	-4088.29	NA	NA	NA
19	acard_g13507.t1&acard_g13510.t1	MA	0.0182086	0.035446	0.5137	0.00847748	3204	645.313	2558.69	NA	68	22.3917	45.6083	NA	NA	0.0216804	2.93217:1.32563:1.53133:3.36911:1.3734:1	0.394663(0.475187:0.34176:0.367041)	-4551.54	NA	NA	NA
20	acard_g13513.t1&acard_g13589.t1	MA	0.0673738	0.129534	0.520126	9.96552e-07	3312	704.374	2607.63	NA	248	84.7709	163.229	NA	NA	0.0805936	1.21041:1.20742:1.00564:1.29498:0.581471:1	0.412289(0.485507:0.348732:0.402627)	-5472.47	NA	NA	NA
21	acard_g13562.t1&acard_g13568.t1	MA	0.0695773	0.125595	0.553981	1.13754e-05	3249	670.611	2578.39	NA	245	78.2757	166.724	NA	NA	0.0811397	1.18747:1.14013:1.0568:1.236:0.750265:1	0.412281(0.487073:0.357341:0.392428)	-5365.55	NA	NA	NA
22	acard_g13565.t1&acard_g13575.t1	MA	0.0529274	0.0367148	1.44158	0.0872832	3339	687.629	2651.37	NA	159	24.2435	134.757	NA	NA	0.0495886	1.18825:1.39883:1.14804:1.4302:0.884492:1	0.412249(0.49416:0.350854:0.391734)	-5183.69	NA	NA	NA
23	acard_g9038.t1&acard_g12470.t1	MA	0.161289	0.351996	0.458214	4.10906e-24	3630	816.489	2813.51	NA	615	238.47	376.53	NA	NA	0.204185	1.05479:1.57617:0.594391:0.972619:0.713668:1	0.41281(0.492149:0.356612:0.389669)	-7000.44	NA	NA	NA
24	acard_g13667.t1&acard_g13674.t1	MA	0.0630776	0.146309	0.431127	6.45077e-08	2280	471.549	1808.45	NA	171	64.445	106.555	NA	NA	0.0802914	0.702227:0.683204:0.650584:0.691064:0.606789:1	0.425658(0.5:0.347368:0.429605)	-3764.82	NA	NA	NA
25	acard_g13661.t1&acard_g13662.t1	MA	0.268043	0.452032	0.592972	2.36853e-11	2514	537.031	1976.97	NA	597	187.564	409.436	NA	NA	0.307346	0.882101:0.855657:0.779833:0.903095:0.59036:1	0.425418(0.501193:0.357995:0.417064)	-5293.89	NA	NA	NA
26	acard_g59653.t1&acard_g59656.t1	MA	0.0804938	0.0502713	1.60119	0.0118341	2499	592.834	1906.17	NA	172	27.9749	144.025	NA	NA	0.0733242	2.09316:2.23352:1.84811:2.13088:0.984553:1	0.432173(0.528211:0.358343:0.409964)	-4077.57	NA	NA	NA
27	acard_g59626.t1&acard_g59646.t1	MA	0.152401	0.220122	0.692346	0.000129714	3078	745.727	2332.27	NA	448	141.534	306.466	NA	NA	0.168808	2.42046:2.51663:2.07359:2.28893:1.12804:1	0.419266(0.512671:0.354288:0.390838)	-5764.01	NA	NA	NA
28	acard_g59658.t1&acard_g59665.t1	MA	0.147859	0.184098	0.803152	0.0464976	2802	618.508	2183.49	NA	383	99.861	283.139	NA	NA	0.155858	0.860599:1.03291:0.658997:0.838738:0.538198:1	0.427016(0.515525:0.373662:0.391863)	-5205.03	NA	NA	NA
29	acard_g13668.t1&acard_g13673.t1	MA	0.0636318	0.0738854	0.861222	0.358792	2850	661.078	2188.92	NA	177	45.9546	131.045	NA	NA	0.0660102	2.37558:2.08614:1.76062:2.00327:0.908639:1	0.42(0.523158:0.35:0.386842)	-4545.33	NA	NA	NA
30	acard_g13755.t1&acard_g13760.t1	MA	0.0330389	0.0926139	0.356738	7.13433e-11	3648	835.564	2812.44	NA	161	73.1569	87.8431	NA	NA	0.0466844	2.71488:2.76593:2.26686:2.71968:0.91873:1	0.406387(0.477796:0.365954:0.375411)	-5563.76	NA	NA	NA
31	acard_g13749.t1&acard_g13752.t1	MA	0.12958	0.231901	0.558773	1.48296e-10	3681	822.414	2858.59	NA	489	166.202	322.798	NA	NA	0.152441	2.24359:2.32347:1.94581:2.21234:1.07839:1	0.412252(0.47555:0.352893:0.408313)	-6748.4	NA	NA	NA
32	acard_g13696.t1&acard_g13706.t1	MA	0.0526928	0.0737292	0.71468	0.0301931	3627	757.657	2869.34	NA	197	53.1487	143.851	NA	NA	0.0570872	1.3855:1.45117:1.29841:1.71054:0.977312:1	0.422388(0.48263:0.364351:0.420182)	-5729.34	NA	NA	NA
33	acard_g13747.t1&acard_g13748.t1	MA	0.0772559	0.143125	0.539779	1.40857e-07	3696	809.969	2886.03	NA	312	106.728	205.272	NA	NA	0.091691	1.62236:1.65353:1.43803:1.68159:0.877269:1	0.416126(0.478084:0.358766:0.411526)	-6240.49	NA	NA	NA
34	acard_g13688.t1&acard_g13690.t1	MA	0.0923831	0.212886	0.433956	1.13212e-15	3606	740.55	2865.45	NA	378	141.091	236.909	NA	NA	0.11713	1.70398:1.56175:1.45295:1.46069:1.20909:1	0.411814(0.450083:0.361065:0.424293)	-6286.41	NA	NA	NA
35	acard_g74000.t1&acard_g74002.t1	MA	0.043199	0.0338085	1.27775	0.25709	3657	790.075	2866.93	NA	145	25.7249	119.275	NA	NA	0.0411702	3.20079:3.25518:2.76452:3.57554:1.42072:1	0.414137(0.474569:0.35685:0.410993)	-5503.79	NA	NA	NA
36	acard_g73926.t1&acard_g74011.t1	MA	0.0680783	0.114176	0.596255	7.24049e-05	3810	782.295	3027.71	NA	276	83.4423	192.558	NA	NA	0.0775435	1.25142:1.36342:1.07962:1.64517:0.703017:1	0.415748(0.476378:0.355512:0.415354)	-6257.1	NA	NA	NA
37	acard_g73998.t1&acard_g74004.t1	MA	0.0489034	0.0729883	0.670017	0.0152221	3660	744.979	2915.02	NA	188	51.9093	136.091	NA	NA	0.0538058	1.32639:1.2911:1.14966:1.50721:0.772301:1	0.412158(0.47541:0.35123:0.409836)	-5704.99	NA	NA	NA
38	acard_g73928.t1&acard_g73933.t1	MA	0.0503763	0.0859278	0.586263	0.000458861	3642	760.188	2881.81	NA	200	62.064	137.936	NA	NA	0.0577969	1.25826:1.31108:1.11534:1.41171:0.650778:1	0.412823(0.4757:0.353377:0.40939)	-5727.11	NA	NA	NA
39	acard_g13624.t1&acard_g13625.t1	MA	0.874332	1.49031	0.586677	3.69856e-52	1359	277.255	1081.75	NA	904	274.856	629.144	NA	NA	1	0.906297:1.02452:0.934089:0.978926:0.826887:1	0.409492(0.488962:0.355408:0.384106)	-3657.37	NA	NA	NA
40	acard_g7077.t1&acard_g7100.t1	MA	0.0743222	0.0738002	1.00707	1	3762	866.228	2895.77	NA	262	60.0007	201.999	NA	NA	0.074202	1.73554:1.78804:1.47076:1.88849:0.95519:1	0.412945(0.467703:0.352472:0.41866)	-6158.72	NA	NA	NA
41	acard_g7413.t1&acard_g7414.t1	MA	0.106968	0.141304	0.757006	0.0113233	3651	823.912	2827.09	NA	380	105.629	274.371	NA	NA	0.114716	1.20551:1.23464:1.02069:1.21475:0.533951:1	0.417283(0.47083:0.350041:0.430978)	-6399.12	NA	NA	NA
42	acard_g7075.t1&acard_g7101.t1	MA	0.0736419	0.0902859	0.815652	0.144693	3636	817.018	2818.98	NA	263	68.9516	194.048	NA	NA	0.0773819	1.21373:1.20687:1.04015:1.42571:0.629757:1	0.419554(0.479373:0.357261:0.42203)	-5991.74	NA	NA	NA
43	acard_g7080.t1&acard_g7094.t1	MA	0.0649887	0.0628801	1.03353	0.867242	3681	790.775	2890.23	NA	225	47.0958	177.904	NA	NA	0.0645357	1.18942:1.17118:1.12212:1.38087:0.880423:1	0.420538(0.479625:0.359006:0.422983)	-5906.28	NA	NA	NA
44	acard_g7071.t1&acard_g7095.t1	MA	0.0276146	0.0235775	1.17123	0.589306	2958	712.865	2245.13	NA	77	16.4224	60.5776	NA	NA	0.0266417	1.96163:1.5868:1.29146:1.82549:0.602643:1	0.427992(0.494929:0.36714:0.421907)	-4312.68	NA	NA	NA
45	acard_g7079.t1&acard_g7081.t1	MA	0.0762271	0.113622	0.670883	0.00241402	3276	740.282	2535.72	NA	258	78.2291	179.771	NA	NA	0.0846773	1.4197:1.37356:1.22762:1.50311:0.820048:1	0.41804(0.473443:0.36859:0.412088)	-5462.32	NA	NA	NA
46	acard_g7082.t1&acard_g7084.t1	MA	0.0824881	0.11229	0.734599	0.0119736	3648	830.61	2817.39	NA	302	86.4902	215.51	NA	NA	0.0892737	1.17404:1.25118:1.011:1.3044:0.617173:1	0.417489(0.475329:0.351562:0.425576)	-6125.56	NA	NA	NA
47	acard_g7393.t1&acard_g7397.t1	MA	0.168578	0.487715	0.345648	3.64831e-40	2715	608.67	2106.33	NA	520	236.78	283.22	NA	NA	0.240125	1.41961:2.23478:0.778839:1.53517:0.90993:1	0.406077(0.48674:0.343094:0.388398)	-5438.75	NA	NA	NA
48	acard_g7343.t1&acard_g7351.t1	MA	0.0942471	0.129026	0.730448	0.119904	1194	264.989	929.011	NA	111	31.1725	79.8275	NA	NA	0.101966	1.48613:1.45542:1.21536:1.24188:0.640609:1	0.431323(0.508794:0.364322:0.420854)	-2086.66	NA	NA	NA
49	acard_g7415.t1&acard_g7440.t1	MA	0.0418498	0.130332	0.321102	2.4114e-07	1473	316.918	1156.08	NA	82	37.7646	44.2354	NA	NA	0.0608869	1.45177:1.38269:1.02826:1.26749:0.250443:1	0.401222(0.492872:0.340122:0.370672)	-2338.45	NA	NA	NA
50	acard_g7368.t1&acard_g7405.t1	MA	0.072493	0.111698	0.649012	0.00110848	3306	732.791	2573.21	NA	250	76.2424	173.758	NA	NA	0.0811829	1.24891:1.15897:0.98721:1.37185:0.619667:1	0.425741(0.48412:0.344374:0.44873)	-5448.87	NA	NA	NA
51	acard_g7321.t1&acard_g7340.t1	MA	0.0499534	0.0841559	0.593582	0.0257091	1632	321.015	1310.99	NA	87	25.408	61.592	NA	NA	0.0566811	0.704995:0.849641:0.763693:0.759207:0.6419:1	0.410846(0.484375:0.341912:0.40625)	-2608.02	NA	NA	NA
52	acard_g7385.t1&acard_g21658.t1	MA	0.133341	0.226451	0.58883	5.47635e-08	3264	713.469	2550.53	NA	438	141.064	296.936	NA	NA	0.153694	1.54264:1.51939:1.2847:1.41314:0.653249:1	0.40242(0.465533:0.34329:0.398438)	-5989.93	NA	NA	NA
53	acard_g7322.t1&acard_g59488.t1	MA	0.0882189	0.176892	0.498717	6.02798e-05	1467	320.666	1146.33	NA	141	50.6676	90.3324	NA	NA	0.107602	1.94053:2.00658:1.55915:1.8122:0.5546:1	0.4182(0.496933:0.365031:0.392638)	-2549.03	NA	NA	NA
54	acard_g7318.t1&acard_g7377.t1	MA	0.0576705	0.134056	0.430198	4.88457e-07	2133	455.427	1677.57	NA	145	56.1006	88.8994	NA	NA	0.0739799	1.93502:1.83132:1.66091:2.04613:1.00204:1	0.407642(0.488045:0.345288:0.389592)	-3510.1	NA	NA	NA
55	acard_g7371.t1&acard_g7378.t1	MA	0.0669934	0.108401	0.618016	5.34699e-05	4533	966.494	3566.51	NA	323	98.4584	224.542	NA	NA	0.075822	0.786903:0.822752:0.698264:0.77579:0.496356:1	0.426649(0.487426:0.356717:0.435804)	-7434.91	NA	NA	NA
56	acard_g7337.t1&acard_g7344.t1	MA	0.145601	0.180734	0.805609	0.0251018	3765	834.535	2930.46	NA	509	132.937	376.063	NA	NA	0.153388	1.3694:1.34143:1.19344:1.38455:0.795012:1	0.423772(0.478486:0.356972:0.435857)	-6966.48	NA	NA	NA
57	acard_g7349.t1&acard_g7350.t1	MA	0.0680147	0.112354	0.605363	0.000157429	3639	771.821	2867.18	NA	263	80.9525	182.047	NA	NA	0.0774189	1.13053:1.12809:0.976519:1.26674:0.550968:1	0.415911(0.481451:0.340066:0.426216)	-5954.99	NA	NA	NA
58	acard_g7280.t1&acard_g7290.t1	MA	0.160792	0.265113	0.606505	3.8848e-09	3489	806.525	2682.48	NA	547	181.293	365.707	NA	NA	0.184907	1.973:2.28854:1.54687:1.68377:0.957994:1	0.409716(0.477644:0.346948:0.404557)	-6615.57	NA	NA	NA
59	acard_g7281.t1&acard_g7287.t1	MA	0.0475302	0.0840942	0.565202	0.000171527	3534	820.475	2713.53	NA	188	65.5218	122.478	NA	NA	0.0560191	2.09061:2.09946:1.83894:1.98388:0.844373:1	0.420911(0.5:0.348472:0.414261)	-5547.82	NA	NA	NA
60	acard_g7491.t1&acard_g7495.t1	MA	0.0521411	0.153162	0.340431	2.45945e-07	1329	292.499	1036.5	NA	90	40.7913	49.2087	NA	NA	0.0743746	1.87913:1.93037:1.51187:2.32474:0.528972:1	0.41836(0.521445:0.3307:0.402935)	-2182.43	NA	NA	NA
61	acard_g7488.t1&acard_g7498.t1	MA	0.0925739	0.114719	0.806959	0.0834669	3345	764.682	2580.32	NA	300	80.5807	219.419	NA	NA	0.0976365	1.30055:1.36684:1.07895:1.36489:0.564681:1	0.410463(0.473543:0.353363:0.404484)	-5823.74	NA	NA	NA
62	acard_g7292.t1&acard_g7295.t1	MA	0.00679571	0.0174587	0.389246	0.00734142	3438	757.411	2680.59	NA	31	13.0384	17.9616	NA	NA	0.00914482	4.25345:10.7084:5.51551:4.15049:7.40384:1	0.418848(0.486911:0.353403:0.41623)	-4690.52	NA	NA	NA
63	acard_g7503.t1&acard_g7517.t1	MA	0.0595642	0.0805123	0.739815	0.0412984	3390	790.626	2599.37	NA	206	60.0177	145.982	NA	NA	0.0644498	2.34478:2.32246:1.95241:2.30904:0.862529:1	0.413717(0.478319:0.343805:0.419027)	-5421.34	NA	NA	NA
64	acard_g7504.t1&acard_g7513.t1	MA	0.0875446	0.0909074	0.963008	0.770648	3678	803.435	2874.57	NA	300	67.4841	232.516	NA	NA	0.0882792	0.822498:1.89748:0.819319:1.96327:0.567548:1	0.425095(0.483687:0.362561:0.429038)	-6168.71	NA	NA	NA
65	acard_g7289.t1&acard_g7433.t1	MA	0.0881563	0.121368	0.726354	0.00596608	3687	857.914	2829.09	NA	326	96.0165	229.984	NA	NA	0.0958842	1.25174:1.3268:1.04309:1.24121:0.562153:1	0.423515(0.479251:0.358015:0.433279)	-6265.43	NA	NA	NA
66	acard_g7482.t1&acard_g7519.t1	MA	0.0767298	0.0986076	0.778132	0.0499261	3816	879.949	2936.05	NA	290	80.6378	209.362	NA	NA	0.0817747	1.31174:1.69233:0.882344:1.52901:0.484434:1	0.420466(0.481918:0.34945:0.430031)	-6444.97	NA	NA	NA
67	acard_g7264.t1&acard_g7518.t1	MA	0.0679727	0.125288	0.542532	1.00865e-06	3549	812.168	2736.83	NA	267	94.4058	172.594	NA	NA	0.0810889	2.0303:2.04401:1.69944:2.12993:0.820319:1	0.416033(0.483094:0.350803:0.414201)	-5854.78	NA	NA	NA

## Sheet: G7
serail no.	Sequence	Method	Ka	Ks	Ka/Ks	P-Value(Fisher)	Length	S-Sites	N-Sites	Fold-Sites(0:2:4)	Substitutions	Syn-Subs	Nonsyn-Subs	Fold-Syn-Subs(0:2:4)	Fold-Nonsyn-Subs(0:2:4)	Divergence-Distance	Substitution-Rate-Ratio(rTC:rAG:rTA:rCG:rTG:rCA/rCA)	GC(1:2:3)	ML-Score	AICc	Akaike-Weight	Model
1	acard_g7533.t1&acard_g13089.t1	MA	0.171886	0.339185	0.50676	2.11607e-14	2628	608.591	2019.41	NA	459	171.172	287.828	NA	NA	0.210629	1.56554:1.50477:1.22258:1.44279:0.676431:1	0.427511(0.502854:0.363014:0.416667)	-5122.12	NA	NA	NA
2	acard_g13087.t1&acard_g13092.t1	MA	0.502697	0.84111	0.59766	1.22193e-21	2595	593.242	2001.76	NA	969	321.216	647.784	NA	NA	0.580062	1.21068:1.24261:1.01511:1.19766:0.565938:1	0.418882(0.487861:0.362428:0.406358)	-6097.36	NA	NA	NA
3	acard_g31506.t1&acard_g31511.t1	MA	0.027282	0.0579507	0.470779	7.9462e-05	3285	829.704	2455.3	NA	111	46.3824	64.6176	NA	NA	0.0350281	2.26391:2.22478:1.66379:1.84368:0.508379:1	0.424962(0.477169:0.352055:0.445662)	-4907.58	NA	NA	NA
4	acard_g7552.t1&acard_g7557.t1	MA	0.0476933	0.103832	0.459331	7.35302e-05	1929	469.733	1459.27	NA	109	44.9123	64.0877	NA	NA	0.0613636	2.64666:2.14354:1.29812:1.41064:0.558508:1	0.380249(0.467341:0.310264:0.363142)	-3059.28	NA	NA	NA
5	acard_g41984.t1&acard_g41986.t1	MA	0.0311794	0.0520813	0.598667	0.0190277	2457	656.399	1800.6	NA	87	32.9267	54.0733	NA	NA	0.0367634	3.25046:3.64507:2.03391:2.00093:0.603119:1	0.409239(0.492063:0.344933:0.39072)	-3659.56	NA	NA	NA
6	acard_g41997.t1&acard_g41998.t1	MA	0.0963576	0.226034	0.426296	4.79135e-12	2289	500.211	1788.79	NA	253	100.219	152.781	NA	NA	0.124696	1.54483:1.59714:1.28953:1.55175:0.623216:1	0.403233(0.47903:0.332241:0.398427)	-4019.72	NA	NA	NA
7	acard_g41999.t1&acard_g42004.t1	MA	0.0746347	0.150127	0.497143	4.81641e-06	2064	475.314	1588.69	NA	174	65.3731	108.627	NA	NA	0.0920197	2.03949:2.13575:1.72094:2.09405:0.845458:1	0.417636(0.494186:0.337936:0.420785)	-3459.68	NA	NA	NA
8	acard_g74376.t1&acard_g74378.t1	MA	0.0632154	0.043771	1.44423	0.0976783	2649	559.951	2089.05	NA	149	23.3246	125.675	NA	NA	0.0591052	1.95695:2.14474:1.93065:2.02436:1.17682:1	0.425821(0.489241:0.346546:0.441676)	-4199.19	NA	NA	NA
9	acard_g74374.t1&acard_g74383.t1	MA	0.0572807	0.0679133	0.843439	0.294392	3015	658.411	2356.59	NA	171	42.5496	128.45	NA	NA	0.0596026	1.55758:1.34256:1.19087:1.29146:0.750057:1	0.414428(0.477612:0.335323:0.430348)	-4788.93	NA	NA	NA
10	acard_g74369.t1&acard_g74372.t1	MA	0.0605083	0.0696839	0.868326	0.39029	2952	622.464	2329.54	NA	175	41.1798	133.82	NA	NA	0.0624431	1.49688:1.62606:1.41564:1.51634:1.01473:1	0.422595(0.489329:0.348577:0.429878)	-4707.08	NA	NA	NA
11	acard_g59485.t1&acard_g59489.t1	MA	0.192585	0.421745	0.456639	2.293e-09	975	239.668	735.332	NA	193	80.3823	112.618	NA	NA	0.248916	2.15595:1.83469:1.4795:1.58253:0.773824:1	0.422051(0.509231:0.355385:0.401538)	-1991.71	NA	NA	NA
12	acard_g33139.t1&acard_g33142.t1	MA	0.0509853	0.0591076	0.862584	0.396052	2577	600.594	1976.41	NA	131	34.1275	96.8725	NA	NA	0.0528783	1.08283:0.992683:0.857103:0.861003:0.611224:1	0.443151(0.529686:0.364377:0.43539)	-4045	NA	NA	NA
13	acard_g33262.t1&acard_g33282.t1	MA	0.0626391	0.0631162	0.99244	0.92787	3066	711.766	2354.23	NA	182	42.4977	139.502	NA	NA	0.0627498	2.33273:2.5658:2.1268:2.14478:1.0334:1	0.426778(0.508317:0.35274:0.419276)	-4889.07	NA	NA	NA
14	acard_g33258.t1&acard_g33267.t1	MA	0.0616055	0.0663135	0.929004	0.649548	3009	704.167	2304.83	NA	179	44.2986	134.701	NA	NA	0.0627073	1.78096:1.29397:1.29725:1.29127:0.816027:1	0.428049(0.505484:0.354935:0.423729)	-4822.46	NA	NA	NA
15	acard_g33273.t1&acard_g33294.t1	MA	0.110894	0.282152	0.393032	4.95329e-08	969	226.493	742.507	NA	125	54.6217	70.3783	NA	NA	0.150924	1.86377:2.15838:1.59138:2.11231:0.76598:1	0.440144(0.524768:0.352941:0.442724)	-1781.15	NA	NA	NA
16	acard_g33248.t1&acard_g51807.t1	MA	0.249963	0.922997	0.270817	7.81846e-29	747	172.478	574.522	NA	201	105.674	95.3264	NA	NA	0.405363	1.87029:1.75022:1.35244:1.78573:0.482558:1	0.422356(0.514056:0.343373:0.409639)	-1611.41	NA	NA	NA
17	acard_g22190.t1&acard_g71586.t1	MA	0.0526555	0.0470115	1.12006	0.751033	1188	280.201	907.799	NA	58	12.5303	45.4697	NA	NA	0.0513243	1.74752:1.92315:1.61941:1.70792:0.777082:1	0.434764(0.549242:0.34596:0.409091)	-1883.47	NA	NA	NA
18	acard_g33265.t1&acard_g33268.t1	MA	0.0301347	0.0792033	0.380473	2.39706e-08	3402	785.126	2616.87	NA	134	59.0793	74.9207	NA	NA	0.0414589	2.16241:2.15277:1.89216:2.04258:0.859862:1	0.419753(0.501764:0.353175:0.404321)	-5252	NA	NA	NA

## Sheet: G10
serial no.	Sequence	Method	Ka	Ks	Ka/Ks	P-Value(Fisher)	Length	S-Sites	N-Sites	Fold-Sites(0:2:4)	Substitutions	Syn-Subs	Nonsyn-Subs	Fold-Syn-Subs(0:2:4)	Fold-Nonsyn-Subs(0:2:4)	Divergence-Distance	Substitution-Rate-Ratio(rTC:rAG:rTA:rCG:rTG:rCA/rCA)	GC(1:2:3)	ML-Score	AICc	Akaike-Weight	Model
1	acard_g3.t1&acard_g7.t1	MA	0.0854938	0.140935	0.606616	0.0782068	606	126.334	479.666	NA	54	16.3478	37.6522	NA	NA	0.0970518	2.24983:1.8308:2.23201:2.31311:2.82925:1	0.419967(0.524752:0.326733:0.408416)	-1039.86	NA	NA	NA
2	acard_g20617.t1&acard_g34595.t1	MA	0.136704	0.865995	0.157858	4.72936e-150	2898	655.479	2242.52	NA	603	391.542	211.458	NA	NA	0.301658	2.06441:1.59777:1.0871:1.82198:0.901036:1	0.427881(0.479296:0.417184:0.387164)	-5722.6	NA	NA	NA
3	acard_g32672.t1&acard_g32675.t1	MA	0.0785639	0.125638	0.625318	0.00100066	2661	568.927	2092.07	NA	218	66.0719	151.928	NA	NA	0.0886285	2.03584:2.04519:1.79663:2.0871:1.02928:1	0.403608(0.466178:0.383315:0.36133)	-4458.76	NA	NA	NA
4	acard_g74303.t1&acard_g74306.t1	MA	0.103628	0.0983075	1.05412	0.711224	2970	698.258	2271.74	NA	279	62.9863	216.014	NA	NA	0.102377	2.53451:1.92338:1.11755:1.53105:0.809382:1	0.404209(0.465657:0.358586:0.388384)	-5076.94	NA	NA	NA
5	acard_g21955.t1&acard_g21956.t1	MA	0.091284	0.16089	0.567369	3.58648e-05	2322	527.461	1794.54	NA	225	76.7835	148.217	NA	NA	0.107096	2.30842:1.89774:1.35856:1.3496:0.870643:1	0.417097(0.461886:0.316537:0.472868)	-3956.96	NA	NA	NA
6	acard_g7887.t1&acard_g7890.t1	MA	0.0735708	0.107017	0.687466	0.000129905	6411	1419.21	4991.79	NA	484	141.602	342.398	NA	NA	0.0809749	1.46339:1.44866:1.2094:1.28096:0.666637:1	0.395492(0.46818:0.321713:0.396584)	-10560.6	NA	NA	NA
7	acard_g7898.t1&acard_g7928.t1	MA	0.360622	1.24376	0.289946	6.83116e-200	4629	1057.13	3571.87	NA	1491	753.153	737.847	NA	NA	0.562305	1.34879:1.5701:0.863844:1.14123:0.674741:1	0.38518(0.459819:0.307518:0.388205)	-10214.7	NA	NA	NA
8	acard_g7953.t1&acard_g7991.t1	MA	0.0634567	0.112458	0.564271	0.000192341	2790	610.115	2179.89	NA	193	63.9901	129.01	NA	NA	0.0741722	1.51456:1.50209:1.24348:1.32139:0.646166:1	0.386738(0.467742:0.31129:0.381183)	-4571.91	NA	NA	NA
9	acard_g7965.t1&acard_g7995.t1	MA	0.0775725	0.120589	0.643281	2.22433e-06	6054	1483.44	4570.56	NA	490	164.32	325.68	NA	NA	0.088113	2.09236:1.86785:1.24791:1.55141:0.626548:1	0.389825(0.455154:0.304509:0.409812)	-9977.78	NA	NA	NA
10	acard_g7965.t1&acard_g7995.t1	MA	0.0775725	0.120589	0.643281	2.22433e-06	6054	1483.44	4570.56	NA	490	164.32	325.68	NA	NA	0.088113	2.09236:1.86785:1.24791:1.55141:0.626548:1	0.389825(0.455154:0.304509:0.409812)	-9977.78	NA	NA	NA
11	acard_g13211.t1&acard_g13218.t1	MA	0.0480033	0.0615113	0.780398	0.0366038	6828	1539.35	5288.65	NA	332	90.1886	241.811	NA	NA	0.0510486	2.22445:2.23669:1.82778:2.15402:0.693584:1	0.388474(0.460896:0.3058:0.398726)	-10488.6	NA	NA	NA
12	acard_g11548.t1&acard_g11578.t1	MA	0.0529105	0.0804461	0.657713	0.131727	999	221.914	777.086	NA	55	16.6508	38.3492	NA	NA	0.0590271	2.46746:2.01399:1.94894:2.25854:1.07598:1	0.399399(0.528529:0.340841:0.328829)	-1584.79	NA	NA	NA
13	acard_g17149.t1&acard_g53144.t1	MA	0.59633	2.45884	0.242525	0	3672	795.827	2876.17	NA	1644	876.098	767.902	NA	NA	0.999988	0.836313:1.51496:0.744407:1.02765:0.481351:1	0.407952(0.491013:0.336601:0.396242)	-8869.03	NA	NA	NA
14	acard_g45141.t1&acard_g73823.t1	MA	0.493658	2.44232	0.202127	0	1023	230.995	792.005	NA	420	248.076	171.924	NA	NA	0.933668	1.8617:1.80228:1.69245:1.75067:0.938933:1	0.40567(0.479472:0.328446:0.409091)	-2444.71	NA	NA	NA
15	acard_g48490.t1&acard_g48493.t1	MA	0.420603	1.15894	0.362919	6.9504e-139	4503	945.469	3557.53	NA	1564	661.154	902.846	NA	NA	0.575628	1.33625:1.42959:1.05242:1.1146:0.628483:1	0.394071(0.492338:0.336775:0.353098)	-10170.7	NA	NA	NA
16	acard_g48802.t1&acard_g48805.t1	MA	0.0672328	0.09886	0.680081	0.00119013	4557	1001.27	3555.73	NA	318	93.1158	224.884	NA	NA	0.074182	1.24005:1.23509:1.04345:1.07201:0.67345:1	0.440202(0.487492:0.364384:0.468729)	-7453.95	NA	NA	NA
17	acard_g48845.t1&acard_g48861.t1	MA	0.0417975	0.0585536	0.713832	0.204496	1731	395.438	1335.56	NA	75	21.9882	53.0118	NA	NA	0.0456253	1.43304:1.20891:0.980809:0.986887:0.565305:1	0.400058(0.486135:0.344887:0.369151)	-2684.15	NA	NA	NA

## Sheet: G11
serail no.	Sequence	Method	Ka	Ks	Ka/Ks	P-Value(Fisher)	Length	S-Sites	N-Sites	Fold-Sites(0:2:4)	Substitutions	Syn-Subs	Nonsyn-Subs	Fold-Syn-Subs(0:2:4)	Fold-Nonsyn-Subs(0:2:4)	Divergence-Distance	Substitution-Rate-Ratio(rTC:rAG:rTA:rCG:rTG:rCA/rCA)	GC(1:2:3)	ML-Score	AICc	Akaike-Weight	Model
1	acard_g15067.t1&acard_g15071.t1	MA	0.0645364	0.0898984	0.717882	0.0343436	2778	621.643	2156.36	NA	183	52.4327	130.567	NA	NA	0.0702118	1.81718:1.78965:1.51748:2.04154:0.738327:1	0.429266(0.50378:0.338013:0.446004)	-4518.67	NA	NA	NA
2	acard_g15074.t1&acard_g15088.t1	MA	0.0741614	0.108454	0.683803	0.00787777	2784	625.037	2158.96	NA	213	63.3562	149.644	NA	NA	0.0818606	1.22472:1.09675:0.903576:1.15049:0.58319:1	0.429059(0.496767:0.34375:0.446659)	-4645.36	NA	NA	NA
3	acard_g15081.t1&acard_g15244.t1	MA	0.113407	0.155783	0.727979	0.0111221	2463	555.907	1907.09	NA	273	78.0579	194.942	NA	NA	0.122971	1.926:1.97114:1.66995:1.71257:0.830419:1	0.427527(0.497564:0.338002:0.447016)	-4354.04	NA	NA	NA
4	acard_g32857.t1&acard_g32858.t1	MA	0.0731944	0.104829	0.698229	0.0193296	2508	585.358	1922.64	NA	187	56.7807	130.219	NA	NA	0.0805778	4.27393:3.92948:3.30779:3.33366:1.22809:1	0.411483(0.483852:0.333732:0.416866)	-4098.07	NA	NA	NA
5	acard_g32785.t1&acard_g32911.t1	MA	0.394981	1.98156	0.199328	5.97506e-232	2277	527.468	1749.53	NA	825	496.647	328.353	NA	NA	0.762514	1.9644:1.74525:1.20575:1.33001:0.615602:1	0.411946(0.470356:0.348485:0.416996)	-5168.06	NA	NA	NA
6	acard_g31134.t1&acard_g34323.t1	MA	0.607593	2.29497	0.264749	0	2655	617.431	2037.57	NA	1263	674.07	588.93	NA	NA	1	0.839992:0.92704:0.691342:0.774079:0.437912:1	0.437665(0.499435:0.335028:0.478531)	-6480.74	NA	NA	NA
7	acard_g17166.t1&acard_g32700.t1	MA	0.679643	2.30945	0.294288	0	1470	288.946	1181.05	NA	687	311.863	375.137	NA	NA	1	1.03715:1.02685:0.891688:0.91535:0.709518:1	0.39932(0.493878:0.335714:0.368367)	-3600.84	NA	NA	NA
8	acard_g32799.t1&acard_g32800.t1	MA	0.0352152	0.0700932	0.502405	0.000167733	3285	672.825	2612.18	NA	134	45.4155	88.5845	NA	NA	0.0423588	1.36904:1.35278:1.17636:1.49142:0.674702:1	0.406545(0.483562:0.348402:0.387671)	-4988.59	NA	NA	NA

## Sheet: CNL_UN
serial no.	Sequence	Method	Ka	Ks	Ka/Ks	P-Value(Fisher)	Length	S-Sites	N-Sites	Fold-Sites(0:2:4)	Substitutions	Syn-Subs	Nonsyn-Subs	Fold-Syn-Subs(0:2:4)	Fold-Nonsyn-Subs(0:2:4)	Divergence-Distance	Substitution-Rate-Ratio(rTC:rAG:rTA:rCG:rTG:rCA/rCA)	GC(1:2:3)	ML-Score	AICc	Akaike-Weight	Model
1	acard_g318.t1&acard_g74166.t1	MA	0.417735	1.9682	0.212242	2.25443e-279	2784	662.419	2121.58	NA	1049	624.492	424.508	NA	NA	0.786649	1.40482:1.93618:0.775759:1.08685:0.584086:1	0.401401(0.48222:0.324353:0.397629)	-6418.15	NA	NA	NA
2	acard_g33222.t1&acard_g33223.t1	MA	0.141478	0.587649	0.240753	1.44928e-73	2799	633.34	2165.66	NA	519	284.658	234.342	NA	NA	0.242435	1.15291:1.0859:0.947331:1.02318:0.563978:1	0.427117(0.514469:0.32851:0.438371)	-5451.42	NA	NA	NA
3	acard_g48406.t1&acard_g48506.t1	MA	0.0387624	0.0768971	0.504081	0.020515	915	209.31	705.69	NA	41	15.1879	25.8121	NA	NA	0.0474858	0.946653:0.903811:0.680596:0.989286:0.240633:1	0.42623(0.529508:0.342623:0.406557)	-1441.34	NA	NA	NA
4	acard_g47580.t1&acard_g47582.t1	MA	0.0676649	0.0646717	1.04628	0.847225	2532	593.67	1938.33	NA	160	36.231	123.769	NA	NA	0.0669631	2.35034:2.2587:2.11935:2.28435:1.36189:1	0.433452(0.514218:0.353081:0.433057)	-4100.63	NA	NA	NA
5	acard_g47577.t1&acard_g47579.t1	MA	0.0444104	0.0863395	0.514369	0.000900497	2151	482.367	1668.63	NA	110	39.5778	70.4222	NA	NA	0.0538131	1.72939:1.79095:1.51206:2.01915:0.761924:1	0.437471(0.52371:0.345886:0.442817)	-3362.06	NA	NA	NA
