# Supplementary material for: Evolution of NLR genes in genus Arachis reveals asymmetric expansion of NLRome in wild and domesticated tetraploid species
Source: Sci Rep. 2023 Jun 8;13:9305. doi: 10.1038/s41598-023-36302-1 (PMC10250334; doi:10.1038/s41598-023-36302-1)
Supplement: Supplementary file 14 — Supplementary Table S3. [file 41598_2023_36302_MOESM14_ESM.xlsx]

## Sheet: A. hypogea_A_Vs_A. hypogea_B
Sequence	Method	Ka	Ks	Ka/Ks	P-Value(Fisher)	Length	S-Sites	N-Sites	Fold-Sites(0:2:4)	Substitutions	Syn-Subs	Nonsyn-Subs	Fold-Syn-Subs(0:2:4)	Fold-Nonsyn-Subs(0:2:4)	Divergence-Distance	Substitution-Rate-Ratio(rTC:rAG:rTA:rCG:rTG:rCA/rCA)	GC(1:2:3)	ML-Score	AICc	Akaike-Weight	Model
1FNK7821&1XMGK4K1	MA	0.644848	2.04914	0.314691	2.2227e-115	1332	282.191	1049.81	NA	612	281.935	330.065	NA	NA	0.942355	1.32523:1.40832:1.20278:1.19432:0.851985:1	0.397523(0.476351:0.368243:0.347973)	-3309.12	NA	NA	NA
1HVB0T81&1ID9NSH1	MA	0.321606	0.960841	0.334713	3.91604e-113	4035	840.041	3194.96	NA	1193	524.851	668.149	NA	NA	0.454687	1.85031:1.85397:1.50487:1.51869:0.741641:1	0.384263(0.480669:0.324907:0.347212)	-8803.3	NA	NA	NA
11ZZE7Q1&15157VP1	MA	0.341202	1.21854	0.28001	1.05989e-102	2328	486.591	1841.41	NA	728	353.459	374.541	NA	NA	0.524579	1.22575:1.69951:0.738442:1.04295:0.627794:1	0.396048(0.490979:0.342784:0.354381)	-5113.36	NA	NA	NA
1M9ABLH1&1VFVG101	MA	0.841431	1.64734	0.51078	7.78047e-80	2013	396.073	1616.93	NA	1172	379.877	792.123	NA	NA	1	1.05147:1.04971:0.91691:0.931627:0.698584:1	0.392449(0.458271:0.364382:0.354694)	-5162.08	NA	NA	NA
16KH6YE1&1GFGJ542	MA	0.395864	1.17218	0.337716	1.08799e-74	2148	461.089	1686.91	NA	721	322.516	398.484	NA	NA	0.562507	2.31348:2.64783:1.72766:1.91531:0.846317:1	0.396648(0.483939:0.332402:0.373603)	-4815.63	NA	NA	NA
16KH6YE1&1ZZ0VZ91	MA	0.398464	1.15163	0.346	2.41335e-71	2145	471.435	1673.57	NA	724	324.915	399.085	NA	NA	0.563998	2.06776:2.76482:1.35003:1.67905:0.722012:1	0.399301(0.485315:0.333566:0.379021)	-4812.14	NA	NA	NA
16KH6YE1&1T6DCA51	MA	0.408863	1.15568	0.353785	6.43729e-70	2154	458.409	1695.59	NA	738	319.674	418.326	NA	NA	0.567799	2.182:2.41613:1.63401:1.79845:0.82242:1	0.396472(0.481198:0.337047:0.37117)	-4868.08	NA	NA	NA
16KH6YE1&1R8KUIR1	MA	0.417054	1.16958	0.356584	1.01698e-68	2145	447.802	1697.2	NA	740	314.696	425.304	NA	NA	0.574155	2.43928:2.54001:2.002:2.17828:0.865539:1	0.398368(0.486713:0.334965:0.373427)	-4857.22	NA	NA	NA
16C01BR1&1GZWC571	MA	0.222929	0.805664	0.276702	6.82805e-54	1752	362.03	1389.97	NA	425	206.074	218.926	NA	NA	0.343344	1.04411:1.01503:0.857986:0.992031:0.426795:1	0.388984(0.485445:0.335616:0.34589)	-3670.71	NA	NA	NA
1D9PR161&1P78B161	MA	0.33448	0.735798	0.454581	9.57284e-48	3210	839.635	2370.36	NA	959	420.002	538.998	NA	NA	0.439452	1.37918:2.01911:0.750825:1.1167:0.676568:1	0.437539(0.507009:0.375234:0.430374)	-7097.21	NA	NA	NA
12KYZ1C1&1YXH0X82	MA	0.262218	0.624384	0.419963	7.35526e-42	3015	708.458	2306.54	NA	761	321.465	439.535	NA	NA	0.347319	1.71145:1.64468:1.36289:1.63667:0.662786:1	0.398673(0.469154:0.331841:0.395025)	-6365.02	NA	NA	NA
1G21QXD1&1R1ATPI1	MA	0.896749	1.42778	0.628073	2.79278e-40	2586	502.808	2083.19	NA	1511	419.468	1091.53	NA	NA	1	1.28884:1.2739:1.23843:1.29773:1.01797:1	0.382251(0.473898:0.327726:0.345128)	-6628.32	NA	NA	NA
1J6FGM31&1XMGK4K1	MA	0.498277	1.25513	0.396993	1.62566e-36	1158	242.064	915.936	NA	450	179.844	270.156	NA	NA	0.656486	1.40573:1.45583:1.20475:1.16635:0.781248:1	0.397237(0.479275:0.349741:0.362694)	-2765.78	NA	NA	NA
1LFE0TK1&1W3VKVS2	MA	0.234127	0.475222	0.492669	4.77282e-36	5166	1035.16	4130.84	NA	1144	385.703	758.297	NA	NA	0.282438	1.61032:1.54237:1.26296:1.42185:0.744691:1	0.376597(0.470093:0.348722:0.310976)	-10577.9	NA	NA	NA
1ABA0S63&1VTM76V1	MA	0.412502	0.850587	0.484962	5.83456e-35	2520	511.425	2008.57	NA	853	293.668	559.332	NA	NA	0.50141	1.31831:1.22713:1.27721:1.27129:0.980567:1	0.40377(0.484524:0.354167:0.372619)	-5779.87	NA	NA	NA
1FV5VRM1&1LSW4XK1	MA	0.113935	0.293931	0.387626	1.79455e-33	4659	1007.71	3651.29	NA	611	254.107	356.893	NA	NA	0.152867	1.83435:1.71767:1.27189:1.29047:0.700696:1	0.372827(0.449131:0.314874:0.354475)	-8423.38	NA	NA	NA
1LFE0TK1&1T7TSKU1	MA	0.162106	0.359618	0.450771	7.14676e-32	4989	995.377	3993.62	NA	835	297.304	537.696	NA	NA	0.201512	1.76206:1.6918:1.3369:1.75511:0.671881:1	0.379335(0.465424:0.353879:0.318701)	-9565.43	NA	NA	NA
1P0VEPY1&1U1EPQF1	MA	0.173098	0.395194	0.438009	5.18329e-28	3393	804.952	2588.05	NA	618	256.616	361.384	NA	NA	0.225788	2.03528:2.08156:1.62562:1.68995:0.785677:1	0.399352(0.480106:0.340849:0.3771)	-6614.94	NA	NA	NA
1208V231&1R3YIYS1	MA	0.0945983	0.330677	0.286075	6.06767e-27	2178	459.565	1718.44	NA	269	129.97	139.03	NA	NA	0.144412	1.98859:2.26849:1.57253:1.73926:1.21183:1	0.392332(0.451791:0.364325:0.360882)	-3861.81	NA	NA	NA
1EI0XMN1&1WCXU761	MA	0.925279	1.28748	0.718676	4.70899e-25	2094	431.987	1662.01	NA	1418	376.626	1041.37	NA	NA	1	0.952608:0.919465:0.848483:0.846754:0.729601:1	0.419771(0.500716:0.354585:0.404011)	-5640.87	NA	NA	NA
168FRR61&1H8JIAA1	MA	0.178191	0.372326	0.478589	1.02546e-23	4092	801.548	3290.45	NA	729	245.896	483.104	NA	NA	0.216219	1.85462:1.86871:1.53636:1.60885:0.797871:1	0.386241(0.475073:0.352273:0.331378)	-7952.78	NA	NA	NA
17Q6C761&1MNW3R01	MA	0.872517	1.44343	0.604475	7.1774e-23	978	218.383	759.617	NA	593	191.131	401.869	NA	NA	1	0.951433:0.94955:0.834933:0.84929:0.649738:1	0.407464(0.470859:0.352761:0.398773)	-2591.95	NA	NA	NA
1DGMY7Y1&1FV5VRM1	MA	0.147969	0.300904	0.491748	4.9432e-21	4563	984.769	3578.23	NA	691	247.954	443.046	NA	NA	0.180975	2.14604:2.12528:1.71806:1.94429:0.664087:1	0.370699(0.447403:0.312623:0.352071)	-8532.88	NA	NA	NA
119V8U81&19UAS9N1	MA	0.925805	1.29886	0.712784	8.47884e-19	1722	342.48	1379.52	NA	1116	288.289	827.711	NA	NA	1	1.06258:1.00305:0.931163:0.977266:0.777417:1	0.407085(0.486063:0.366725:0.368467)	-4550.7	NA	NA	NA
1E64HFU2&1Y1UUZW1	MA	0.131981	0.389856	0.338537	9.87898e-18	1392	310.558	1081.44	NA	220	100.97	119.03	NA	NA	0.189513	1.70434:1.67931:1.46301:1.55973:0.821263:1	0.37069(0.432112:0.293103:0.386853)	-2639.78	NA	NA	NA
1U8D3I81&1WX8NXG1	MA	0.884551	1.42118	0.622407	1.58331e-17	996	214.278	781.722	NA	577	176.418	400.582	NA	NA	1	0.853977:1.18199:0.848407:0.847884:0.778784:1	0.37249(0.441265:0.35994:0.316265)	-2583.8	NA	NA	NA
116PFHS1&168FRR61	MA	0.191873	0.382497	0.501633	1.73899e-17	3252	615.423	2636.58	NA	606	192.437	413.563	NA	NA	0.227948	1.3728:1.3493:1.14827:1.37828:0.662339:1	0.381765(0.472786:0.33441:0.3381)	-6374.02	NA	NA	NA
1FV5VRM1&1RQU8DI1	MA	0.154124	0.287177	0.536686	4.21492e-17	4557	1005.49	3551.51	NA	710	245.197	464.803	NA	NA	0.183482	1.52251:1.6964:1.28269:1.31358:0.835534:1	0.374589(0.458855:0.308427:0.356485)	-8705.94	NA	NA	NA
15G946G1&1QVS58C1	MA	0.218455	0.794144	0.275083	1.2805e-16	510	119.5	390.5	NA	121	63.7207	57.2793	NA	NA	0.353347	3.24091:2.17659:1.93185:3.40784:0.743701:1	0.396078(0.482353:0.314706:0.391176)	-1047.27	NA	NA	NA
1QVS58C1&1R2S22K1	MA	0.188704	0.729619	0.258634	1.66867e-16	510	117.44	392.56	NA	111	59.5327	51.4673	NA	NA	0.313263	2.07664:1.81882:1.49224:2.02097:0.560704:1	0.392157(0.497059:0.3:0.379412)	-1018.4	NA	NA	NA
16PH6P01&1P0VEPY1	MA	0.160972	0.297937	0.540288	8.8559e-15	3771	864.66	2906.34	NA	609	216.261	392.739	NA	NA	0.192377	1.7439:1.72888:1.44202:1.61125:0.724147:1	0.399629(0.473747:0.344869:0.38027)	-7195.19	NA	NA	NA
15R1F8R1&1P92HK01	MA	0.00738793	0.049011	0.15074	2.47062e-14	3903	886.557	3016.44	NA	64	42.3033	21.6967	NA	NA	0.0168425	2.16264:2.16087:1.92479:1.92898:1.13915:1	0.430566(0.496925:0.363182:0.431591)	-5543.66	NA	NA	NA
104BQTE1&1N0X4ZU1	MA	0.104453	0.216217	0.483093	3.65787e-14	3687	846.542	2840.46	NA	426	162.536	263.464	NA	NA	0.130114	1.57797:1.74946:1.41305:1.64319:0.989905:1	0.412124(0.489015:0.359235:0.38812)	-6564.86	NA	NA	NA
1A8JJ1G1&1BW2M8B1	MA	0.0280636	0.089159	0.314759	7.23739e-14	4866	869.503	3996.5	NA	183	74.7938	108.206	NA	NA	0.0389807	0.581364:0.604773:0.593768:0.586378:0.715096:1	0.406802(0.490136:0.364982:0.36529)	-7324.91	NA	NA	NA
1QMVD721&1QZS0X11	MA	0.0297895	0.103551	0.28768	1.36445e-13	3399	675.792	2723.21	NA	144	66.6898	77.3102	NA	NA	0.0444548	1.44775:1.47931:1.10945:1.19673:0.514072:1	0.384525(0.457635:0.353045:0.342895)	-5149.53	NA	NA	NA
1F923VL1&1QZS0X11	MA	0.0281238	0.0981347	0.286584	3.4573e-13	3381	675.888	2705.11	NA	136	63.3443	72.6557	NA	NA	0.0421195	1.46339:1.47593:1.13703:1.16113:0.527601:1	0.385093(0.458296:0.353594:0.34339)	-5090.97	NA	NA	NA
14UUE0Y1&1UMA9MH1	MA	0.00485391	0.0399145	0.121608	3.51957e-13	3612	903.703	2708.3	NA	48	35.1792	12.8208	NA	NA	0.0136259	3.38977:3.06084:2.06349:2.40778:0.65575:1	0.405592(0.456811:0.366279:0.393688)	-5008.17	NA	NA	NA
1KF653I1&1THV0ST1	MA	0.0240707	0.0792958	0.303556	3.74433e-12	4089	856.9	3232.1	NA	140	65.2691	74.7309	NA	NA	0.0356438	1.37798:1.38276:1.10454:1.46109:0.437234:1	0.41685(0.491196:0.368305:0.391049)	-6116.85	NA	NA	NA
1HXWT8W1&1S844Z01	MA	0.16948	0.363829	0.465824	5.61542e-12	1638	388.162	1249.84	NA	289	115.605	173.395	NA	NA	0.215536	2.19739:1.62694:1.12207:1.10119:0.824877:1	0.370574(0.430403:0.315934:0.365385)	-3195.02	NA	NA	NA
103USKU1&1Y37CV71	MA	0.0195323	0.0800971	0.243858	7.94458e-12	2991	613.833	2377.17	NA	92	47.3159	44.6841	NA	NA	0.0319618	1.85619:1.8103:1.46765:2.04409:0.596006:1	0.388164(0.448847:0.353059:0.362588)	-4362.33	NA	NA	NA
13NFB3J1&188IWPW1	MA	0.0125617	0.0657947	0.190923	2.21088e-11	2838	551.35	2286.65	NA	63	35.1596	27.8404	NA	NA	0.0229035	1.07633:1.05881:0.821616:1.2111:0.279627:1	0.38883(0.45666:0.349366:0.360465)	-4019.53	NA	NA	NA
1LM1XTI1&1ZZ4RNK1	MA	0.0179853	0.0593968	0.302799	5.52681e-11	4695	1037.82	3657.18	NA	123	59.5055	63.4945	NA	NA	0.0271392	2.84759:2.43135:2.31632:2.50355:1.89131:1	0.409265(0.487859:0.342173:0.397764)	-6804.58	NA	NA	NA
13Z2FFP1&1J60GAE1	MA	0.00953153	0.0501868	0.189921	6.42698e-11	3174	752.753	2421.25	NA	58	36.005	21.995	NA	NA	0.0191734	3.50892:3.35183:2.56992:2.60124:0.910091:1	0.382168(0.441871:0.344045:0.360586)	-4546.08	NA	NA	NA
1LT5Q2Z1&1W2PC181	MA	0.170873	0.283952	0.601766	1.04156e-10	3684	904.743	2779.26	NA	613	215.197	397.803	NA	NA	0.198643	1.56466:2.03263:0.9464:1.32048:0.648387:1	0.412052(0.480456:0.345684:0.410016)	-7077.81	NA	NA	NA
158D2Y04&1K48XAH1	MA	0.0854181	0.179303	0.476389	1.19969e-10	3387	686.356	2700.64	NA	321	111.672	209.328	NA	NA	0.104443	1.0285:1.13571:0.896992:1.15743:0.514314:1	0.414526(0.463242:0.360053:0.420283)	-5804.95	NA	NA	NA
1GT11211&1UZQ44S1	MA	0.109077	0.253842	0.429704	1.33015e-10	1932	387.545	1544.45	NA	232	85.531	146.469	NA	NA	0.138116	0.693425:0.870265:0.613814:0.964037:0.515701:1	0.394928(0.49146:0.339286:0.354037)	-3504.6	NA	NA	NA
1LFE0TK1&1W26SKA1	MA	0.094176	0.189245	0.497642	1.60798e-10	3777	679.065	3097.94	NA	383	117.116	265.884	NA	NA	0.111268	0.948636:0.992147:0.911751:1.12103:0.726534:1	0.382049(0.476172:0.354249:0.315727)	-6543.11	NA	NA	NA
1LX50IY1&1NDAQ9Q1	MA	0.151794	0.266601	0.569367	1.93984e-10	3480	735.032	2744.97	NA	525	167.931	357.069	NA	NA	0.176043	1.21379:1.17796:1.003:1.09949:0.611312:1	0.402586(0.472845:0.352155:0.382759)	-6566.66	NA	NA	NA
1B2M8AQ1&1F01FM81	MA	0.0134192	0.0537973	0.249439	6.54974e-10	3615	835.141	2779.86	NA	80	43.709	36.291	NA	NA	0.0227474	1.57677:1.91645:1.26431:1.31809:0.778829:1	0.400415(0.474689:0.362241:0.364315)	-5180.81	NA	NA	NA
1II4IQ11&1K48XAH1	MA	0.0967708	0.189536	0.510567	1.04064e-09	3396	699.25	2696.75	NA	354	119.229	234.771	NA	NA	0.115872	1.31138:1.35843:1.1709:1.39751:0.665213:1	0.414605(0.459364:0.362633:0.42182)	-5925.09	NA	NA	NA
1JIJ5SX1&1YZJ8BG1	MA	0.0346642	0.0842023	0.411677	1.06177e-09	4863	994.316	3868.68	NA	208	79.9461	128.054	NA	NA	0.044793	2.50345:2.14149:1.65903:2.08718:1.25654:1	0.380835(0.489204:0.329426:0.323874)	-7319.17	NA	NA	NA
1C74GHG1&1Q5HR981	MA	0.0952131	0.197135	0.482983	1.47765e-09	2928	550.42	2377.58	NA	305	98.8244	206.176	NA	NA	0.114373	1.08901:1.01123:1.0062:1.22659:0.842813:1	0.422302(0.508709:0.369365:0.388832)	-5155.06	NA	NA	NA
11VD9HF1&1MA81EW2	MA	0.015051	0.0551421	0.272949	1.69921e-09	3513	868.391	2644.61	NA	85	46.4166	38.5834	NA	NA	0.0249612	2.84092:2.2033:1.60186:1.69956:0.547951:1	0.409194(0.494449:0.350555:0.382579)	-5069.34	NA	NA	NA
1BPD95K2&1TXZ93S1	MA	0.0120753	0.031224	0.386731	2.23291e-09	9861	2460.88	7400.12	NA	163	75.3604	87.6396	NA	NA	0.016854	2.74205:2.19025:1.31398:1.4353:0.544442:1	0.387283(0.460146:0.320201:0.381503)	-13770.2	NA	NA	NA
1E2W0NT1&1R7V70E1	MA	0.0771147	0.154847	0.498007	4.04886e-09	3435	770.534	2664.47	NA	297	109.108	187.892	NA	NA	0.0945515	1.75324:1.75616:1.39759:1.42951:0.671563:1	0.398108(0.473362:0.344541:0.376419)	-5771.34	NA	NA	NA
1Q7R1SV1&1V3TTHY1	MA	0.0801833	0.159807	0.50175	5.8821e-09	3645	711.904	2933.1	NA	321	104.654	216.346	NA	NA	0.0957347	1.05142:1.00089:0.955393:1.20997:0.760636:1	0.41262(0.47284:0.354733:0.410288)	-6180.09	NA	NA	NA
1A52RDS1&1NJ02RL1	MA	0.138059	0.237404	0.581536	7.25306e-09	3516	701.659	2814.34	NA	487	146.135	340.865	NA	NA	0.157884	1.47284:1.00208:0.988346:1.31721:1.03461:1	0.407423(0.474829:0.345563:0.401877)	-6519.62	NA	NA	NA
1F5ZG0R1&1U5FUH11	MA	0.0149297	0.0660994	0.225867	7.34234e-09	2163	504.811	1658.19	NA	56	32.1484	23.8516	NA	NA	0.0268719	2.48642:2.45551:1.94707:2.31074:0.536273:1	0.395978(0.482663:0.355756:0.349515)	-3121.73	NA	NA	NA
1EFT9AB1&1G0A5U71	MA	0.0586007	0.166192	0.352608	1.04548e-08	1707	336.318	1370.68	NA	123	50.4703	72.5297	NA	NA	0.0797986	5.67452:5.68364:4.63185:5.25507:1.08604:1	0.358817(0.426186:0.334798:0.315466)	-2726.58	NA	NA	NA
16GSW0C1&1C4WT981	MA	0.0203385	0.0597722	0.340267	1.31995e-08	4200	893.921	3306.08	NA	117	51.8055	65.1945	NA	NA	0.0287315	1.46565:1.48528:1.32494:1.51622:0.815776:1	0.402976(0.49:0.333214:0.385714)	-6110.1	NA	NA	NA
1F1BSAS1&1FMZS4T1	MA	0.0622025	0.138298	0.44977	2.95834e-08	2811	588.681	2222.32	NA	204	75.6138	128.386	NA	NA	0.0781386	1.91597:1.97894:1.57983:1.91451:0.908665:1	0.40715(0.499466:0.361793:0.360192)	-4598.32	NA	NA	NA
1IRQ4MV1&1JK0RBR1	MA	0.0605323	0.127879	0.473355	3.73083e-08	3414	694.997	2719	NA	238	83.4536	154.546	NA	NA	0.0742422	0.946337:0.930031:0.826755:0.85097:0.620865:1	0.411834(0.491213:0.348418:0.39587)	-5567.58	NA	NA	NA
19PBB9R1&1WE2UKU1	MA	0.0095609	0.0373002	0.256323	4.75893e-08	4200	962.084	3237.92	NA	64	34.3595	29.6405	NA	NA	0.0159151	2.8382:2.69045:2.38416:2.48025:0.835147:1	0.394881(0.468929:0.347857:0.367857)	-5977.45	NA	NA	NA
1J2DLR11&1JX3LEM1	MA	0.132863	0.283777	0.468194	5.95531e-08	1374	315.319	1058.68	NA	194	75.4289	118.571	NA	NA	0.167496	1.58326:1.37893:1.04838:1.24483:0.378761:1	0.394469(0.470524:0.351528:0.361354)	-2558.05	NA	NA	NA
1GS8B6H1&1GXWQ1S1	MA	0.0228763	0.0818143	0.279612	6.13309e-08	2163	446.454	1716.55	NA	71	34.2158	36.7842	NA	NA	0.0350414	1.71043:2.01257:1.17411:1.81223:0.318701:1	0.373786(0.47018:0.350208:0.300971)	-3226.7	NA	NA	NA
1714S401&1MDSJ3Y1	MA	0.0424973	0.103409	0.410962	6.15548e-08	3114	607.317	2506.68	NA	161	59.713	101.287	NA	NA	0.0543769	1.41916:1.41168:1.2791:1.46881:0.836462:1	0.387123(0.47736:0.345857:0.33815)	-4842.6	NA	NA	NA
168FRR61&1EW42QP1	MA	0.095324	0.168506	0.5657	6.18673e-08	4284	801.815	3482.19	NA	425	122.947	302.053	NA	NA	0.109021	0.960025:0.97195:0.834268:0.914125:0.547518:1	0.402894(0.486345:0.370098:0.352241)	-7423.8	NA	NA	NA
18LIU0E1&1YM09LB1	MA	0.0617713	0.123851	0.498754	6.28677e-08	3657	817.009	2839.99	NA	258	94.3772	163.623	NA	NA	0.0756405	1.4656:1.41003:1.13032:1.3052:0.556748:1	0.41195(0.469647:0.342084:0.424118)	-5953.77	NA	NA	NA
13CTT0B1&16I5Y8L1	MA	0.00456239	0.031561	0.144558	6.6145e-08	2982	703.459	2278.54	NA	32	21.7949	10.2051	NA	NA	0.0109314	1.9333:1.88315:1.42799:2.19828:0.214039:1	0.435446(0.485412:0.427062:0.393863)	-4118.53	NA	NA	NA
14C5C9J1&1L4U9CB1	MA	0.0173828	0.0590454	0.294397	6.70083e-08	3036	609.867	2426.13	NA	76	35.0045	40.9955	NA	NA	0.0257519	1.90104:1.84026:1.6198:1.68496:0.700953:1	0.38554(0.464921:0.349802:0.341897)	-4339.88	NA	NA	NA
1208V231&1QF4BYA1	MA	0.0514648	0.155129	0.331756	6.85339e-08	1401	301.794	1099.21	NA	94	42.5661	51.4339	NA	NA	0.0737954	1.07629:0.832647:0.748216:1.02287:0.619827:1	0.384011(0.442184:0.342612:0.367238)	-2305.26	NA	NA	NA
1G8I87E1&1IFV7W81	MA	0.0405482	0.0915732	0.442796	1.33757e-07	3639	800.218	2838.78	NA	179	69.6275	109.372	NA	NA	0.0517686	2.5248:2.16231:1.50157:1.56647:0.670874:1	0.380324(0.473619:0.338005:0.329349)	-5607.88	NA	NA	NA
12IZ0XP1&16223I51	MA	0.0115149	0.0369176	0.311909	1.47017e-07	4797	1077.19	3719.81	NA	79	38.0337	40.9663	NA	NA	0.0172192	1.88221:1.92015:1.40882:1.58403:0.495127:1	0.380967(0.46404:0.345841:0.333021)	-6829.86	NA	NA	NA
1KL6ZYG1&1WRR8T51	MA	0.0588725	0.141812	0.415144	1.92911e-07	1941	455.27	1485.73	NA	138	58.6041	79.3959	NA	NA	0.0783264	1.48294:0.679789:0.708936:0.722283:0.593622:1	0.392066(0.490726:0.327666:0.357805)	-3219.32	NA	NA	NA
11EPI1N1&1ET89BN1	MA	0.0099948	0.0349742	0.285776	2.81157e-07	4251	950.405	3300.6	NA	64	32.1212	31.8788	NA	NA	0.0155795	1.28506:1.7466:0.813089:0.945217:0.422545:1	0.389085(0.466478:0.337332:0.363444)	-6005.52	NA	NA	NA
1FTFD8P1&1U8ILR91	MA	0.182558	0.306846	0.594948	3.14415e-07	2217	483.983	1733.02	NA	386	123.309	262.691	NA	NA	0.20969	1.20726:1.40457:0.896365:1.303:0.570233:1	0.409788(0.483085:0.342355:0.403924)	-4298.69	NA	NA	NA
18I7GER1&1C6L0PV1	MA	0.0694247	0.105446	0.658391	4.23639e-07	9192	2153.08	7038.92	NA	665	210.948	454.052	NA	NA	0.0778621	2.36636:2.37817:1.93793:2.20418:0.782404:1	0.384465(0.442559:0.314458:0.396377)	-14951.7	NA	NA	NA
18TU2MJ1&1D6GULQ1	MA	0.0771398	0.147368	0.523452	4.32352e-07	3267	638.067	2628.93	NA	275	87.1163	187.884	NA	NA	0.0908557	1.22688:1.08413:0.997061:1.56506:0.910795:1	0.411387(0.456841:0.357668:0.419651)	-5508.52	NA	NA	NA
1HII4GC1&1QP8IW71	MA	0.0156134	0.0512258	0.304796	4.57186e-07	3255	715.555	2539.44	NA	74	35.548	38.452	NA	NA	0.0234422	1.81858:1.88638:1.39299:1.6943:0.315321:1	0.400922(0.479724:0.337788:0.385253)	-4667.89	NA	NA	NA
19W4GU51&1FZWY621	MA	0.00577507	0.0311975	0.185113	4.99866e-07	2775	733.55	2041.45	NA	34	22.4398	11.5602	NA	NA	0.0124953	2.3661:1.62841:0.974446:1.01189:0.494373:1	0.408649(0.481081:0.328108:0.416757)	-3811.58	NA	NA	NA
1IL5N6L1&1VY5SGR1	MA	0.0162099	0.053105	0.305243	5.07586e-07	3294	691.373	2602.63	NA	77	35.8295	41.1705	NA	NA	0.0239538	1.55146:1.4836:1.70187:1.84109:1.79972:1	0.415452(0.485883:0.34153:0.418944)	-4754.65	NA	NA	NA
1103L731&163J3041	MA	0.0507883	0.11463	0.443064	5.4108e-07	2784	572.422	2211.58	NA	168	61.9515	106.048	NA	NA	0.0639148	1.54035:1.54828:1.3945:1.39593:0.872932:1	0.402478(0.471983:0.336207:0.399246)	-4423.45	NA	NA	NA
1IK9KMC1&1U8ILR91	MA	0.199264	0.3239	0.615202	5.6409e-07	2229	493.977	1735.02	NA	416	131.612	284.388	NA	NA	0.226885	1.71604:1.77234:1.38658:1.66792:0.588642:1	0.405563(0.485195:0.340511:0.390983)	-4475.23	NA	NA	NA
1FMZ7HW1&1VKVT6A1	MA	0.0262385	0.0678767	0.386562	5.9136e-07	3303	758.515	2544.49	NA	114	49.6355	64.3645	NA	NA	0.0358005	1.36991:1.50017:1.01011:1.20551:0.427051:1	0.398728(0.454133:0.350136:0.391916)	-4890.34	NA	NA	NA
13Q9CGL4&1VM9D3L1	MA	0.139781	0.218054	0.641038	7.86232e-07	3642	868.215	2773.78	NA	499	163.714	335.286	NA	NA	0.158441	2.10812:2.5899:1.39655:1.60615:0.904056:1	0.40184(0.489703:0.345964:0.369852)	-6695.01	NA	NA	NA
1215SB71&1DX3GFU1	MA	0.0846976	0.146386	0.578592	8.21627e-07	3696	884.058	2811.94	NA	336	118.296	217.704	NA	NA	0.099453	1.93451:2.18251:1.5163:2.11474:1.02438:1	0.416396(0.489854:0.362013:0.397321)	-6309.71	NA	NA	NA
16C01BR1&1S6W8811	MA	0.0857663	0.210826	0.40681	1.1872e-06	1185	242.018	942.982	NA	115	44.4863	70.5137	NA	NA	0.111308	2.57669:2.63054:2.19641:2.35884:0.726495:1	0.375949(0.48481:0.317722:0.325316)	-2031.82	NA	NA	NA
102TVGL1&14B9DJ71	MA	0.00607208	0.0309107	0.196439	1.48791e-06	3354	721.167	2632.83	NA	36	20.9649	15.0351	NA	NA	0.0114128	1.37198:1.41581:1.28503:1.44703:0.824824:1	0.386404(0.465116:0.350626:0.34347)	-4703.8	NA	NA	NA
1BIGY5Q1&1SEB8X51	MA	0.0188607	0.0614342	0.307007	2.28051e-06	2376	505.884	1870.12	NA	63	29.5093	33.4907	NA	NA	0.0279252	1.63916:1.49593:1.18772:1.59818:0.542361:1	0.36532(0.450126:0.333333:0.3125)	-3479.76	NA	NA	NA
107JV5W1&12J15ZE1	MA	0.0834028	0.197767	0.421722	2.3261e-06	1191	274.318	916.682	NA	116	48.1476	67.8524	NA	NA	0.109744	1.8825:2.64787:1.29786:1.47823:0.502361:1	0.413518(0.503778:0.343829:0.392947)	-2063.21	NA	NA	NA
1071IAB1&1BD4LN01	MA	0.162948	0.348692	0.467312	2.65213e-06	864	176.258	687.742	NA	146	51.7105	94.2895	NA	NA	0.20084	0.695983:0.662053:0.684133:0.682063:0.834258:1	0.416088(0.493056:0.354167:0.401042)	-1698.06	NA	NA	NA
1V1IQ3S1&1YJCF5Y1	MA	0.0329098	0.0824427	0.399184	3.46799e-06	2457	603.361	1853.64	NA	104	46.7128	57.2872	NA	NA	0.0450736	1.70882:1.41748:1.21035:1.36276:0.738077:1	0.418396(0.494505:0.374237:0.386447)	-3846.71	NA	NA	NA
1FUW0JF1&1M38AUV1	MA	0.0173098	0.0620212	0.279096	3.9773e-06	2058	449.026	1608.97	NA	54	26.9991	27.0009	NA	NA	0.0270652	2.12467:1.61656:1.3623:1.92955:1.01199:1	0.408406(0.509475:0.340379:0.375364)	-2962.05	NA	NA	NA
18YM3XA1&1SF2K3E1	MA	0.0642076	0.127735	0.502663	5.1341e-06	2574	589.619	1984.38	NA	188	69.8436	118.156	NA	NA	0.0787596	1.72202:2.03313:1.26549:1.355:0.711347:1	0.405206(0.47669:0.340909:0.398019)	-4221.09	NA	NA	NA
15JTS7G1&1TSC3TY1	MA	0.119643	0.182854	0.654308	6.02336e-06	3846	970.39	2875.61	NA	462	157.199	304.801	NA	NA	0.135592	1.67023:2.36844:0.950187:0.927974:0.739513:1	0.413547(0.49259:0.361544:0.386505)	-6932.68	NA	NA	NA
119HZ0U1&1WRA2D91	MA	0.0597202	0.121024	0.493456	6.06408e-06	2580	583.173	1996.83	NA	177	65.8083	111.192	NA	NA	0.0735771	1.75694:1.5707:1.15749:1.58097:0.645393:1	0.403488(0.479651:0.337791:0.393023)	-4187.61	NA	NA	NA
1G06RN12&1R541Y61	MA	0.0517588	0.0995107	0.520133	6.10398e-06	3588	781.056	2806.94	NA	210	73.19	136.81	NA	NA	0.0621537	2.35103:2.05233:1.429:1.6189:0.621387:1	0.384476(0.478679:0.330268:0.344482)	-5659.49	NA	NA	NA
11TDX9M1&128E3FA2	MA	0.0165198	0.0415103	0.397968	6.81394e-06	4575	1082.34	3492.66	NA	100	43.7787	56.2213	NA	NA	0.022432	3.09095:3.19178:2.6551:2.6645:1.06185:1	0.419891(0.499016:0.365246:0.39541)	-6576.44	NA	NA	NA
16CK8Q41&1P5WFZY1	MA	0.0201243	0.0514147	0.391412	8.40091e-06	3702	803.73	2898.27	NA	97	40.2249	56.7751	NA	NA	0.0269177	1.03623:1.0167:0.830015:1.20266:0.397745:1	0.413695(0.463938:0.348055:0.429092)	-5384.91	NA	NA	NA
1910YMC1&1ZRWQ571	MA	0.10054	0.254976	0.394312	9.69727e-06	726	171.996	554.004	NA	86	37.8839	48.1161	NA	NA	0.137127	1.90072:1.91212:1.60186:1.64324:0.583373:1	0.449036(0.541322:0.328512:0.477273)	-1302.74	NA	NA	NA
15MQ2SU1&1S5VFF61	MA	0.00842296	0.0278188	0.30278	1.09416e-05	4272	977.339	3294.66	NA	54	26.7236	27.2764	NA	NA	0.0128603	2.61325:1.70101:0.906187:0.960625:1.07782:1	0.386587(0.472261:0.336025:0.351475)	-5848.68	NA	NA	NA
1G38IB61&1UZ5SEE1	MA	0.0925423	0.233152	0.396918	1.15634e-05	786	184.862	601.138	NA	87	37.9796	49.0204	NA	NA	0.125613	3.32576:3.25328:2.5981:2.61798:0.694481:1	0.394402(0.454198:0.35687:0.372137)	-1392.31	NA	NA	NA
1KU4K901&1WVJ4GZ1	MA	0.0105402	0.03097	0.340336	1.16941e-05	4512	966.377	3545.62	NA	66	29.3504	36.6496	NA	NA	0.0149159	3.13836:3.38562:2.66698:2.74933:1.13906:1	0.388852(0.475731:0.337101:0.353723)	-6220.89	NA	NA	NA
1IKRA1N1&1VKVT6A1	MA	0.0298766	0.0700459	0.426529	1.21885e-05	2901	663.225	2237.78	NA	109	44.6878	64.3122	NA	NA	0.0390601	1.74956:1.43254:0.95067:1.25898:0.600007:1	0.40193(0.46122:0.354705:0.389866)	-4332.46	NA	NA	NA
1C3UMJG1&1KHQI9Q1	MA	0.0839322	0.146127	0.574377	1.25189e-05	3114	647.405	2466.59	NA	277	86.8785	190.121	NA	NA	0.0968627	2.76027:2.78865:2.30301:2.56284:1.2176:1	0.39772(0.475434:0.358382:0.359345)	-5296.31	NA	NA	NA
14ZIH531&1XFK2HS1	MA	0.071402	0.132043	0.540748	1.28876e-05	3072	576.37	2495.63	NA	237	70.9285	166.071	NA	NA	0.0827795	1.56407:1.55238:1.36822:1.62689:0.906061:1	0.377767(0.469238:0.353027:0.311035)	-5075.12	NA	NA	NA
138ZPK21&1RQ3TQN1	MA	0.114439	0.212241	0.539195	1.43966e-05	1902	350.82	1551.18	NA	226	66.7829	159.217	NA	NA	0.132479	0.994349:0.994515:0.986302:0.975531:1.01945:1	0.40694(0.499211:0.332808:0.388801)	-3401.01	NA	NA	NA
1HZH8EM1&1U433IA1	MA	0.0449478	0.0999581	0.449667	1.44347e-05	2427	499.167	1927.83	NA	128	46.7724	81.2276	NA	NA	0.0562619	2.89204:2.76149:2.06992:2.08423:0.822815:1	0.372064(0.44623:0.31644:0.353523)	-3715.56	NA	NA	NA
1LURW661&1U433IA1	MA	0.0449478	0.0999581	0.449667	1.44347e-05	2427	499.167	1927.83	NA	128	46.7724	81.2276	NA	NA	0.0562619	2.89204:2.76149:2.06992:2.08423:0.822815:1	0.372064(0.44623:0.31644:0.353523)	-3715.56	NA	NA	NA
1M35DT61&1MIV8ZD1	MA	0.00920968	0.0360032	0.255802	1.6903e-05	2394	510.841	1883.16	NA	35	18.0135	16.9865	NA	NA	0.014927	4.04992:4.20557:4.60019:4.64997:2.89862:1	0.401629(0.468045:0.340852:0.39599)	-3340.26	NA	NA	NA
1P88NCS1&1Y565481	MA	0.0690432	0.135923	0.507957	1.69406e-05	2430	449.962	1980.04	NA	183	56.5646	126.435	NA	NA	0.0814274	1.84833:1.76793:1.60779:1.60431:1.163:1	0.37428(0.451852:0.317284:0.353704)	-3921.89	NA	NA	NA
1WQJN9J1&1Y565481	MA	0.0690432	0.135923	0.507957	1.69406e-05	2430	449.962	1980.04	NA	183	56.5646	126.435	NA	NA	0.0814274	1.84833:1.76793:1.60779:1.60431:1.163:1	0.37428(0.451852:0.317284:0.353704)	-3921.89	NA	NA	NA
1I08KEP1&1Y4P1RQ1	MA	0.0601147	0.108188	0.555652	1.98698e-05	3420	759.426	2660.57	NA	225	76.3573	148.643	NA	NA	0.0707895	1.31237:1.25102:1.11025:1.51248:1.12899:1	0.407456(0.485088:0.338596:0.398684)	-5662.13	NA	NA	NA
17CH5H31&1Q61FW51	MA	0.0214538	0.0604938	0.354644	2.15145e-05	2415	534.337	1880.66	NA	69	30.691	38.309	NA	NA	0.0300917	2.23667:2.05127:1.78885:2.11889:0.712374:1	0.367288(0.43913:0.319255:0.343478)	-3568.72	NA	NA	NA
13RA4431&1F21H8S1	MA	0.0110775	0.0370815	0.298733	2.59914e-05	2889	616.769	2272.23	NA	47	22.375	24.625	NA	NA	0.016629	2.534:2.50913:1.86526:1.89055:0.546434:1	0.36812(0.435099:0.333853:0.33541)	-4012.57	NA	NA	NA
177ASM41&1VF2B861	MA	0.016782	0.0609067	0.275535	3.28551e-05	1560	341.321	1218.68	NA	40	20.1634	19.8366	NA	NA	0.0264363	1.71941:1.74493:1.27239:1.25609:0.712415:1	0.385577(0.477885:0.324038:0.354808)	-2237.23	NA	NA	NA
1714S401&1P4NRG41	MA	0.0422754	0.0824212	0.512919	3.70394e-05	3459	776.932	2682.07	NA	167	60.2745	106.726	NA	NA	0.0512926	1.5154:1.34656:1.08468:1.19196:0.67456:1	0.384938(0.473114:0.34085:0.34085)	-5434.39	NA	NA	NA
19CB4621&1VMD6HC1	MA	0.102006	0.1966	0.518849	4.15721e-05	1539	317.132	1221.87	NA	167	55.6842	111.316	NA	NA	0.121498	1.68513:1.70809:1.49231:1.63724:0.747213:1	0.407732(0.477583:0.346004:0.39961)	-2675.75	NA	NA	NA
12ZE46Y3&17M9C671	MA	0.015266	0.0456329	0.33454	4.45754e-05	2625	571.735	2053.27	NA	56	25.438	30.562	NA	NA	0.02188	3.01689:2.88394:2.16737:2.23482:0.861575:1	0.389714(0.452:0.359429:0.357714)	-3751.06	NA	NA	NA
1E2W0NT1&1MIAH4K1	MA	0.0440562	0.0839767	0.524624	5.60046e-05	3453	738.284	2714.72	NA	173	59.063	113.937	NA	NA	0.0525916	1.6318:1.59951:1.34782:1.35569:0.928698:1	0.396756(0.470895:0.342311:0.377063)	-5346.45	NA	NA	NA
16C01BR1&1Q2Q4I21	MA	0.0703176	0.219162	0.320848	5.72854e-05	591	98.7398	492.26	NA	50	19.234	30.766	NA	NA	0.0951854	2.02315:1.96033:1.68444:1.70072:0.94563:1	0.356176(0.456853:0.36802:0.243655)	-980.277	NA	NA	NA
1NDAQ9Q1&1YEAJ9J1	MA	0.02914	0.0650014	0.448298	6.4091e-05	3348	649.037	2698.96	NA	117	40.849	76.151	NA	NA	0.036092	0.878469:0.890174:0.901828:0.921221:0.746563:1	0.398746(0.478047:0.342742:0.375448)	-4978.87	NA	NA	NA
11W1XCQ2&1256JRY1	MA	0.068872	0.101676	0.677366	6.92651e-05	6567	1471.29	5095.71	NA	469	140.167	328.833	NA	NA	0.0762216	1.83659:1.71577:1.46802:1.61685:0.918472:1	0.3963(0.4582:0.321836:0.408862)	-10745.8	NA	NA	NA
10R956I1&1S844Z01	MA	0.0476549	0.0963147	0.494783	7.18328e-05	2334	555.817	1778.18	NA	130	50.3306	79.6694	NA	NA	0.0592427	2.58536:2.09919:1.47989:1.50426:0.636547:1	0.391602(0.462725:0.311697:0.400386)	-3634.36	NA	NA	NA
1IBP7G51&1WVKR3X1	MA	0.0678714	0.0979483	0.692931	7.46909e-05	7656	1755.59	5900.41	NA	534	160.414	373.586	NA	NA	0.0747683	2.2173:2.23259:1.85969:2.01957:0.862438:1	0.375522(0.431818:0.310541:0.384208)	-12346.3	NA	NA	NA
16X03KB1&1RFB9V84	MA	0.0227094	0.0501178	0.45312	7.49297e-05	3645	852.092	2792.91	NA	103	41.4454	61.5546	NA	NA	0.0291166	3.11053:2.91438:2.62241:2.73972:1.00076:1	0.410014(0.501646:0.356379:0.372016)	-5343.13	NA	NA	NA
169MG1M1&1DN6KXW1	MA	0.0634057	0.115174	0.550519	7.79452e-05	3168	548.239	2619.76	NA	216	59.4934	156.507	NA	NA	0.0723645	0.637945:0.603511:0.636089:0.721226:0.625633:1	0.399621(0.478693:0.347064:0.373106)	-5125.31	NA	NA	NA
1AJ79N41&1TSC3TY1	MA	0.0914807	0.140111	0.652917	8.41271e-05	3639	963.149	2675.85	NA	344	122.248	221.752	NA	NA	0.104352	2.1952:3.19872:1.30617:1.2737:0.666561:1	0.413163(0.494229:0.358203:0.387057)	-6235.34	NA	NA	NA
1TSC3TY1&1Z3ATEX1	MA	0.0914807	0.140111	0.652917	8.41271e-05	3639	963.149	2675.85	NA	344	122.248	221.752	NA	NA	0.104352	2.1952:3.19872:1.30617:1.2737:0.666561:1	0.413163(0.494229:0.358203:0.387057)	-6235.34	NA	NA	NA
1I18EKR1&1PJ1Z6Q1	MA	0.0118912	0.046438	0.256067	8.68217e-05	1668	311.312	1356.69	NA	30	14.1781	15.8219	NA	NA	0.018339	1.27689:1.32634:1.70559:1.7344:1.37604:1	0.419065(0.501799:0.350719:0.404676)	-2348.35	NA	NA	NA
14VC79G1&1D4Y0XB1	MA	0.0396217	0.0839038	0.472228	9.10459e-05	2691	516.615	2174.38	NA	124	41.5054	82.4946	NA	NA	0.048123	1.72966:1.52165:1.50796:1.70447:1.29843:1	0.360461(0.444259:0.323857:0.313266)	-4084.69	NA	NA	NA
17KAJ7H1&1V4V3ST2	MA	0.0223589	0.0492808	0.453704	0.000115782	3888	851.419	3036.58	NA	107	40.8688	66.1312	NA	NA	0.0282544	1.71624:1.71856:1.63409:1.77546:0.949558:1	0.41268(0.493056:0.336034:0.408951)	-5677.35	NA	NA	NA
1K51RXN1&1TFI3EY1	MA	0.0107423	0.028668	0.374715	0.000117926	4209	1076.94	3132.06	NA	63	30.1467	32.8533	NA	NA	0.0153289	2.26912:2.25585:1.49809:1.57034:0.330741:1	0.412093(0.473984:0.353172:0.409123)	-6037.16	NA	NA	NA
1IGX8D31&1U8ILR91	MA	0.135274	0.227715	0.59405	0.00011993	1656	367.273	1288.73	NA	221	71.6494	149.351	NA	NA	0.155776	3.45995:3.57441:3.17536:3.22896:1.38007:1	0.410628(0.483696:0.343297:0.404891)	-3001.03	NA	NA	NA
1UJ09G51&1V0AJQ11	MA	0.0389721	0.0976086	0.39927	0.000121384	1407	304.833	1102.17	NA	69	28.2369	40.7631	NA	NA	0.051676	1.20786:1.08972:0.90324:1.06946:0.497558:1	0.39339(0.434968:0.376333:0.36887)	-2222.8	NA	NA	NA
15M20JS1&1C1DP1Y1	MA	0.0367853	0.0750718	0.490001	0.000134945	2877	635.642	2241.36	NA	123	45.0911	77.9089	NA	NA	0.0452442	1.51182:1.61365:1.20948:1.22009:0.687851:1	0.377998(0.455162:0.335766:0.343066)	-4451.07	NA	NA	NA
1G3725Q1&1KL7N911	MA	0.0875739	0.140899	0.621539	0.000143573	3153	671.724	2481.28	NA	286	86.7745	199.225	NA	NA	0.0989344	1.29208:0.936023:0.700442:1.2654:0.439477:1	0.4085(0.47098:0.348716:0.405804)	-5358.23	NA	NA	NA
1BJ32EB1&1FT124Y1	MA	0.00484045	0.021649	0.223588	0.00014405	2457	618.174	1838.83	NA	22	13.2125	8.78748	NA	NA	0.00906942	2.30184:1.73291:1.3832:1.42738:0.374835:1	0.417582(0.493284:0.321734:0.437729)	-3339.77	NA	NA	NA
1NJ1UU61&1SM1KCJ1	MA	0.00728676	0.0237077	0.307359	0.000153784	3423	832.349	2590.65	NA	38	19.421	18.579	NA	NA	0.0112797	2.41051:2.33692:1.75541:2.36587:0.290488:1	0.407391(0.467134:0.334356:0.420684)	-4678.82	NA	NA	NA
1JJ3U6Q1&1YM09LB1	MA	0.0638539	0.107685	0.592971	0.000159888	3456	748.694	2707.31	NA	238	75.6948	162.305	NA	NA	0.0733492	1.31742:1.3175:1.15293:1.30024:0.695227:1	0.417824(0.476128:0.351128:0.426215)	-5625.78	NA	NA	NA
1EI55Q91&1Q3UCZQ1	MA	0.0152373	0.04433	0.343724	0.000181568	2424	523.424	1900.58	NA	51	22.6861	28.3139	NA	NA	0.0215194	1.30562:2.04567:1.16017:1.79506:0.826559:1	0.400578(0.449257:0.332921:0.419554)	-3445.19	NA	NA	NA
1F56ZG11&1RYL35A1	MA	0.0145726	0.034089	0.427486	0.000193889	4548	1048.88	3499.12	NA	84	34.6233	49.3767	NA	NA	0.0190736	4.22062:3.79011:3.28568:3.31649:1.20323:1	0.389842(0.480541:0.343668:0.345317)	-6532.97	NA	NA	NA
1NH27IJ1&1WZ0QPG1	MA	0.0112416	0.0291097	0.386181	0.000248261	4185	915.743	3269.26	NA	61	25.6444	35.3556	NA	NA	0.0151514	1.22249:1.08422:0.976249:1.04524:0.556709:1	0.362963(0.446595:0.309677:0.332616)	-5886.84	NA	NA	NA
1SZ6Y7J1&1W1D4FL1	MA	0.0145731	0.0412628	0.353178	0.000265651	2397	528.064	1868.94	NA	48	21.3335	26.6665	NA	NA	0.0204529	0.68379:0.955224:0.533556:0.678491:0.508288:1	0.391322(0.451189:0.338548:0.38423)	-3388.65	NA	NA	NA
16ER1M61&1DN45ZN1	MA	0.0193096	0.0425641	0.453659	0.000270579	3789	907.526	2881.47	NA	92	37.6986	54.3014	NA	NA	0.0248794	1.51104:1.75168:1.10672:1.65021:0.511014:1	0.410267(0.474268:0.346397:0.410135)	-5476.14	NA	NA	NA
102QUD81&1LDQ9TP2	MA	0.0211213	0.0468954	0.450391	0.000273681	3591	710.863	2880.14	NA	92	32.5686	59.4314	NA	NA	0.0262234	1.60756:1.73525:1.67541:1.8841:1.21905:1	0.402116(0.458229:0.354219:0.393901)	-5227.12	NA	NA	NA
1DW1R6S1&1Y2N0N51	MA	0.0111592	0.028707	0.388728	0.000296979	4143	1015.67	3127.33	NA	63	28.6764	34.3236	NA	NA	0.0154611	2.5794:2.5855:2.02743:2.10158:0.634657:1	0.413469(0.482259:0.366401:0.391745)	-5791.48	NA	NA	NA
1332RDU2&18ZM0261	MA	0.00971574	0.0401322	0.242094	0.000409236	1257	292.078	964.922	NA	20	11.1124	8.88759	NA	NA	0.0167833	1.63363:0.973659:0.859755:0.938184:0.285137:1	0.380668(0.440334:0.341289:0.360382)	-1784.48	NA	NA	NA
1F7SKJA1&1VEL0RM2	MA	0.0143129	0.0376375	0.380284	0.000452185	2895	583.772	2311.23	NA	54	21.5518	32.4482	NA	NA	0.0190163	1.94928:1.99271:1.93373:1.97207:1.34611:1	0.404836(0.489119:0.358031:0.367358)	-4102.33	NA	NA	NA
1F1CME21&1QE3TA01	MA	0.0891393	0.13372	0.66661	0.000463236	3600	799.14	2800.86	NA	327	98.0109	228.989	NA	NA	0.0990355	1.24593:1.25684:1.0385:1.25646:0.476751:1	0.414583(0.475:0.350417:0.418333)	-6133.55	NA	NA	NA
1MGS08G1&1TPP8WD1	MA	0.185766	0.239841	0.774537	0.00048827	5376	1026.81	4349.19	NA	902	210.716	691.284	NA	NA	0.196094	1.23922:1.21644:1.07785:1.08751:0.813826:1	0.390811(0.492746:0.339844:0.339844)	-10333.2	NA	NA	NA
1GNL2HZ1&1J2MEI51	MA	0.0107391	0.0316687	0.33911	0.00051479	2691	627.486	2063.51	NA	41	19.3837	21.6163	NA	NA	0.0156195	1.23628:1.29553:0.8711:0.903819:0.174906:1	0.39948(0.470457:0.350613:0.377369)	-3835.75	NA	NA	NA
110RJVF1&1Y10ZET1	MA	0.119969	0.170489	0.70368	0.000536753	3618	863.332	2754.67	NA	425	130.96	294.04	NA	NA	0.132024	1.98663:1.96295:1.64126:1.95169:0.758644:1	0.419016(0.481343:0.350746:0.424959)	-6468.29	NA	NA	NA
13TW6961&15NP45Y1	MA	0.13113	0.183161	0.715927	0.00055979	3750	821.512	2928.49	NA	475	133.724	341.276	NA	NA	0.142529	1.33542:1.29925:1.1717:1.29402:0.783109:1	0.419067(0.4816:0.3452:0.4304)	-6813.13	NA	NA	NA
17T37161&1MR6FSP1	MA	0.0312686	0.059045	0.529573	0.000633054	3492	782.048	2709.95	NA	125	44.0905	80.9095	NA	NA	0.0374893	1.60861:1.3227:1.19725:1.2188:0.989105:1	0.393471(0.463058:0.340636:0.376718)	-5328.7	NA	NA	NA
1BXSS781&1X17JUF1	MA	0.024143	0.0607933	0.397133	0.000674402	1974	384.217	1589.78	NA	60	22.6996	37.3004	NA	NA	0.0312766	0.936783:1.07529:0.934524:1.33677:0.632608:1	0.415653(0.506079:0.351064:0.389818)	-2901.16	NA	NA	NA
18AR70J1&1FI962T1	MA	0.0604451	0.103181	0.585813	0.000762544	2583	612.201	1970.8	NA	171	59.2546	111.745	NA	NA	0.0705741	2.37118:2.28545:2.06336:2.2218:0.992549:1	0.429346(0.518002:0.342044:0.427991)	-4183.08	NA	NA	NA
17J0RKL1&1VF2B861	MA	0.0133003	0.029177	0.455848	0.000789932	4620	1146.67	3473.33	NA	78	32.7623	45.2377	NA	NA	0.0172408	2.28783:1.956:1.15179:1.35646:0.256475:1	0.397403(0.474026:0.34026:0.377922)	-6471.43	NA	NA	NA
1GBJR321&1H8BXV51	MA	0.0821808	0.10943	0.750989	0.000832396	7809	1791.82	6017.18	NA	640	181.719	458.281	NA	NA	0.0884333	1.6768:1.51564:1.13276:1.50718:0.673803:1	0.396145(0.465617:0.321936:0.400884)	-13041.9	NA	NA	NA
1H64XLR1&1TY449E1	MA	0.129393	0.179926	0.719143	0.00129572	3348	784.429	2563.57	NA	418	124.768	293.232	NA	NA	0.141233	1.12343:1.63541:0.628511:1.35629:0.624509:1	0.409498(0.474462:0.345878:0.408154)	-6042.69	NA	NA	NA
182EEBY1&1G052FX1	MA	0.00940461	0.027436	0.342784	0.00131641	2958	652.2	2305.8	NA	39	17.632	21.368	NA	NA	0.0133803	2.2487:2.19592:1.47634:1.47069:0.7125:1	0.382353(0.452333:0.344828:0.349899)	-4070.77	NA	NA	NA
15157VP1&1JFQB2B1	MA	0.0133886	0.0283496	0.472269	0.00132539	4683	1057.33	3625.67	NA	77	29.3955	47.6045	NA	NA	0.0167665	4.40293:4.01035:3.73556:3.74837:1.35242:1	0.398356(0.495516:0.341127:0.358424)	-6551.46	NA	NA	NA
1FHX76J1&1J6GJK81	MA	0.0435014	0.0670131	0.649147	0.00147428	5511	1141.05	4369.95	NA	255	73.148	181.852	NA	NA	0.0483695	2.8171:2.62356:1.98285:2.32461:0.78904:1	0.386409(0.496462:0.332063:0.330702)	-8414.95	NA	NA	NA
10MD4T61&1Q36DTI1	MA	0.0178343	0.0377392	0.472566	0.00151438	3816	828.843	2987.16	NA	81	29.9652	51.0348	NA	NA	0.0221577	1.3291:1.29585:1.32721:1.33159:1.00267:1	0.401861(0.468553:0.356918:0.38011)	-5596.91	NA	NA	NA
1JNR4LI1&1VEK22B1	MA	0.0822222	0.122548	0.670937	0.00158065	3366	694.233	2671.77	NA	283	79.0037	203.996	NA	NA	0.0905394	1.26045:1.31432:1.21911:1.21165:0.956988:1	0.410279(0.481729:0.35205:0.397059)	-5649.59	NA	NA	NA
115KR3N1&1W2PC181	MA	0.122	0.166707	0.731821	0.00170373	3678	868.673	2809.33	NA	433	128.611	304.389	NA	NA	0.132559	2.03069:2.14632:1.59718:2.00367:0.661676:1	0.41721(0.486542:0.347064:0.418026)	-6580.31	NA	NA	NA
15M20JS1&1D49ZW81	MA	0.0105908	0.0293562	0.360769	0.00174562	2724	637.3	2086.7	NA	39	17.8796	21.1204	NA	NA	0.0149811	1.49548:1.13556:0.822962:0.709422:0.539935:1	0.378304(0.4587:0.335903:0.340308)	-3847.79	NA	NA	NA
11W1XCQ2&16X8TD81	MA	0.0690928	0.0949607	0.727594	0.00177726	6456	1418.9	5037.1	NA	453	126.432	326.568	NA	NA	0.074778	1.79194:1.71886:1.5865:1.64015:0.987687:1	0.395291(0.455623:0.322723:0.407528)	-10519.4	NA	NA	NA
1CMZ5201&1IEL5NN1	MA	0.0126058	0.0259874	0.485075	0.00180114	4716	1094.22	3621.78	NA	73	28.017	44.983	NA	NA	0.0157107	1.90669:1.57046:1.2715:1.43216:0.76473:1	0.390161(0.451972:0.312341:0.40617)	-6534.29	NA	NA	NA
18I7GER1&1G6K2RS1	MA	0.020348	0.0324117	0.627799	0.00186155	9225	2086.13	7138.87	NA	208	66.0659	141.934	NA	NA	0.0230761	2.41018:2.58996:2.02736:2.67925:1.18086:1	0.383631(0.440325:0.314146:0.396423)	-13148.3	NA	NA	NA
10QS9SD1&1UUQ2641	MA	0.0305521	0.0542544	0.563126	0.0025449	3804	708.672	3095.33	NA	129	37.2874	91.7126	NA	NA	0.0349677	1.64486:1.68641:1.62383:1.61218:1.52516:1	0.390247(0.468454:0.355678:0.346609)	-5645.22	NA	NA	NA
1NJ02RL1&1SV36IN1	MA	0.0300008	0.0562125	0.533704	0.00257348	3078	614.118	2463.88	NA	105	33.4262	71.5738	NA	NA	0.0352306	1.91792:1.90681:1.96282:1.97634:1.22453:1	0.40091(0.475146:0.336745:0.390838)	-4543.59	NA	NA	NA
13YRZ3W1&1ZQXN8Z1	MA	0.0444417	0.0738842	0.601505	0.00257582	3270	744.927	2525.07	NA	160	52.6504	107.35	NA	NA	0.0511489	1.81193:1.69725:1.53605:1.73116:1.21829:1	0.419266(0.476606:0.342202:0.438991)	-5107.37	NA	NA	NA
14M9WLD1&14PE3C21	MA	0.0363432	0.0626236	0.580343	0.00286185	3351	735.288	2615.71	NA	136	44.379	91.621	NA	NA	0.0421097	1.58288:1.55008:1.33591:1.38055:0.852192:1	0.402865(0.485676:0.360788:0.362131)	-5089.22	NA	NA	NA
19TA9MT1&1U8ILR91	MA	0.127069	0.18979	0.669525	0.00293407	1836	415.505	1420.49	NA	227	69.0197	157.98	NA	NA	0.141263	2.44478:2.72942:1.77278:2.37469:0.722276:1	0.406046(0.478758:0.349673:0.389706)	-3285.76	NA	NA	NA
1MS9PXH1&1P6Z6B31	MA	0.0167593	0.0365576	0.458435	0.00299707	3414	665.137	2748.86	NA	69	23.8374	45.1626	NA	NA	0.0206165	1.82553:1.79577:1.65992:1.7138:0.927397:1	0.387961(0.47891:0.331722:0.353251)	-4827.22	NA	NA	NA
1P2LYSM1&1R4GVP51	MA	0.0777117	0.145207	0.53518	0.00309508	999	237.656	761.344	NA	85	31.3136	53.6864	NA	NA	0.0937684	2.7001:2.80717:2.35368:2.4542:0.710538:1	0.444444(0.524024:0.370871:0.438438)	-1712.13	NA	NA	NA
1G3JJD21&1MUV7N51	MA	0.0311199	0.0544011	0.572046	0.0033269	3612	816.343	2795.66	NA	127	42.9194	84.0806	NA	NA	0.0363817	1.6004:1.63962:1.37721:1.46931:0.72621:1	0.405316(0.503322:0.343854:0.368771)	-5397.44	NA	NA	NA
1M8WZ4K2&1YP9RQ01	MA	0.034226	0.0704865	0.485568	0.00340004	1767	401.582	1365.42	NA	71	26.7826	44.2174	NA	NA	0.0424668	1.73351:1.1714:1.55354:1.58423:0.912038:1	0.421336(0.527165:0.320883:0.415959)	-2728.3	NA	NA	NA
1DL1F0Z1&1EH4SXH1	MA	0.0111577	0.026123	0.427121	0.00341937	3759	786.708	2972.29	NA	53	20.2776	32.7224	NA	NA	0.0142897	2.2581:1.88448:1.90985:1.93001:0.974459:1	0.390795(0.464884:0.353951:0.353551)	-5260.73	NA	NA	NA
1178VWH1&1P98XPP1	MA	0.0261129	0.0482996	0.540644	0.00345121	3501	744.505	2756.5	NA	105	34.9801	70.0199	NA	NA	0.030831	2.99505:2.77009:2.49495:2.8122:1.15616:1	0.376892(0.449443:0.320908:0.360326)	-5108.35	NA	NA	NA
1L48NEE1&1MXED031	MA	0.0123993	0.0280708	0.441714	0.00368931	3378	832.637	2545.36	NA	54	22.9756	31.0244	NA	NA	0.0162621	8.27561:13.528:4.49491:7.60035:2.28168:1	0.400089(0.462256:0.345915:0.392096)	-4829.49	NA	NA	NA
1H79UNX1&1HLTT0X1	MA	0.073678	0.114047	0.646033	0.0051573	2355	525.375	1829.63	NA	181	55.6954	125.305	NA	NA	0.0826838	1.64669:1.80755:1.32928:1.93909:0.77412:1	0.417197(0.46051:0.370701:0.420382)	-3897.42	NA	NA	NA
1332RDU2&1C8PGGG2	MA	0.0138362	0.0284528	0.486285	0.0051729	3735	928.665	2806.34	NA	64	25.9161	38.0839	NA	NA	0.0174704	2.37411:2.55917:1.57334:1.60371:0.369444:1	0.390763(0.461847:0.332932:0.37751)	-5200.66	NA	NA	NA
184QBSM1&1RX2NL51	MA	0.166421	0.218241	0.762557	0.00536568	2994	644.222	2349.78	NA	458	121.119	336.881	NA	NA	0.177571	2.15139:2.21928:1.79984:2.10721:0.923685:1	0.401637(0.485471:0.348697:0.370741)	-5662.97	NA	NA	NA
1RYW3P71&1Y10ZET1	MA	0.0887168	0.123572	0.717938	0.00545094	3651	832.251	2818.75	NA	324	94.4171	229.583	NA	NA	0.096662	1.37816:1.43099:1.1725:1.49677:0.629126:1	0.417146(0.48069:0.352095:0.418652)	-6196.24	NA	NA	NA
102BV2A1&1ARHM7G1	MA	0.0408613	0.0649741	0.628886	0.00550633	3642	844.272	2797.73	NA	162	52.5294	109.471	NA	NA	0.046451	3.11539:3.38264:2.78369:2.81269:1.17482:1	0.40939(0.48229:0.356672:0.389209)	-5596.38	NA	NA	NA
12CTJ9J1&1RGS8GS1	MA	0.0533462	0.0852533	0.625738	0.00551388	3051	596.496	2454.5	NA	173	48.3939	124.606	NA	NA	0.0595843	1.52038:1.66319:1.56518:1.68192:1.1516:1	0.400688(0.478368:0.365782:0.357915)	-4830.64	NA	NA	NA
1W98IRP1&1Y1UUZW1	MA	0.100104	0.162473	0.616129	0.0056708	1392	308.994	1083.01	NA	144	45.5768	98.4232	NA	NA	0.113949	1.52598:1.75938:1.27854:1.3159:0.755299:1	0.375(0.438578:0.304957:0.381466)	-2442.26	NA	NA	NA
15N0EYQ1&1W26JNR1	MA	0.0630741	0.092476	0.68206	0.00586121	3564	872.287	2691.71	NA	235	75.6915	159.309	NA	NA	0.0702702	2.50558:2.38433:1.90844:2.44068:0.870053:1	0.425786(0.494529:0.348064:0.434764)	-5776.82	NA	NA	NA
1UN4XW31&1WS4H011	MA	0.024738	0.0449781	0.55	0.00626114	3324	773.457	2550.54	NA	95	33.7637	61.2363	NA	NA	0.0294476	2.29516:2.66809:1.70334:2.02858:0.584235:1	0.412756(0.481498:0.351986:0.404783)	-4859.14	NA	NA	NA
1MGS08G1&1R59EPS1	MA	0.0695523	0.0979776	0.70988	0.00663536	4461	888.456	3572.54	NA	315	81.7231	233.277	NA	NA	0.0752135	1.31491:1.2631:1.06118:1.25113:0.578719:1	0.394755(0.488568:0.341964:0.353732)	-7303.85	NA	NA	NA
1797BBR1&1IFV7W81	MA	0.045325	0.0686199	0.660523	0.00681763	4530	904.753	3625.25	NA	217	59.5068	157.493	NA	NA	0.0499776	1.47988:1.4562:1.24937:1.41698:0.733561:1	0.385099(0.476159:0.346689:0.33245)	-7020.32	NA	NA	NA
1910YMC1&1JV8YGH1	MA	0.0796224	0.156826	0.507711	0.00746631	744	167.15	576.85	NA	65	23.6178	41.3822	NA	NA	0.0969674	1.72013:2.69708:1.4597:1.47772:0.952232:1	0.448925(0.544355:0.332661:0.469758)	-1263.27	NA	NA	NA
17657UC1&1SLVW9F1	MA	0.0997105	0.157309	0.633853	0.00835872	1326	329.896	996.104	NA	135	46.3298	88.6702	NA	NA	0.11404	2.12585:1.60426:1.16319:1.17558:0.586786:1	0.412142(0.487557:0.357466:0.391403)	-2336.66	NA	NA	NA
1HE3JP91&1KVM7301	MA	0.0568624	0.0886795	0.641213	0.00886973	2760	604.888	2155.11	NA	167	50.8444	116.156	NA	NA	0.0638356	1.47939:1.40637:1.11438:1.11352:0.611178:1	0.401993(0.4625:0.341848:0.40163)	-4406.98	NA	NA	NA
13D7DCX1&17121CT1	MA	0.00921903	0.0192654	0.478529	0.0101563	4266	1014.83	3251.17	NA	49	19.3443	29.6557	NA	NA	0.0116089	1.531:1.55545:1.1901:1.25273:0.443031:1	0.417604(0.471519:0.366385:0.414909)	-5934.7	NA	NA	NA
1558TLZ2&1M14IWL1	MA	0.0446813	0.0708964	0.630234	0.0102088	3186	660.252	2525.75	NA	153	44.856	108.144	NA	NA	0.050114	1.60475:1.55719:1.41074:1.48879:0.750438:1	0.395951(0.480697:0.341337:0.365819)	-4949.59	NA	NA	NA
19D80V81&1TNU8Q02	MA	0.0248961	0.0358113	0.695205	0.0102277	8874	2089.35	6784.65	NA	237	72.7552	164.245	NA	NA	0.0274661	2.23867:2.23445:1.78953:2.15657:0.571861:1	0.387199(0.448783:0.320994:0.391819)	-12853.6	NA	NA	NA
1DIS81S1&1EG26MQ1	MA	0.117706	0.155736	0.755805	0.0122044	3285	688.489	2596.51	NA	372	96.6139	275.386	NA	NA	0.125677	1.4532:1.55506:1.33451:1.60861:0.905481:1	0.406393(0.492237:0.357991:0.36895)	-5810.83	NA	NA	NA
19LZ6WQ1&1B32ZNM2	MA	0.0120985	0.0284645	0.425038	0.0130577	2010	437.947	1572.05	NA	31	12.2738	18.7262	NA	NA	0.0156644	1.7298:1.7579:1.40182:1.41855:0.653721:1	0.401493(0.512687:0.331343:0.360448)	-2798.35	NA	NA	NA
1232QQF1&19CW5CQ1	MA	0.018628	0.0464726	0.400837	0.0134153	1302	287.804	1014.2	NA	31	12.8497	18.1503	NA	NA	0.024783	1.10196:1.06411:0.905431:0.942126:1.15464:1	0.40937(0.496544:0.365207:0.366359)	-1920.3	NA	NA	NA
15EY6YU1&1G3725Q1	MA	0.104381	0.139521	0.748139	0.0144829	3237	723.167	2513.83	NA	330	91.6505	238.35	NA	NA	0.112232	1.33532:1.19162:0.878727:1.02316:0.520612:1	0.411801(0.474977:0.348934:0.411492)	-5623.31	NA	NA	NA
1G21QXD1&1I7TPGB1	MA	0.0261729	0.0483501	0.541319	0.0149477	2385	478.461	1906.54	NA	71	22.4896	48.5104	NA	NA	0.0306219	1.46025:1.30919:1.12741:1.15572:0.971737:1	0.377778(0.448428:0.345283:0.339623)	-3469.04	NA	NA	NA
160VTT91&1KD5YG31	MA	0.0613413	0.0916194	0.669523	0.0152006	2676	627.259	2048.74	NA	172	53.9729	118.027	NA	NA	0.0684385	1.30702:1.46156:1.32969:1.3255:0.860469:1	0.423954(0.502803:0.343049:0.426009)	-4404.4	NA	NA	NA
160VTT91&1NMJE7X1	MA	0.0613413	0.0916194	0.669523	0.0152006	2676	627.259	2048.74	NA	172	53.9729	118.027	NA	NA	0.0684385	1.30702:1.46156:1.32969:1.3255:0.860469:1	0.423954(0.502803:0.343049:0.426009)	-4404.4	NA	NA	NA
160VTT91&1QREM2V1	MA	0.0613413	0.0916194	0.669523	0.0152006	2676	627.259	2048.74	NA	172	53.9729	118.027	NA	NA	0.0684385	1.30702:1.46156:1.32969:1.3255:0.860469:1	0.423954(0.502803:0.343049:0.426009)	-4404.4	NA	NA	NA
14IV72F1&1UGP9YM1	MA	0.0118722	0.0236748	0.501469	0.0152243	3588	776.562	2811.44	NA	51	18.114	32.886	NA	NA	0.0144267	3.07171:2.93432:2.9292:2.91021:1.62409:1	0.397854(0.4699:0.345736:0.377926)	-4950.5	NA	NA	NA
15IC1T01&1P9Q3PR1	MA	0.0132824	0.0250868	0.529459	0.0156988	3927	815.165	3111.83	NA	61	20.1908	40.8092	NA	NA	0.0157328	1.08933:1.28551:1.05332:0.992087:1.27906:1	0.400688(0.45149:0.361345:0.389228)	-5502.1	NA	NA	NA
1936HGS1&1SY9UAE1	MA	0.0950277	0.129752	0.732377	0.0158012	3066	663.6	2402.4	NA	287	78.6002	208.4	NA	NA	0.102543	1.64648:1.6455:1.49474:1.60288:0.872617:1	0.413568(0.490705:0.355186:0.394814)	-5240.09	NA	NA	NA
1R8GYE01&1WPX88M1	MA	0.0712642	0.042519	1.67606	0.0160469	2265	518.104	1746.9	NA	139	20.8986	118.101	NA	NA	0.0646889	1.9331:1.87632:1.72626:1.8427:1.10416:1	0.42362(0.492053:0.362252:0.416556)	-3656.77	NA	NA	NA
1F4U6N71&1I2M58K1	MA	0.0177516	0.0318121	0.558014	0.0160857	3678	817.158	2860.84	NA	75	25.3928	49.6072	NA	NA	0.0208755	8.66579:8.97515:7.13425:9.9202:2.59428:1	0.408102(0.467374:0.356852:0.400082)	-5225.61	NA	NA	NA

## Sheet: A. hypogea_A_V_A. duranensis
Sequence	Method	Ka	Ks	Ka/Ks	P-Value(Fisher)	Length	S-Sites	N-Sites	Fold-Sites(0:2:4)	Substitutions	Syn-Subs	Nonsyn-Subs	Fold-Syn-Subs(0:2:4)	Fold-Nonsyn-Subs(0:2:4)	Divergence-Distance	Substitution-Rate-Ratio(rTC:rAG:rTA:rCG:rTG:rCA/rCA)	GC(1:2:3)	ML-Score	AICc	Akaike-Weight	Model
1HVB0T81&4W4991	MA	0.335411	0.977559	0.34311	5.90992e-114	4110	850.193	3259.81	NA	1247	538.532	708.468	NA	NA	0.468245	1.7613:1.74544:1.42022:1.4643:0.733618:1	0.384185(0.476642:0.323358:0.352555)	-9025.01	NA	NA	NA
1VH1L3J1&9LG001	MA	0.263939	0.743544	0.354975	7.41773e-98	4986	1004.79	3981.21	NA	1271	528.155	742.845	NA	NA	0.360591	1.38665:1.34892:1.17803:1.28611:0.709593:1	0.391998(0.473225:0.333634:0.369134)	-10474.6	NA	NA	NA
11ZZE7Q1&WGI5L1	MA	0.349284	1.20143	0.290724	4.28955e-97	2328	487.925	1840.07	NA	732	349.172	382.828	NA	NA	0.527884	1.26868:1.80025:0.734851:1.09415:0.637015:1	0.395189(0.490335:0.343428:0.351804)	-5119.11	NA	NA	NA
1VH1L3J1&RCK6Q1	MA	0.291421	0.777348	0.374891	9.81962e-95	4962	998.335	3963.66	NA	1352	543.317	808.683	NA	NA	0.389188	1.26681:1.28193:1.1497:1.24396:0.736861:1	0.396514(0.47763:0.336155:0.375756)	-10625.4	NA	NA	NA
16KH6YE1&Z87JB1	MA	0.434408	1.38395	0.31389	1.79922e-92	2046	411.009	1634.99	NA	734	326.418	407.582	NA	NA	0.625156	2.26495:2.32752:1.90736:2.00126:0.84479:1	0.39565(0.485337:0.33651:0.365103)	-4675.74	NA	NA	NA
1U8D3I81&D5K3F1	MA	0.453277	1.68983	0.268239	1.81376e-50	699	156.711	542.289	NA	268	138.988	129.012	NA	NA	0.730502	2.73209:2.80996:2.5011:2.59599:0.863671:1	0.374106(0.472103:0.332618:0.317597)	-1627.77	NA	NA	NA
1Y4LPGJ1&151MH1	MA	0.312464	0.635275	0.491857	1.37176e-31	3057	752.36	2304.64	NA	837	333.91	503.09	NA	NA	0.391912	1.31532:2.12727:0.644913:1.04845:0.586856:1	0.398757(0.46369:0.334151:0.39843)	-6530.26	NA	NA	NA
1QVS58C1&D5B5P1	MA	0.2027	0.865867	0.2341	3.41707e-21	513	121.864	391.136	NA	122	69.6597	52.3403	NA	NA	0.360236	2.81886:1.8742:1.802:2.23859:0.844128:1	0.401559(0.488304:0.315789:0.400585)	-1052.27	NA	NA	NA
14PE3C21&B1R3S1	MA	0.158541	0.332688	0.476544	3.10678e-19	3333	748.282	2584.72	NA	550	207.855	342.145	NA	NA	0.197638	1.36564:1.57538:1.11725:1.23766:0.68292:1	0.40099(0.481098:0.353285:0.368587)	-6367.19	NA	NA	NA
1714S401&AM0MT1	MA	0.27836	0.508963	0.546915	4.44515e-19	3279	629.749	2649.25	NA	813	246.305	566.695	NA	NA	0.322648	1.33944:1.42881:1.18508:1.44676:0.888971:1	0.385483(0.47484:0.340348:0.341263)	-6938.77	NA	NA	NA
1M76BEQ1&8247R1	MA	0.143945	0.300777	0.478575	2.81501e-16	3135	656.589	2478.41	NA	478	170.321	307.679	NA	NA	0.176791	1.34472:1.33154:1.30143:1.39439:1.05406:1	0.411324(0.485646:0.342105:0.40622)	-5952.09	NA	NA	NA
1VH1L3J1&9IP1V1	MA	0.128057	0.242257	0.5286	3.71882e-16	5037	1056.1	3980.9	NA	668	223.224	444.776	NA	NA	0.152001	1.69737:1.69757:1.47759:1.53751:0.826945:1	0.400238(0.480941:0.339488:0.380286)	-9129.02	NA	NA	NA
1777P8W1&U5EC81	MA	0.216167	0.380097	0.568716	1.30212e-15	3564	836.882	2727.12	NA	730	255.848	474.152	NA	NA	0.25466	1.69037:1.73047:1.46529:1.49273:0.825544:1	0.415123(0.468013:0.351852:0.425505)	-7196.6	NA	NA	NA
1370D231&565PC1	MA	0.157665	0.338408	0.465901	9.51744e-15	2553	515.209	2037.79	NA	406	142.819	263.181	NA	NA	0.19414	2.61223:2.49749:1.83731:2.40522:0.592707:1	0.35801(0.425382:0.33255:0.316099)	-4797.65	NA	NA	NA
1XMGK4K1&V16UC1	MA	0.650112	1.18719	0.547607	1.79086e-14	924	190.842	733.158	NA	405	130.487	274.513	NA	NA	0.761039	0.971523:1.35172:0.898752:0.814409:1.01301:1	0.395022(0.470779:0.347403:0.366883)	-2270.11	NA	NA	NA
12ZE46Y3&MT30J1	MA	0.947259	1.23609	0.766333	2.99561e-14	2196	400.987	1795.01	NA	1451	327.504	1123.5	NA	NA	1	0.924411:0.920522:0.879748:0.900066:0.808385:1	0.388434(0.462432:0.353142:0.349727)	-5803.43	NA	NA	NA
1QMVD721&9ZX641	MA	0.0213452	0.0848663	0.251516	1.66923e-12	3288	647.185	2640.81	NA	107	52.8056	54.1944	NA	NA	0.0338482	2.12133:1.99597:1.79578:1.87247:0.900357:1	0.385036(0.462135:0.354471:0.338504)	-4827.72	NA	NA	NA
1SGT4H91&L2S721	MA	0.207724	0.366263	0.567143	2.8937e-11	2445	636.917	1808.08	NA	482	184.674	297.326	NA	NA	0.249023	2.96582:2.20519:1.03418:1.33048:0.703464:1	0.402249(0.476687:0.323926:0.406135)	-4853.46	NA	NA	NA
1II44X31&MC6ZY1	MA	0.0763953	0.213389	0.358009	6.8235e-11	1662	358.164	1303.84	NA	156	67.7298	88.2702	NA	NA	0.105918	2.42119:2.19602:1.97296:2.20414:1.15158:1	0.407341(0.498195:0.363718:0.360108)	-2809.59	NA	NA	NA
1WA1HWC1&BV1891	MA	0.121969	0.23514	0.518706	1.84981e-10	3147	618.492	2528.51	NA	403	129.143	273.857	NA	NA	0.144211	1.48302:1.47362:1.33842:1.40355:0.829534:1	0.404194(0.486654:0.370829:0.3551)	-5720.26	NA	NA	NA
1ZGVV391&S2WWI1	MA	0.0375401	0.109404	0.343132	3.00931e-10	2964	582.377	2381.62	NA	146	60.7515	85.2485	NA	NA	0.0516602	1.13925:1.04357:1.03105:1.75969:0.968886:1	0.406545(0.478745:0.362348:0.378543)	-4610.58	NA	NA	NA
149I9B61&MQ9LE1	MA	0.0850219	0.246408	0.345046	6.15652e-10	1167	265.531	901.469	NA	125	57.566	67.434	NA	NA	0.121742	1.60465:1.61644:1.33041:1.5912:0.626229:1	0.430163(0.501285:0.323907:0.465296)	-2033.27	NA	NA	NA
1DN45ZN1&U5EC81	MA	0.214118	0.33492	0.639313	7.09934e-10	3573	843.499	2729.5	NA	706	230.06	475.94	NA	NA	0.242637	1.75013:1.77425:1.51442:1.62842:0.819841:1	0.413378(0.474391:0.347607:0.418136)	-7142.31	NA	NA	NA
1EFT9AB1&KFS001	MA	0.082355	0.189083	0.435549	7.16307e-10	2370	482.246	1887.75	NA	222	82.0716	139.928	NA	NA	0.104072	2.42881:2.33984:1.81243:2.38305:0.638415:1	0.375949(0.429747:0.347468:0.350633)	-4034.27	NA	NA	NA
1E2W0NT1&UHQ3S1	MA	0.0728585	0.153256	0.475405	7.41411e-10	3426	750.09	2675.91	NA	284	105.342	178.658	NA	NA	0.0904607	1.87151:1.96847:1.58745:1.69086:0.856289:1	0.399154(0.47373:0.346322:0.377408)	-5715.92	NA	NA	NA
119V8U81&R4U301	MA	0.234916	0.49254	0.476948	8.06834e-10	990	234.712	755.288	NA	226	89.1594	136.841	NA	NA	0.295994	1.85117:1.80958:1.41891:1.42346:0.722457:1	0.420202(0.498485:0.378788:0.383333)	-2072.6	NA	NA	NA
1XMGK4K1&NJP1B1	MA	0.385588	0.797767	0.483335	2.46773e-09	633	133.707	499.293	NA	201	71.6608	129.339	NA	NA	0.472652	1.38213:1.67409:1.38648:1.29458:1.51856:1	0.407583(0.516588:0.336493:0.369668)	-1433.24	NA	NA	NA
1SF2K3E1&MQ9LE1	MA	0.0701516	0.212606	0.32996	3.20281e-09	1167	276.14	890.86	NA	107	51.8287	55.1713	NA	NA	0.10386	2.81131:2.65858:2.38632:2.63215:0.885786:1	0.430591(0.506427:0.320051:0.465296)	-1961.57	NA	NA	NA
15JTS7G1&4DJ5M1	MA	0.122293	0.207407	0.589628	6.11493e-09	3855	935.577	2919.42	NA	485	170.78	314.22	NA	NA	0.14295	1.45758:2.10179:0.970546:0.900308:0.707623:1	0.410376(0.496498:0.354864:0.379767)	-6976.44	NA	NA	NA
1PT8T2W1&MC6ZY1	MA	0.0770179	0.174762	0.440702	1.05302e-08	2199	495.672	1703.33	NA	197	78.3477	118.652	NA	NA	0.09905	2.98214:2.18964:1.50491:2.36093:1.01847:1	0.41337(0.502046:0.365621:0.372442)	-3692.46	NA	NA	NA
1QYBR1Q2&J093S1	MA	0.0214235	0.0669066	0.3202	1.27468e-08	3468	679.609	2788.39	NA	102	44.0841	57.9159	NA	NA	0.0303366	1.42991:1.41547:1.30593:1.61614:0.867241:1	0.403691(0.467128:0.358131:0.385813)	-5051.77	NA	NA	NA
1QP8IW71&0QE031	MA	0.00902635	0.0400086	0.22561	2.83079e-08	3255	774.887	2480.11	NA	52	30.1958	21.8042	NA	NA	0.016402	3.69072:3.89572:2.47661:2.46422:0.663077:1	0.400154(0.478341:0.336406:0.385714)	-4549.74	NA	NA	NA
14RXW7B1&SM8C11	MA	0.0074444	0.0426233	0.174656	3.082e-08	2523	595.523	1927.48	NA	38	24.2766	13.7234	NA	NA	0.0157479	1.74836:1.83215:1.50378:1.5567:0.505209:1	0.41736(0.46849:0.345422:0.438169)	-3605.76	NA	NA	NA
1F9MP7L1&ZG5UW1	MA	0.277201	0.501611	0.55262	4.35746e-08	1218	249.598	968.402	NA	303	96.3716	206.628	NA	NA	0.323188	1.45633:1.21881:1.42705:1.48172:1.02662:1	0.382594(0.474138:0.336207:0.337438)	-2619.74	NA	NA	NA
1B7APXK1&C837N1	MA	0.317296	0.508787	0.623632	4.49359e-08	1764	375.555	1388.44	NA	475	143.696	331.304	NA	NA	0.358064	0.9905:0.989928:0.861471:0.888614:0.611811:1	0.396259(0.470238:0.327381:0.391156)	-3843.93	NA	NA	NA
181Z5PH1&01U6W1	MA	0.20687	0.353305	0.585529	4.68405e-08	2118	436.357	1681.64	NA	413	126.822	286.178	NA	NA	0.237039	1.48718:1.43535:1.24928:1.2535:0.829143:1	0.375118(0.475212:0.343484:0.306657)	-4175.62	NA	NA	NA
19W4GU51&B5ML31	MA	0.00233489	0.0241999	0.0964834	8.26388e-08	2775	630.684	2144.32	NA	20	15.0598	4.94024	NA	NA	0.00730424	0.897603:0.752932:0.542337:0.616315:0.239992:1	0.40991(0.480541:0.327568:0.421622)	-3743.42	NA	NA	NA
1WRA2D91&MQ9LE1	MA	0.0454635	0.143149	0.317596	2.35322e-07	1176	274.243	901.757	NA	74	36.198	37.802	NA	NA	0.0682437	3.44193:2.7823:2.31074:3.44058:1.34228:1	0.429847(0.505102:0.325255:0.459184)	-1875.9	NA	NA	NA
11RZ0PJ1&46JQQ1	MA	0.0331119	0.086936	0.380877	2.64842e-07	3093	570.578	2522.42	NA	128	47.6937	80.3063	NA	NA	0.0430411	0.971176:0.78544:0.854847:1.28673:0.678636:1	0.403168(0.466052:0.370999:0.372454)	-4709.15	NA	NA	NA
1S37TL91&VF0WJ1	MA	0.0110159	0.0465656	0.236568	2.82462e-07	2751	571.663	2179.34	NA	48	25.2384	22.7616	NA	NA	0.0184032	1.74957:1.61002:1.80035:1.67502:2.07158:1	0.398946(0.487459:0.32988:0.379498)	-3942.49	NA	NA	NA
16X03KB1&RQ2PL1	MA	0.0441268	0.0943025	0.467928	3.05413e-07	3645	793.871	2851.13	NA	191	71.2546	119.745	NA	NA	0.0550549	1.98892:1.91445:1.7658:2.2881:1.44167:1	0.412894(0.501235:0.360494:0.376955)	-5722.88	NA	NA	NA
1HEBF571&GS9D71	MA	0.101101	0.200555	0.504103	3.37275e-07	2091	455.7	1635.3	NA	225	80.0998	144.9	NA	NA	0.122775	1.33966:0.678696:0.470975:1.03762:0.758687:1	0.367049(0.452654:0.292683:0.355811)	-3702.92	NA	NA	NA
1M38AUV1&NL1YQ1	MA	0.0025439	0.0318267	0.0799298	4.80457e-07	2085	447.478	1637.52	NA	18	13.9265	4.07348	NA	NA	0.0088285	9.98298:6.65251:7.6053:6.75282:10.8479:1	0.407914(0.506475:0.338849:0.378417)	-2802.03	NA	NA	NA
1RX2NL51&I3XYV1	MA	0.2508	0.366627	0.684073	6.40677e-07	3135	645.379	2489.62	NA	689	189.344	499.656	NA	NA	0.274644	1.5083:1.51947:1.38351:1.57802:0.961243:1	0.400159(0.485167:0.344498:0.370813)	-6463.83	NA	NA	NA
1JIJ5SX1&87VP91	MA	0.0624308	0.129584	0.48178	7.01453e-07	2721	593.633	2127.37	NA	192	70.4192	121.581	NA	NA	0.0770813	2.08388:1.81041:1.25881:1.32046:0.905686:1	0.386071(0.516538:0.330761:0.310915)	-4454.72	NA	NA	NA
1Q19R731&87KA01	MA	0.101635	0.181246	0.560756	7.91998e-07	2817	632.201	2184.8	NA	301	102.454	198.546	NA	NA	0.119501	1.41333:1.40125:1.20858:1.53971:0.634646:1	0.405751(0.466986:0.339191:0.411076)	-4916.55	NA	NA	NA
1LFE0TK1&60CNJ1	MA	0.0329104	0.0682284	0.482356	8.2361e-07	5442	1119.2	4322.8	NA	211	73.6975	137.302	NA	NA	0.0401739	2.00366:1.65446:1.2809:1.50469:0.636233:1	0.374678(0.460033:0.351433:0.312569)	-8151.41	NA	NA	NA
1LM1XTI1&LQH8Y1	MA	0.021088	0.0516301	0.408444	8.63812e-07	4725	1018.13	3706.87	NA	127	51.0639	75.9361	NA	NA	0.0276692	1.49518:1.5048:1.40545:1.53227:0.794496:1	0.408783(0.488889:0.339683:0.397778)	-6877.34	NA	NA	NA
1A2XUUV1&LHF9F1	MA	0.0545523	0.108857	0.501138	9.38746e-07	3399	790.887	2608.11	NA	214	80.6754	133.325	NA	NA	0.0671879	1.62704:1.89138:1.14035:1.28676:0.835868:1	0.420271(0.502207:0.356575:0.40203)	-5575.47	NA	NA	NA
1GXWQ1S1&F6TLB1	MA	0.0187829	0.0657149	0.285825	1.20299e-06	2136	456.381	1679.62	NA	58	28.2662	29.7338	NA	NA	0.0288105	2.05717:2.30993:1.37838:1.4289:0.579572:1	0.37383(0.481039:0.337079:0.303371)	-3137.58	NA	NA	NA
1G06RN12&9435V1	MA	0.045242	0.112238	0.403092	1.40151e-06	2265	452.607	1812.39	NA	125	47.8173	77.1827	NA	NA	0.0586295	1.58739:1.56065:1.15946:1.23679:0.494234:1	0.371523(0.483444:0.317881:0.313245)	-3505.81	NA	NA	NA
1NJ02RL1&12FC31	MA	0.0298764	0.0741548	0.402893	1.79102e-06	3345	670.633	2674.37	NA	125	47.954	77.046	NA	NA	0.0387537	1.15425:0.793144:0.812033:1.08054:0.659036:1	0.405232(0.476233:0.341704:0.397758)	-5021.2	NA	NA	NA
1YKB5HU1&W1C7I1	MA	0.121913	0.198778	0.613315	2.16962e-06	3246	715.935	2530.07	NA	398	125.655	272.345	NA	NA	0.138866	1.73975:1.63685:1.23364:1.4209:0.603385:1	0.404344(0.474584:0.342421:0.396026)	-5867.35	NA	NA	NA
1J2MEI51&ID7XN1	MA	0.0063837	0.0323544	0.197305	2.18513e-06	2691	665.342	2025.66	NA	33	20.616	12.384	NA	NA	0.0128049	2.52882:1.1392:0.915026:1.26545:0.649645:1	0.399108(0.470457:0.349498:0.377369)	-3789.4	NA	NA	NA
1SYAW3D1&2R7GN1	MA	0.0164815	0.0864918	0.190555	2.48142e-06	930	228.536	701.464	NA	29	18.2978	10.7022	NA	NA	0.0336857	7.8116:6.53392:7.38385:7.49419:1.86212:1	0.433871(0.540323:0.335484:0.425806)	-1383.01	NA	NA	NA
1GJLC5G1&ZW5JF1	MA	0.157073	0.250191	0.627815	2.57287e-06	2979	588.186	2390.81	NA	453	127.538	325.462	NA	NA	0.175459	0.848768:0.810438:0.752395:0.909391:0.524957:1	0.393588(0.464753:0.343907:0.372105)	-5689.68	NA	NA	NA
1JIJ5SX1&YVT9V1	MA	0.0396236	0.0752425	0.526613	4.04893e-06	5256	1108.48	4147.52	NA	237	79.7875	157.212	NA	NA	0.0471356	1.84672:1.50992:0.98563:1.4968:0.854497:1	0.39317(0.492865:0.339041:0.347603)	-8029.61	NA	NA	NA
1M35DT61&Z97F91	MA	0.0075771	0.0351573	0.21552	7.80439e-06	2460	502.886	1957.11	NA	32	17.4031	14.5969	NA	NA	0.0132152	1.62276:1.69388:1.7179:1.69671:1.99515:1	0.401626(0.467683:0.340244:0.396951)	-3416.28	NA	NA	NA
1BW2M8B1&1D82M1	MA	0.0221889	0.0549308	0.403942	8.02902e-06	3645	795.511	2849.49	NA	102	41.6853	60.3147	NA	NA	0.0293347	0.990242:1.21593:0.792535:0.936418:0.515489:1	0.396022(0.483539:0.358848:0.345679)	-5437.32	NA	NA	NA
1RBTF4J1&VXM301	MA	0.161377	0.248204	0.650177	2.20635e-05	2703	552.767	2150.23	NA	417	118.159	298.841	NA	NA	0.179133	1.25137:1.20593:1.06259:1.34676:0.831451:1	0.413984(0.485572:0.356826:0.399556)	-5139.29	NA	NA	NA
182EEBY1&4K6Z91	MA	0.0220891	0.0562587	0.392635	2.21606e-05	2958	653.346	2304.65	NA	84	35.22	48.78	NA	NA	0.0296363	5.8197:5.50756:4.9202:5.27461:2.34698:1	0.382184(0.453347:0.34432:0.348884)	-4384.16	NA	NA	NA
1M2PLEH1&9U8U71	MA	0.0221934	0.0528891	0.419622	2.7536e-05	3291	809.059	2481.94	NA	95	41.5342	53.4658	NA	NA	0.0297397	2.09927:1.98164:1.59244:1.71132:0.762177:1	0.42601(0.476755:0.353692:0.447584)	-4853.48	NA	NA	NA
1GP7DSL1&XK54J1	MA	0.119295	0.182776	0.652684	2.83717e-05	3678	756.773	2921.23	NA	435	123.6	311.4	NA	NA	0.132357	0.890543:0.980927:0.808502:1.1471:0.55833:1	0.41286(0.468597:0.347471:0.422512)	-6596.3	NA	NA	NA
1AJ79N41&4DJ5M1	MA	0.0855751	0.135648	0.63086	2.89816e-05	3642	947.956	2694.04	NA	327	117.084	209.916	NA	NA	0.0986084	2.34301:3.08419:1.4055:1.38853:0.750788:1	0.412823(0.494646:0.35832:0.385502)	-6171.34	NA	NA	NA
1Z3ATEX1&4DJ5M1	MA	0.0855751	0.135648	0.63086	2.89816e-05	3642	947.956	2694.04	NA	327	117.084	209.916	NA	NA	0.0986084	2.34301:3.08419:1.4055:1.38853:0.750788:1	0.412823(0.494646:0.35832:0.385502)	-6171.34	NA	NA	NA
11EPI1N1&R7TTV1	MA	0.0042748	0.019557	0.218582	3.3416e-05	4089	894.121	3194.88	NA	30	16.8441	13.1559	NA	NA	0.00761648	1.08158:1.17584:0.744242:1.0237:0.227474:1	0.391171(0.466251:0.340059:0.367205)	-5621.23	NA	NA	NA
165CWRI1&Q4TA71	MA	0.198366	0.328606	0.603657	3.38091e-05	1377	312.906	1064.09	NA	258	84.5113	173.489	NA	NA	0.227961	1.46969:0.935817:0.750593:0.876273:0.610691:1	0.433551(0.538126:0.358388:0.404139)	-2708.74	NA	NA	NA
1MA81EW2&M6VC91	MA	0.0165116	0.0476301	0.346664	3.42998e-05	2700	645.96	2054.04	NA	63	29.9667	33.0333	NA	NA	0.0239566	1.90388:1.57753:1.3062:1.33452:0.592667:1	0.423519(0.515:0.357778:0.397778)	-3891.37	NA	NA	NA
1Y37CV71&NP5981	MA	0.0214889	0.0535175	0.401531	3.61644e-05	3069	712.909	2356.09	NA	85	36.5274	48.4726	NA	NA	0.028929	1.82495:1.67608:1.18383:1.21886:0.427663:1	0.387586(0.449658:0.349462:0.363636)	-4561.34	NA	NA	NA
1YM09LB1&08GVW1	MA	0.0585762	0.10285	0.569528	3.78729e-05	3636	839.378	2796.62	NA	234	80.7581	153.242	NA	NA	0.068797	1.95753:1.97565:1.66879:1.81373:0.77331:1	0.412816(0.471122:0.346535:0.420792)	-5976.01	NA	NA	NA
1F923VL1&J4QJ91	MA	0.00177819	0.0144394	0.123149	3.89911e-05	3294	650.129	2643.87	NA	14	9.3283	4.6717	NA	NA	0.0042771	0.89069:0.896585:0.56923:0.562399:0.300981:1	0.386612(0.462204:0.354736:0.342896)	-4376.59	NA	NA	NA
17G7GME1&W1C7I1	MA	0.117687	0.179666	0.655033	5.08303e-05	3270	766.021	2503.98	NA	385	122.565	262.435	NA	NA	0.132206	2.588:2.27597:1.46487:1.62863:0.759346:1	0.411621(0.488991:0.345872:0.4)	-5851.91	NA	NA	NA
1L48NEE1&QX9K71	MA	0.00369543	0.0178796	0.206684	7.26989e-05	3204	692.85	2511.15	NA	21	12.0062	8.99383	NA	NA	0.00676269	1.02497:1.81413:1.11492:1.1606:1.09037:1	0.401373(0.463483:0.343633:0.397004)	-4428.42	NA	NA	NA
1L22RAT1&1A4KM1	MA	0.0232847	0.0564671	0.412358	0.000116026	2658	612.755	2045.25	NA	80	33.6649	46.3351	NA	NA	0.0309343	1.43527:1.4687:1.16405:1.14297:1.01817:1	0.417419(0.480813:0.376411:0.395034)	-3906.73	NA	NA	NA
1XMES5T1&K4WMH1	MA	0.158898	0.229162	0.69339	0.000138345	3177	685.777	2491.22	NA	478	135.839	342.161	NA	NA	0.174065	1.55485:1.52893:1.3171:1.45773:0.697937:1	0.408719(0.482059:0.360718:0.383381)	-5976.4	NA	NA	NA
1E5IT1X1&Q59961	MA	0.00780852	0.0254971	0.306252	0.000146378	3066	768.415	2297.59	NA	37	19.3141	17.6859	NA	NA	0.0122417	2.07488:0.457403:0.562781:0.616622:0.355829:1	0.42319(0.46771:0.418787:0.383072)	-4242.73	NA	NA	NA
1YSFD3L2&G0JHP1	MA	0.0210703	0.0500847	0.420694	0.000186998	2880	671.913	2208.09	NA	78	32.7386	45.2614	NA	NA	0.0278395	3.13416:1.53223:1.63839:1.60966:1.32219:1	0.400521(0.470313:0.358333:0.372917)	-4194.65	NA	NA	NA
1RYW3P71&E3TX01	MA	0.101866	0.154128	0.660923	0.000187052	3507	793.667	2713.33	NA	360	110.446	249.554	NA	NA	0.113694	1.22032:1.25214:1.0278:1.26614:0.479281:1	0.418449(0.485885:0.355432:0.414029)	-6109.97	NA	NA	NA
110RJVF1&E3TX01	MA	0.104115	0.155341	0.670237	0.000205709	3477	833.214	2643.79	NA	364	116.418	247.582	NA	NA	0.116391	2.03261:1.84878:1.3197:2.06613:0.632865:1	0.419183(0.486195:0.35289:0.418464)	-6083.8	NA	NA	NA
1WM8UK41&YQD741	MA	0.0180863	0.0519605	0.348077	0.000217949	1821	427.473	1393.53	NA	45	21.0802	23.9198	NA	NA	0.0260381	3.76286:2.50518:2.46073:2.95802:1.76193:1	0.41296(0.489292:0.346787:0.402801)	-2661.28	NA	NA	NA
1332RDU2&JN1581	MA	0.00635006	0.0217578	0.291852	0.00024032	3735	823.974	2911.03	NA	36	17.7245	18.2755	NA	NA	0.00974915	2.56713:2.47417:2.48293:2.58699:1.26697:1	0.391165(0.463052:0.333735:0.376707)	-5047.38	NA	NA	NA
1A15F741&VZ7GL1	MA	0.124953	0.179571	0.695842	0.000286373	3804	783.813	3020.19	NA	463	125.774	337.226	NA	NA	0.136207	1.36655:1.5865:1.25884:1.27082:0.934171:1	0.401814(0.460568:0.347003:0.397871)	-6825.09	NA	NA	NA
1SL8FFE1&I5G921	MA	0.104978	0.172475	0.608659	0.000289644	2430	444.662	1985.34	NA	253	68.0554	184.945	NA	NA	0.117329	2.78807:2.75433:2.51299:2.54458:1.14026:1	0.366049(0.451852:0.301235:0.345062)	-4143.28	NA	NA	NA
13YZ3MF1&A5V511	MA	0.0024608	0.01277	0.192701	0.000366037	3843	643.167	3199.83	NA	16	8.16864	7.83136	NA	NA	0.00418616	0.306533:0.502653:0.339876:0.429905:0.784561:1	0.412829(0.476971:0.350898:0.410617)	-5137.92	NA	NA	NA
16KYT3I1&U53L91	MA	0.35477	0.487039	0.728423	0.000395604	1656	353.316	1302.68	NA	466	126.434	339.566	NA	NA	0.38299	1.22398:0.847269:1.2224:0.864994:1.19472:1	0.404287(0.51087:0.314312:0.387681)	-3591.25	NA	NA	NA
1ASR4JM1&SI01H1	MA	0.418464	0.639115	0.654757	0.000408985	816	147.148	668.852	NA	258	64.8869	193.113	NA	NA	0.458254	0.748205:0.864208:0.733001:0.73341:0.707446:1	0.341299(0.433824:0.321691:0.268382)	-1826.84	NA	NA	NA
1LD8LM01&LHF9F1	MA	0.0560008	0.0928042	0.60343	0.000464084	3396	790.362	2605.64	NA	207	69.2454	137.755	NA	NA	0.0645662	1.64377:1.71395:1.33725:1.43277:0.751838:1	0.420642(0.501325:0.356007:0.404594)	-5441.16	NA	NA	NA
1T9QY5T1&68YC31	MA	0.0782495	0.132437	0.590845	0.000597325	2250	494.6	1755.4	NA	186	60.0584	125.942	NA	NA	0.090161	1.49124:1.56999:1.15324:1.16666:0.585742:1	0.393111(0.487333:0.346667:0.345333)	-3819.24	NA	NA	NA
1EH4SXH1&RHX7G1	MA	0.00651081	0.0209093	0.311384	0.000662111	3759	756.01	3002.99	NA	35	15.6469	19.3531	NA	NA	0.00940663	2.98389:2.23114:2.83019:2.96135:1.67065:1	0.391327(0.465283:0.355148:0.353551)	-5169.03	NA	NA	NA
14VC79G1&N5N3Q1	MA	0.107999	0.165675	0.651875	0.000667944	2805	543.168	2261.83	NA	302	81.303	220.697	NA	NA	0.119168	1.52767:1.42955:1.37419:1.55886:1.20369:1	0.364706(0.440107:0.329947:0.324064)	-4929.1	NA	NA	NA
1BPD95K2&APE931	MA	0.00127413	0.00576725	0.220925	0.000746702	9825	1452.8	8372.2	NA	19	8.35844	10.6416	NA	NA	0.00193852	0.291365:0.436906:0.493981:0.464734:1.2835:1	0.387735(0.461221:0.319695:0.38229)	-12899	NA	NA	NA
1WVJ4GZ1&PB1FR1	MA	0.00673578	0.018583	0.36247	0.000885496	4428	979.625	3448.38	NA	41	18.0146	22.9854	NA	NA	0.00935678	2.32217:2.29899:1.7198:1.71825:0.680927:1	0.391825(0.476287:0.33977:0.359417)	-5982.83	NA	NA	NA
1K48XAH1&D3LC11	MA	0.0456393	0.0787823	0.579308	0.0009929	3399	716.115	2682.88	NA	171	53.9373	117.063	NA	NA	0.052622	1.48998:1.35657:1.13315:1.44651:0.690722:1	0.414828(0.462489:0.362754:0.419241)	-5298.55	NA	NA	NA
1Y2N0N51&6R3YG1	MA	0.00385516	0.0143853	0.267994	0.00109585	4143	972.187	3170.81	NA	26	13.8736	12.1264	NA	NA	0.00632613	4.49837:3.92454:4.47331:4.6268:1.67429:1	0.412503(0.480449:0.366039:0.391021)	-5590.78	NA	NA	NA
1JT86R11&446JA1	MA	0.0511696	0.159164	0.321491	0.00115689	441	114.331	326.669	NA	32	16.6791	15.3209	NA	NA	0.0791675	2.72765:2.58723:2.47291:2.45946:2.36047:1	0.465986(0.547619:0.391156:0.459184)	-737.592	NA	NA	NA
1TNU8Q02&GW9V51	MA	0.0036743	0.00958118	0.383491	0.00125103	9432	2132.98	7299.02	NA	47	20.3261	26.6739	NA	NA	0.00501009	2.21672:2.28597:1.99424:1.99322:1.08662:1	0.385443(0.450223:0.318543:0.387564)	-12563.7	NA	NA	NA
19AG3RK1&09EWS1	MA	0.150411	0.220736	0.681409	0.00136938	2142	443.461	1698.54	NA	308	85.3204	222.68	NA	NA	0.164971	1.57094:1.59198:1.40467:1.39878:1.1627:1	0.380252(0.470588:0.328431:0.341737)	-3980.38	NA	NA	NA
1F56ZG11&N3KUA1	MA	0.00492494	0.0155624	0.316464	0.00155173	4353	898.774	3454.23	NA	30	13.5363	16.4637	NA	NA	0.00712128	3.15828:2.52947:3.05321:3.49685:3.64264:1	0.389961(0.480014:0.34907:0.340799)	-5995.26	NA	NA	NA
1Q5HR981&TJX3Q1	MA	0.0955863	0.147107	0.649774	0.00163333	2535	528.004	2007	NA	246	70.8963	175.104	NA	NA	0.106317	1.93255:1.86361:1.47781:1.68711:0.600866:1	0.417357(0.495858:0.37929:0.376923)	-4396.99	NA	NA	NA
104BQTE1&KLS6P1	MA	0.0496379	0.0796058	0.623546	0.0016511	3741	838.095	2902.9	NA	201	63.6122	137.388	NA	NA	0.0563516	1.18537:1.17892:1.04402:1.14202:0.675578:1	0.411788(0.493986:0.354451:0.386929)	-5876.03	NA	NA	NA
1P92HK01&G78T61	MA	0.00377192	0.0128304	0.293984	0.00171577	3795	1206.71	2588.29	NA	25	15.3321	9.66793	NA	NA	0.00665227	3.1311:1.10166:0.383078:0.350264:0.513437:1	0.43083(0.5:0.358103:0.434387)	-5200.19	NA	NA	NA
1THV0ST1&6Y4L01	MA	0.0150921	0.0326386	0.462399	0.00182161	4089	900.914	3188.09	NA	76	28.8283	47.1717	NA	NA	0.018958	1.88257:1.72864:1.31672:1.61031:0.372055:1	0.416361(0.49193:0.365737:0.391416)	-5825.41	NA	NA	NA
10MD4T61&N09A51	MA	0.0189168	0.0387578	0.488077	0.0019955	3816	833.657	2982.34	NA	85	30.9535	54.0465	NA	NA	0.0232513	1.38681:1.29902:1.33601:1.34647:1.02259:1	0.401468(0.46816:0.356525:0.379717)	-5616.38	NA	NA	NA
17121CT1&L51MW1	MA	0.00205952	0.00898876	0.229121	0.00206859	4140	943.058	3196.94	NA	15	8.44255	6.55745	NA	NA	0.00363794	0.866722:0.903995:0.650885:0.69975:0.30388:1	0.417633(0.471014:0.367029:0.414855)	-5565.24	NA	NA	NA
13RLS731&U2XYQ1	MA	0.0108258	0.0214896	0.503766	0.00232465	6633	1325.19	5307.81	NA	85	28.1667	56.8333	NA	NA	0.0129563	0.760621:0.675944:0.626687:0.708364:0.492965:1	0.406226(0.472637:0.367481:0.378562)	-9310.37	NA	NA	NA
1EZ6YKV1&62QCX1	MA	0.00267496	0.0143412	0.186522	0.00238294	2496	550.813	1945.19	NA	13	7.83747	5.16253	NA	NA	0.00524946	2.35802:3.65439:3.61896:3.87393:0.708091:1	0.408454(0.473558:0.342548:0.409255)	-3361.8	NA	NA	NA
1CFS3CL1&60R4Z1	MA	0.15342	0.287932	0.532834	0.00251203	594	106.439	487.561	NA	90	26.1572	63.8428	NA	NA	0.177523	0.756771:0.773344:0.806613:0.843365:0.728267:1	0.39899(0.459596:0.285354:0.45202)	-1128.12	NA	NA	NA
10DZS3V1&RM7WY1	MA	0.0271697	0.0507351	0.535521	0.00252292	3201	674.704	2526.3	NA	100	33.2762	66.7238	NA	NA	0.0321368	1.34776:1.72681:1.03385:1.05698:1.06292:1	0.387379(0.466729:0.323805:0.371603)	-4720.58	NA	NA	NA
1256JRY1&LJ6PL1	MA	0.00968282	0.0183336	0.528147	0.00255379	7926	2022.8	5903.2	NA	93	36.5953	56.4047	NA	NA	0.0118906	4.9616:4.23254:3.2131:3.29536:0.814325:1	0.396795(0.4595:0.323051:0.407835)	-10935.2	NA	NA	NA
17657UC1&5R8JC1	MA	0.0774951	0.140856	0.550172	0.00262811	1218	297.706	920.294	NA	103	38.1377	64.8623	NA	NA	0.0929819	1.41335:1.00328:0.931667:0.964305:0.527652:1	0.429392(0.5:0.390394:0.397783)	-2090.63	NA	NA	NA
168FRR61&ZAA0W1	MA	0.0202748	0.036506	0.555383	0.00263171	5553	1049.95	4503.05	NA	127	37.5523	89.4477	NA	NA	0.0233438	1.64713:1.11126:0.893851:0.98979:1.47565:1	0.377093(0.471097:0.332523:0.327661)	-7916.78	NA	NA	NA
17R2JU51&ZVM3C1	MA	0.135551	0.267977	0.505832	0.00271449	585	105.602	479.398	NA	81	24.5729	56.4271	NA	NA	0.159456	0.876346:1.04192:0.810657:0.816966:0.580852:1	0.402564(0.466667:0.297436:0.44359)	-1086.16	NA	NA	NA
1L4U9CB1&97AME1	MA	0.00985353	0.0267894	0.367815	0.0027423	2883	658.134	2224.87	NA	38	16.9384	21.0616	NA	NA	0.0137197	5.0807:3.28985:2.06873:5.09541:1.89822:1	0.381027(0.461498:0.344953:0.336629)	-4058.57	NA	NA	NA
1K3ZAF51&9PQ3I1	MA	0.303335	0.465379	0.651802	0.00276324	723	134.08	588.92	NA	182	47.1147	134.885	NA	NA	0.333386	1.28066:1.29723:1.31795:1.28174:1.05498:1	0.327801(0.43361:0.271784:0.278008)	-1518.39	NA	NA	NA
1NDAQ9Q1&K3L231	MA	0.0555436	0.0873846	0.635622	0.00299799	3549	706.546	2842.45	NA	208	58.4743	149.526	NA	NA	0.0618826	0.70702:0.846943:0.720196:1.02704:0.52088:1	0.405044(0.478445:0.352494:0.384193)	-5660.11	NA	NA	NA
1JK0RBR1&80TC21	MA	0.0813274	0.119837	0.678647	0.00315668	3429	685.637	2743.36	NA	284	76.4387	207.561	NA	NA	0.0890275	1.06006:0.938335:0.991031:0.993778:0.780225:1	0.41499(0.493001:0.351706:0.400262)	-5752.99	NA	NA	NA
10MH2391&168L71	MA	5.23315e-06	0.00523315	0.001	0.00350431	2829	600.486	2228.51	NA	3	2.98891	0.0110924	NA	NA	0.00111491	0.214291:0.568525:0.452384:0.78925:0.01:1	0.429834(0.513256:0.344645:0.431601)	-3832.1	NA	NA	NA
1DIS81S1&YK5P31	MA	0.131097	0.179754	0.729317	0.00360765	3129	664.691	2464.31	NA	392	105.834	286.166	NA	NA	0.141433	1.50988:1.62008:1.24012:1.51407:0.741198:1	0.4062(0.492809:0.360019:0.365772)	-5666.5	NA	NA	NA
17J0RKL1&WUW9A1	MA	0.00199543	0.00825036	0.24186	0.00363285	4221	900.552	3320.45	NA	14	7.40048	6.59952	NA	NA	0.00332992	0.989725:0.618522:0.543392:0.635672:0.419778:1	0.394812(0.476901:0.334044:0.37349)	-5592.46	NA	NA	NA
160VTT91&I6BV91	MA	0.0912641	0.13588	0.671654	0.00375898	2535	603.98	1931.02	NA	236	74.9829	161.017	NA	NA	0.101894	1.39577:1.19352:0.87131:1.20744:0.465991:1	0.423077(0.50355:0.33787:0.427811)	-4316.71	NA	NA	NA
14970S01&ZG5UW1	MA	0.258036	0.370812	0.695869	0.00376998	1170	233.362	936.638	NA	262	69.0747	192.925	NA	NA	0.28053	1.13184:1.21045:1.12257:1.12089:0.89238:1	0.376068(0.460256:0.321795:0.346154)	-2453.86	NA	NA	NA
1GG3E311&K0XH21	MA	0.0107309	0.0313251	0.342567	0.00390531	1860	467.866	1392.13	NA	29	14.3614	14.6386	NA	NA	0.0159112	2.60023:2.98359:1.62576:1.62329:0.419072:1	0.41828(0.483065:0.320161:0.451613)	-2610.08	NA	NA	NA
100IH7J1&EKR6S1	MA	0.0447367	0.0713989	0.626574	0.00396266	3396	764.965	2631.03	NA	165	52.2971	112.703	NA	NA	0.0507425	1.68731:1.71321:1.63411:1.69131:0.986996:1	0.424617(0.510601:0.355124:0.408127)	-5293.55	NA	NA	NA
1558TLZ2&F97AX1	MA	0.0375991	0.065199	0.576683	0.00398318	2919	656.397	2262.6	NA	123	41.167	81.833	NA	NA	0.0438055	1.73954:1.76066:1.27484:1.32182:0.47043:1	0.398082(0.487153:0.343782:0.363309)	-4458.09	NA	NA	NA
1BBI6IF1&PH8VS1	MA	0.0278284	0.0446214	0.623657	0.00431448	6003	1173.74	4829.26	NA	182	51.0379	130.962	NA	NA	0.0311119	1.14433:1.26261:1.05963:1.19455:0.778838:1	0.387306(0.475012:0.344828:0.342079)	-8854.13	NA	NA	NA
14B9DJ71&G4VT91	MA	0.00249657	0.0109705	0.227572	0.00452877	3354	624.183	2729.82	NA	13	6.51542	6.48458	NA	NA	0.00407357	6.94158:5.28923:9.11271:8.63482:22.3304:1	0.387001(0.466458:0.351521:0.343023)	-4569.21	NA	NA	NA
1VM9D3L1&Z6BDD1	MA	0.0331454	0.0578846	0.572611	0.00454205	3225	703.373	2521.63	NA	119	38.9801	80.0199	NA	NA	0.038541	2.5362:2.60134:2.28687:2.59885:1.10887:1	0.404651(0.492558:0.346047:0.375349)	-4938.86	NA	NA	NA
17ERL5G1&RD5VZ1	MA	0.0286718	0.052925	0.541744	0.00481704	3174	612.341	2561.66	NA	103	31.5339	71.4661	NA	NA	0.0333508	0.721924:0.860239:0.770272:0.859505:0.573458:1	0.409735(0.468336:0.35775:0.403119)	-4698.59	NA	NA	NA
16UQ1FU2&3GT7T1	MA	0.0333639	0.0565246	0.590255	0.00584545	3522	737.874	2784.13	NA	130	40.2834	89.7166	NA	NA	0.0382162	1.96473:2.0994:1.51546:1.57097:0.726379:1	0.379898(0.451448:0.3454:0.342845)	-5253.19	NA	NA	NA
1MS9PXH1&W0UF51	MA	0.0161882	0.0330007	0.490542	0.00600636	3411	653.785	2757.22	NA	65	21.1811	43.8189	NA	NA	0.0194107	3.48172:3.37693:3.28709:3.83288:2.30228:1	0.387716(0.478012:0.332014:0.353122)	-4797.51	NA	NA	NA
1GBJR321&QZS0L1	MA	0.087237	0.109866	0.794031	0.00601955	7809	1790.88	6018.12	NA	667	181.829	485.171	NA	NA	0.0924266	1.65286:1.54722:1.20672:1.47091:0.676994:1	0.396914(0.466001:0.320976:0.403765)	-13126.3	NA	NA	NA
14ZIH531&R8I1W1	MA	0.0695511	0.10328	0.673423	0.00694824	3243	679.426	2563.57	NA	230	64.9548	165.045	NA	NA	0.0766175	1.64222:1.53309:1.26537:1.68525:0.791237:1	0.384829(0.475486:0.358002:0.320999)	-5383.12	NA	NA	NA
1DEFX9H1&Z75EP1	MA	0.0661745	0.0984794	0.671963	0.00877084	3267	592.784	2674.22	NA	222	55.0675	166.932	NA	NA	0.0720361	1.12725:1.05356:1.1427:1.14488:1.05758:1	0.403275(0.476125:0.349862:0.383838)	-5294.86	NA	NA	NA
18I7GER1&JU4DR1	MA	0.0187328	0.0282762	0.662494	0.00894112	9204	2153.85	7050.15	NA	189	59.6492	129.351	NA	NA	0.0209661	2.92218:2.81572:2.32129:2.74876:1.04666:1	0.384289(0.441167:0.313885:0.397816)	-13039.7	NA	NA	NA
1J60GAE1&E2CQ91	MA	0.000494619	0.00301975	0.163795	0.00966123	2361	383.032	1977.97	NA	2	1.08352	0.916477	NA	NA	0.000904279	0.01:0.01:0.01:0.01:0.01:1	0.387548(0.456163:0.336722:0.369759)	-3155.87	NA	NA	NA
1I8BVUC1&CM87L1	MA	0.0335903	0.055877	0.601147	0.0111266	3228	684.38	2543.62	NA	118	36.4843	81.5157	NA	NA	0.0383154	1.05411:0.942557:0.874186:0.8709:0.698574:1	0.398699(0.47723:0.362918:0.355948)	-4946.56	NA	NA	NA
1DX2UEH2&FWH9H1	MA	0.00319189	0.0139425	0.228933	0.0118872	1566	324.101	1241.9	NA	8	4.2616	3.7384	NA	NA	0.00541685	0.711088:0.742033:0.623568:0.6753:0.930905:1	0.395913(0.47318:0.350575:0.363985)	-2120.76	NA	NA	NA
1CN3IG11&BV1891	MA	0.0523183	0.086718	0.603315	0.0135311	2049	434.561	1614.44	NA	116	35.7872	80.2128	NA	NA	0.0596139	1.69195:1.9172:1.27056:1.29943:0.552815:1	0.391166(0.476574:0.370425:0.326501)	-3209.96	NA	NA	NA
1TY449E1&E3TX01	MA	0.147246	0.187636	0.78474	0.0136294	3348	757.29	2590.71	NA	458	124.301	333.699	NA	NA	0.156382	1.17776:1.21936:0.979054:1.32354:0.529067:1	0.409946(0.478047:0.34543:0.406362)	-6176.99	NA	NA	NA
1Q935U81&DU9FJ1	MA	0.419664	0.571176	0.734736	0.0142175	585	146.275	438.725	NA	190	59.3063	130.694	NA	NA	0.457548	0.818131:0.872966:0.737253:0.690971:0.634852:1	0.431624(0.502564:0.338462:0.453846)	-1359.33	NA	NA	NA
1WZ0QPG1&HWT4U1	MA	0.00288132	0.00880822	0.327117	0.0155565	5745	1051.64	4693.36	NA	22	8.94347	13.0565	NA	NA	0.00396626	1.28108:1.44398:1.97526:2.59627:3.25598:1	0.362315(0.444386:0.308616:0.333943)	-7733.69	NA	NA	NA
1M4G7101&P8XD71	MA	0.0809572	0.0530821	1.52513	0.0165813	2826	704.198	2121.8	NA	196	35.0291	160.971	NA	NA	0.0740112	1.78461:2.19753:1.59571:1.64098:1.03888:1	0.457891(0.514331:0.352972:0.506369)	-4615.25	NA	NA	NA
1FV5VRM1&P4XPV1	MA	0.0119357	0.022429	0.532155	0.0168108	4440	940.813	3499.19	NA	61	20.4749	40.5251	NA	NA	0.0141591	0.816978:0.86749:0.693533:0.699037:0.473774:1	0.373761(0.452703:0.311149:0.357432)	-6246.93	NA	NA	NA
14AL8761&GP5CS1	MA	0.0130856	0.0288521	0.45354	0.0171198	2940	519.711	2420.29	NA	46	14.7809	31.2191	NA	NA	0.0158727	0.753624:1.20347:1.30713:1.56641:1.47808:1	0.388605(0.454082:0.331122:0.380612)	-4105.62	NA	NA	NA
1THV0ST1&GV74G1	MA	0.00980523	0.0197614	0.496181	0.0183013	4089	847.152	3241.85	NA	48	16.5588	31.4412	NA	NA	0.0118679	1.16395:1.12378:0.904948:1.15043:0.42509:1	0.417217(0.490462:0.367938:0.39325)	-5689.75	NA	NA	NA
1JFQB2B1&WGI5L1	MA	0.00432609	0.0107105	0.403911	0.0183501	4683	1082.49	3600.51	NA	27	11.5214	15.4786	NA	NA	0.00580187	28.9794:27.5868:24.9054:25.2214:8.18061:1	0.398676(0.496156:0.341768:0.358104)	-6276.45	NA	NA	NA
1V1IQ3S1&DZ0GE1	MA	0.0241353	0.0426869	0.565403	0.0197056	2442	592.8	1849.2	NA	67	24.2425	42.7575	NA	NA	0.0286387	1.58824:1.08956:1.01593:1.39277:0.666165:1	0.416871(0.492015:0.374079:0.384521)	-3664.94	NA	NA	NA

## Sheet: A. hypogea_B_v_A. ipaensis
Sequence	Method	Ka	Ks	Ka/Ks	P-Value(Fisher)	Length	S-Sites	N-Sites	Fold-Sites(0:2:4)	Substitutions	Syn-Subs	Nonsyn-Subs	Fold-Syn-Subs(0:2:4)	Fold-Nonsyn-Subs(0:2:4)	Divergence-Distance	Substitution-Rate-Ratio(rTC:rAG:rTA:rCG:rTG:rCA/rCA)	GC(1:2:3)	ML-Score	AICc	Akaike-Weight	Model
1UIPX5Z1&5V7821	MA	0.314909	1.07325	0.293416	1.01465e-107	2754	606.633	2147.37	NA	846	414.983	431.017	NA	NA	0.481951	1.73603:1.74539:1.48811:1.59555:0.853027:1	0.405773(0.477124:0.339869:0.400327)	-6071.86	NA	NA	NA
1ZR1F541&KN5WP1	MA	0.274584	0.948783	0.289407	2.03663e-51	1425	337.999	1087	NA	402	208.211	193.789	NA	NA	0.434499	1.73754:1.73176:1.42851:1.54319:0.593219:1	0.427719(0.509474:0.358947:0.414737)	-3061.78	NA	NA	NA
16C01BR1&YB7SN1	MA	0.231495	0.798993	0.289734	1.02478e-49	1752	358.73	1393.27	NA	429	201.854	227.146	NA	NA	0.347693	1.22178:1.20915:1.03116:1.15699:0.47455:1	0.387272(0.484589:0.333048:0.344178)	-3670.38	NA	NA	NA
1W3VKVS2&I0JE41	MA	0.154768	0.34384	0.450118	4.54818e-36	5940	1157.66	4782.34	NA	964	337.127	626.873	NA	NA	0.191617	1.21027:1.19772:1.0452:1.16447:0.654123:1	0.381902(0.475758:0.348737:0.321212)	-11336.5	NA	NA	NA
1E64HFU2&XQ0G91	MA	0.102635	0.279799	0.366817	1.19647e-23	3054	704.463	2349.54	NA	370	166.411	203.589	NA	NA	0.143501	2.61538:2.33407:1.65492:2.09595:0.894518:1	0.372135(0.448919:0.299607:0.367878)	-5370.37	NA	NA	NA
1KVM7301&4P3PD1	MA	0.154329	0.355823	0.433725	1.59668e-19	2754	545.212	2208.79	NA	451	163.576	287.424	NA	NA	0.194219	1.3699:1.13886:0.990534:1.37114:0.886855:1	0.396877(0.463508:0.340414:0.38671)	-5251.23	NA	NA	NA
1T7TSKU1&I0JE41	MA	0.0941974	0.188688	0.499222	3.91116e-16	5823	1168.98	4654.02	NA	595	199.161	395.839	NA	NA	0.113167	1.62962:1.47138:0.968515:1.5617:0.624259:1	0.385368(0.467285:0.357548:0.331273)	-10121	NA	NA	NA
1WYFF131&T2EJJ1	MA	0.347406	0.910909	0.381383	2.41245e-15	600	127.282	472.718	NA	188	77.8006	110.199	NA	NA	0.466946	0.938791:1.05786:0.924587:1.44991:0.947513:1	0.380833(0.4275:0.3575:0.3575)	-1369.85	NA	NA	NA
1K1RG441&71JLM1	MA	0.0014263	0.0377803	0.0377526	2.27272e-14	2829	731.906	2097.09	NA	29	26.1693	2.83074	NA	NA	0.0108316	1.95163:1.4363:1.08685:1.18318:0.266803:1	0.429834(0.511135:0.331919:0.446448)	-3953.67	NA	NA	NA
1IK9KMC1&SI3EX1	MA	0.0893102	0.229326	0.389447	1.23385e-13	2211	492.581	1718.42	NA	234	99.2103	134.79	NA	NA	0.120504	2.25028:2.178:1.75448:2.4287:0.617837:1	0.401402(0.479647:0.334464:0.390095)	-3827.62	NA	NA	NA
16C01BR1&JW40W1	MA	0.0845443	0.231726	0.364846	1.99271e-11	1767	353.769	1413.23	NA	177	72.025	104.975	NA	NA	0.114011	1.78983:1.85862:1.39307:1.44317:0.596081:1	0.376061(0.479626:0.33107:0.317487)	-3050.47	NA	NA	NA
1HXWT8W1&V8GRI1	MA	0.126493	0.278437	0.454296	1.7039e-10	1812	407.874	1404.13	NA	249	97.1165	151.884	NA	NA	0.160695	1.69276:1.61737:1.2164:1.23078:0.429115:1	0.370861(0.437086:0.312914:0.362583)	-3347.47	NA	NA	NA
1KYM5821&LJ06Q1	MA	0.117204	0.395687	0.296205	3.2592e-10	654	146.493	507.507	NA	95	46.8866	48.1134	NA	NA	0.179583	2.54615:2.43248:1.70977:1.71403:0.511892:1	0.372324(0.481651:0.293578:0.341743)	-1207.12	NA	NA	NA
1MDSJ3Y1&LM6ZM1	MA	0.0763183	0.145454	0.524689	3.98879e-10	5259	996.199	4262.8	NA	435	134.045	300.955	NA	NA	0.0894145	1.29127:1.30326:1.14456:1.33728:0.751447:1	0.382772(0.472048:0.339703:0.336566)	-8803.32	NA	NA	NA
1ZK83RS1&QH0RT1	MA	0.248954	0.592063	0.420486	5.75631e-10	699	143.211	555.789	NA	167	63.4529	103.547	NA	NA	0.31925	1.12036:1.10871:0.92694:0.961994:0.705439:1	0.37196(0.429185:0.358369:0.328326)	-1475.34	NA	NA	NA
14M9WLD1&ZGJ9Y1	MA	0.122061	0.216912	0.562723	5.84383e-09	3351	739.857	2611.14	NA	422	141.327	280.673	NA	NA	0.143003	1.44477:1.56568:1.17858:1.37958:0.752856:1	0.401671(0.479857:0.352731:0.372426)	-6072.38	NA	NA	NA
1CAI9RI1&QE12A1	MA	0.0508595	0.147628	0.344512	9.6865e-09	1842	372.811	1469.19	NA	119	50.4737	68.5263	NA	NA	0.0704449	0.760956:0.722392:0.859311:0.825309:0.918304:1	0.405537(0.480456:0.356678:0.379479)	-3023.19	NA	NA	NA
1C354H71&QE12A1	MA	0.129324	0.267119	0.484145	1.87849e-08	1761	355.054	1405.95	NA	240	82.2729	157.727	NA	NA	0.157107	1.6034:1.1637:0.965461:1.66736:0.719524:1	0.405735(0.488075:0.353492:0.375639)	-3228.39	NA	NA	NA
1J6FGM31&GT3TW1	MA	0.167867	0.380479	0.441199	2.54604e-08	954	209.316	744.684	NA	166	64.6002	101.4	NA	NA	0.214516	2.14755:2.83133:1.33296:1.4369:0.974667:1	0.395178(0.503145:0.336478:0.345912)	-1851.95	NA	NA	NA
19D2PT61&ZDN391	MA	0.162517	0.267438	0.60768	3.92053e-08	3102	680.705	2421.29	NA	492	155.62	336.38	NA	NA	0.185541	1.24874:1.24354:1.03474:1.10218:0.504409:1	0.41167(0.485493:0.355416:0.394101)	-5924.95	NA	NA	NA
1QF4BYA1&DN91M1	MA	0.18138	0.330133	0.549414	1.3437e-07	1899	336.799	1562.2	NA	332	93.5636	238.436	NA	NA	0.207762	1.05378:0.869682:1.1046:1.1507:1.27697:1	0.394681(0.450237:0.340442:0.393365)	-3700.33	NA	NA	NA
123IZS71&80ISG1	MA	0.0678232	0.132684	0.511164	1.70581e-07	3351	766.004	2585	NA	257	94.3119	162.688	NA	NA	0.0826497	1.62397:1.6716:1.43629:1.44668:0.96721:1	0.419725(0.498657:0.359445:0.401074)	-5565.15	NA	NA	NA
1ZRWQ571&JU4RG1	MA	0.0733058	0.225782	0.324675	5.4787e-07	726	167.315	558.685	NA	69	33.1073	35.8927	NA	NA	0.108446	1.34623:1.33192:1.16692:1.40007:0.497717:1	0.442837(0.533058:0.32438:0.471074)	-1243.84	NA	NA	NA
159G75N1&UX3EY1	MA	0.0319402	0.0836612	0.381781	1.02546e-06	2595	549.103	2045.9	NA	105	43.3441	61.6559	NA	NA	0.0428844	1.7704:1.80058:1.35542:1.39943:0.626498:1	0.373603(0.453179:0.338728:0.328902)	-3979.81	NA	NA	NA
1BAA5S91&80ISG1	MA	0.0744721	0.134479	0.553782	2.06093e-06	3351	779.805	2571.19	NA	273	96.6049	176.395	NA	NA	0.0884362	1.85729:1.72207:1.37372:1.39751:1.08142:1	0.419725(0.498209:0.355416:0.405551)	-5723.52	NA	NA	NA
1P40Q6V1&J3PD01	MA	0.11884	0.221321	0.53696	2.95295e-06	2031	394.115	1636.89	NA	248	76.7762	171.224	NA	NA	0.138727	1.41977:0.463719:0.863095:0.793789:0.761892:1	0.386755(0.461595:0.336041:0.362629)	-3629.06	NA	NA	NA
1M99GRU2&5FL091	MA	0.0361403	0.0817629	0.442014	3.61473e-06	3327	671.255	2655.74	NA	145	52.7507	92.2493	NA	NA	0.0453451	1.31686:0.566867:0.951245:1.10825:0.93332:1	0.414337(0.488729:0.344905:0.409378)	-5115.21	NA	NA	NA
15JS28N1&LJ06Q1	MA	0.139071	0.301501	0.461263	5.26393e-06	891	192.801	698.199	NA	130	48.682	81.318	NA	NA	0.174219	1.99902:1.70904:1.18053:1.52636:0.447753:1	0.372615(0.468013:0.323232:0.326599)	-1662.35	NA	NA	NA
1LX50IY1&E9VBH1	MA	0.0102073	0.0408286	0.250003	5.77481e-06	2565	477.211	2087.79	NA	40	19.1044	20.8956	NA	NA	0.0159043	0.637608:0.823395:0.517924:0.70277:0.453453:1	0.40078(0.48655:0.338012:0.377778)	-3550.39	NA	NA	NA
1FF44RV1&MYC4T1	MA	0.00966068	0.0397344	0.243131	6.37728e-06	2457	608.745	1848.26	NA	41	23.5878	17.4122	NA	NA	0.0171117	1.83378:1.93471:1.28143:1.52043:0.229755:1	0.442206(0.495726:0.338217:0.492674)	-3469.36	NA	NA	NA
1FNK7821&GT3TW1	MA	0.373746	0.582806	0.641287	7.35968e-06	1185	263.547	921.453	NA	345	106.41	238.59	NA	NA	0.420242	2.42689:2.03449:1.75805:1.80093:1.18862:1	0.391561(0.493671:0.353165:0.327848)	-2574.55	NA	NA	NA
1JV8YGH1&JU4RG1	MA	0.0525377	0.17424	0.301525	7.88093e-06	756	165.057	590.943	NA	54	25.9674	28.0326	NA	NA	0.0791089	4.86333:8.34061:4.80438:7.17679:4.52665:1	0.443783(0.535714:0.329365:0.46627)	-1241.55	NA	NA	NA
1FI962T1&6110Z1	MA	0.0547668	0.115429	0.474463	8.16e-06	2274	543.597	1730.4	NA	147	58.558	88.442	NA	NA	0.069268	2.48788:2.45564:2.18645:2.35637:0.904994:1	0.42832(0.508575:0.348945:0.427441)	-3655.83	NA	NA	NA
1P4NRG41&LM6ZM1	MA	0.037482	0.0694528	0.539675	9.03516e-06	6072	1109.85	4962.15	NA	254	74.4239	179.576	NA	NA	0.0433257	0.957393:0.890541:0.877683:0.91077:0.77156:1	0.383152(0.471097:0.337698:0.340662)	-9227.72	NA	NA	NA
1WIN0ZV1&VGW7F1	MA	0.00531178	0.0239077	0.222179	2.34494e-05	2829	741.051	2087.95	NA	28	17.2202	10.7798	NA	NA	0.0101829	3.35965:2.53206:2.21981:2.32966:0.951484:1	0.430718(0.513256:0.345175:0.433722)	-3989.72	NA	NA	NA
1R7V70E1&7J5ZQ1	MA	0.0196249	0.049657	0.39521	2.67463e-05	3534	687.665	2846.33	NA	88	33.3861	54.6139	NA	NA	0.0254688	1.06114:0.524656:0.919715:1.11064:0.806511:1	0.398415(0.47326:0.344228:0.377759)	-5096.93	NA	NA	NA
107JV5W1&DSD841	MA	0.120477	0.220252	0.546996	4.37365e-05	1473	329.331	1143.67	NA	185	63.8029	121.197	NA	NA	0.142785	1.02854:0.827285:0.842585:1.06495:0.901888:1	0.426341(0.51833:0.357434:0.403259)	-2671.72	NA	NA	NA
16C01BR1&P7UI61	MA	0.108547	0.208815	0.519827	5.34738e-05	1452	298.571	1153.43	NA	164	54.518	109.482	NA	NA	0.129165	2.37985:2.28697:1.87668:2.21257:0.693119:1	0.375689(0.48657:0.313017:0.327479)	-2579.24	NA	NA	NA
1U7BT811&80ISG1	MA	0.0710736	0.119787	0.593334	5.55405e-05	3351	772.241	2578.76	NA	257	86.2031	170.797	NA	NA	0.0822996	1.77334:1.66318:1.39972:1.42976:1.10015:1	0.420472(0.499552:0.355416:0.406446)	-5564.92	NA	NA	NA
1G6K2RS1&I6ACK1	MA	0.068628	0.0962586	0.712955	6.00424e-05	9222	2154.12	7067.88	NA	645	193.156	451.844	NA	NA	0.0750821	2.69339:2.73237:2.18353:2.59882:0.90129:1	0.38278(0.438842:0.314736:0.394763)	-14940.6	NA	NA	NA
15BTH384&XR4VD1	MA	0.0769495	0.108011	0.712424	0.000112508	7734	1756.88	5977.12	NA	601	175.538	425.462	NA	NA	0.0840055	1.59662:1.704:1.25333:1.5387:0.723499:1	0.375097(0.449573:0.299069:0.376649)	-12595	NA	NA	NA
1U5DEH81&5AZ2K1	MA	0.143518	0.214689	0.668493	0.000120904	2619	590.991	2028.01	NA	369	112.023	256.977	NA	NA	0.159578	1.41354:0.611891:0.886069:1.38463:1.03739:1	0.488545(0.572165:0.403207:0.490263)	-4934.8	NA	NA	NA
187PIUS1&Y77BH1	MA	0.128318	0.216321	0.593184	0.00012344	1824	354.196	1469.8	NA	233	67.3112	165.689	NA	NA	0.145407	0.635653:0.692294:0.663384:0.693176:0.673585:1	0.383772(0.469572:0.339638:0.342105)	-3357	NA	NA	NA
1NWM2391&GV51N1	MA	0.0248504	0.0558434	0.445001	0.000264942	3135	604.707	2530.29	NA	94	32.8438	61.1562	NA	NA	0.0308286	0.822293:0.739973:0.671483:0.706067:0.589686:1	0.402711(0.482297:0.338756:0.387081)	-4600.26	NA	NA	NA
1BQ15Q31&4Q4DB1	MA	0.0475801	0.089299	0.532817	0.000300227	2565	612.496	1952.5	NA	139	51.51	87.49	NA	NA	0.0575421	2.85696:3.43212:1.92546:2.03775:0.625018:1	0.390058(0.473684:0.321053:0.375439)	-3996.02	NA	NA	NA
1B76PF91&80ISG1	MA	0.0783132	0.124117	0.630963	0.00032283	3354	773.991	2580.01	NA	276	88.9393	187.061	NA	NA	0.0888831	1.84529:1.78061:1.58088:1.61502:0.948823:1	0.420841(0.500894:0.357335:0.404293)	-5630.72	NA	NA	NA
1EW42QP1&BR73Z1	MA	0.0251408	0.050049	0.502324	0.000442601	4224	761.816	3462.18	NA	122	37.1624	84.8376	NA	NA	0.0296331	0.806945:0.984614:0.949712:0.94017:0.742205:1	0.40767(0.487216:0.373935:0.361861)	-6208.21	NA	NA	NA
1RFB9V84&6735Z1	MA	0.0109618	0.0280229	0.391172	0.000633963	3648	811.71	2836.29	NA	53	22.3927	30.6073	NA	NA	0.014758	3.03401:2.61059:2.74959:2.86392:1.46636:1	0.409539(0.500411:0.356497:0.371711)	-5098.71	NA	NA	NA
1AP4GBH2&12KKT1	MA	0.0459591	0.0823182	0.55831	0.000664565	3159	668.779	2490.22	NA	160	51.9669	108.033	NA	NA	0.0536565	1.09111:0.880122:0.915665:0.927121:0.854648:1	0.407091(0.486705:0.34378:0.390788)	-5029.7	NA	NA	NA
1D49ZW81&C5YQ11	MA	0.0218126	0.0487354	0.447573	0.000676517	2724	639.538	2084.46	NA	73	29.6895	43.3105	NA	NA	0.0281335	2.13802:1.77762:1.17208:1.17111:0.77014:1	0.377019(0.457599:0.334251:0.339207)	-4009.21	NA	NA	NA
1XA8QRS1&H3M9H1	MA	0.0293757	0.0502439	0.584662	0.00070605	5850	1131.17	4718.83	NA	190	55.2487	134.751	NA	NA	0.0334108	0.988647:0.876962:0.768265:0.99441:0.586747:1	0.399658(0.494615:0.363077:0.341282)	-8699.92	NA	NA	NA
1Q37UIB1&S8SNJ1	MA	0.016454	0.0401099	0.410223	0.000771006	3141	641.736	2499.26	NA	64	24.6378	39.3622	NA	NA	0.0212871	0.703057:0.782027:0.686887:0.714616:0.659444:1	0.393505(0.485673:0.353391:0.341452)	-4571.88	NA	NA	NA
1U1EPQF1&HIJ0X1	MA	0.011685	0.0334121	0.349724	0.000901954	2313	468.257	1844.74	NA	36	15.1402	20.8598	NA	NA	0.0160836	2.35735:2.38831:2.41571:2.39471:2.01554:1	0.37981(0.455253:0.336576:0.347601)	-3278.85	NA	NA	NA
1SLVW9F1&4L8P61	MA	0.103509	0.179159	0.577751	0.00101168	1332	331.251	1000.75	NA	144	52.4503	91.5497	NA	NA	0.122322	2.35011:2.03054:1.41959:1.47179:0.548896:1	0.411787(0.481982:0.35473:0.398649)	-2372.96	NA	NA	NA
1ES8K631&80ISG1	MA	0.0514059	0.0849995	0.604779	0.0011767	3354	766.248	2587.75	NA	187	61.4637	125.536	NA	NA	0.0590807	1.73311:1.80732:1.58239:1.56379:1.24221:1	0.422779(0.505814:0.355546:0.406977)	-5415.88	NA	NA	NA
1Q36DTI1&K4VGI1	MA	0.0178343	0.0377392	0.472566	0.00151438	3816	828.843	2987.16	NA	81	29.9652	51.0348	NA	NA	0.0221577	1.3291:1.29585:1.32721:1.33159:1.00267:1	0.401861(0.468553:0.356918:0.38011)	-5596.91	NA	NA	NA
14KB2JU1&F1FYR1	MA	0.00786095	0.023651	0.332372	0.00189328	2514	583.067	1930.93	NA	28	13.3288	14.6712	NA	NA	0.0115231	1.07178:0.988175:0.869405:0.82466:0.833494:1	0.429395(0.5:0.331146:0.457041)	-3553.99	NA	NA	NA
1Q7R1SV1&YJ1T41	MA	0.0209774	0.0423669	0.495136	0.0019807	3648	725.223	2922.78	NA	90	30.0452	59.9548	NA	NA	0.0252296	0.622527:0.714532:0.51065:0.726852:0.33636:1	0.414062(0.475329:0.351974:0.414885)	-5276.11	NA	NA	NA
15D95TJ1&YCN521	MA	0.0278318	0.0590142	0.471611	0.00201088	2421	468.586	1952.41	NA	79	26.644	52.356	NA	NA	0.0338672	2.78014:2.56016:2.25103:2.62985:0.977405:1	0.370921(0.445477:0.30917:0.358116)	-3510.15	NA	NA	NA
10925NS1&XLV6X1	MA	0.0198913	0.0364063	0.546371	0.00234926	5502	1032.11	4469.89	NA	124	36.8365	87.1635	NA	NA	0.0229894	0.740872:0.702159:0.758733:0.848198:0.834815:1	0.372047(0.441385:0.312977:0.361778)	-7789.25	NA	NA	NA
1JYJX2B1&7T75A1	MA	0.0997456	0.14899	0.669479	0.00276184	2352	520.592	1831.41	NA	235	70.0409	164.959	NA	NA	0.110645	1.93622:1.77992:1.31752:1.37029:0.65965:1	0.377551(0.468112:0.331633:0.332908)	-4134.35	NA	NA	NA
1F21H8S1&E1AQ61	MA	0.00160916	0.00928311	0.173343	0.00284577	2889	571.577	2317.42	NA	9	5.28539	3.71461	NA	NA	0.00312742	13.4332:11.4556:13.4259:18.4862:1.93428:1	0.367774(0.435618:0.334372:0.333333)	-3789.83	NA	NA	NA
169MG1M1&IDF2B1	MA	0.0357136	0.065043	0.549076	0.00318983	3174	589.747	2584.25	NA	126	36.9932	89.0068	NA	NA	0.0411631	0.91808:0.396859:0.649816:0.594587:0.421919:1	0.400914(0.479679:0.3431:0.379962)	-4782.84	NA	NA	NA
1P2LYSM1&VL33V1	MA	0.0229629	0.0624211	0.36787	0.00319002	1071	227.27	843.73	NA	32	13.5266	18.4734	NA	NA	0.031336	9.91236:8.58906:12.209:12.3271:13.7013:1	0.428571(0.508403:0.352941:0.42437)	-1599.03	NA	NA	NA
163J3041&DBL0L1	MA	0.0112425	0.0281152	0.399872	0.00376702	2877	544.042	2332.96	NA	41	15.1028	25.8972	NA	NA	0.0144331	1.2552:1.40183:1.37027:1.29491:1.59571:1	0.405457(0.466111:0.34098:0.409281)	-4002.59	NA	NA	NA
19CW5CQ1&FWH1Q1	MA	0.0164075	0.0482501	0.340051	0.00399342	1308	280.153	1027.85	NA	29	12.9026	16.0974	NA	NA	0.0232277	0.956046:0.892024:0.7853:1.19768:1.01448:1	0.41055(0.495413:0.363532:0.372706)	-1915.76	NA	NA	NA
1XFK2HS1&98PN31	MA	0.0429644	0.0733452	0.585784	0.00427077	3057	580.951	2476.05	NA	143	40.8964	102.104	NA	NA	0.048738	1.2518:1.28115:1.04498:1.30533:0.617745:1	0.380438(0.472031:0.353778:0.315505)	-4702.11	NA	NA	NA
18DH9PU1&Y6YHV1	MA	0.0576561	0.088079	0.654596	0.00439628	3642	696.187	2945.81	NA	219	58.0929	160.907	NA	NA	0.0634716	0.789203:0.693045:0.754953:0.721386:0.618246:1	0.406919(0.439456:0.366557:0.414745)	-5800.75	NA	NA	NA
1PXT4SR1&010DV1	MA	0.0290889	0.0539706	0.538976	0.0046143	2997	591.751	2405.25	NA	99	31.0273	67.9727	NA	NA	0.0340017	1.17514:0.988942:1.02897:0.990244:1.19842:1	0.405906(0.488488:0.342843:0.386386)	-4439.33	NA	NA	NA
1G73P591&7RK231	MA	0.0498318	0.025728	1.93687	0.0046712	2772	721.63	2050.37	NA	116	17.8373	98.1627	NA	NA	0.0435569	3.92349:4.06906:3.55905:3.5976:1.14704:1	0.456169(0.515152:0.350108:0.503247)	-4218.37	NA	NA	NA
1A52RDS1&B8ZRE1	MA	0.0351462	0.0607858	0.578197	0.00496426	3144	619.367	2524.63	NA	122	36.3439	85.6561	NA	NA	0.0401972	1.45781:0.779774:1.08096:1.40561:0.64519:1	0.407761(0.470897:0.349237:0.403149)	-4758.96	NA	NA	NA
1A8VW0N1&2UK911	MA	0.0314577	0.0520442	0.604441	0.00537213	4695	885.177	3809.82	NA	161	44.7032	116.297	NA	NA	0.035339	1.5408:1.03459:1.0184:1.06231:1.00328:1	0.385623(0.470607:0.337061:0.349201)	-6945.37	NA	NA	NA
1RJ2GBH1&4Q4DB1	MA	0.0165287	0.0351061	0.47082	0.00555863	2586	557.495	2028.5	NA	52	19.1661	32.8339	NA	NA	0.0205336	2.49419:2.60336:2.16431:2.71699:0.80176:1	0.391918(0.475058:0.324826:0.37587)	-3677.17	NA	NA	NA
1D1KLA71&009SU1	MA	0.0547537	0.0839696	0.652066	0.0059593	3744	680.385	3063.61	NA	214	54.3686	159.631	NA	NA	0.060063	0.81099:1.23908:0.782304:1.04836:1.31734:1	0.384882(0.48117:0.338542:0.334936)	-5903.28	NA	NA	NA
1RFY3NV1&FGW3H1	MA	0.0034467	0.0121561	0.283536	0.00606093	3123	612.55	2510.45	NA	16	7.40045	8.59955	NA	NA	0.00515498	0.506408:1.02972:1.08957:1.10212:0.55999:1	0.40602(0.486551:0.353506:0.378002)	-4182.15	NA	NA	NA
1GK6QJJ1&Q0IX61	MA	0.0135494	0.0234074	0.578852	0.00708434	7788	1518.21	6269.79	NA	119	35.098	83.902	NA	NA	0.0154711	0.948891:1.16181:1.18397:1.18272:1.34422:1	0.420583(0.497689:0.397535:0.366525)	-10997.9	NA	NA	NA
1CMZ5201&3KR5V1	MA	0.0106528	0.0213062	0.499988	0.00751907	4644	1055.76	3588.24	NA	60	22.2278	37.7722	NA	NA	0.0130747	1.43893:1.43953:1.12596:1.19044:0.59517:1	0.390073(0.451873:0.311693:0.406654)	-6378.37	NA	NA	NA
1G8I87E1&KB94D1	MA	0.020252	0.0405418	0.499533	0.00786443	2820	554.385	2265.62	NA	67	22.0289	44.9711	NA	NA	0.0242407	1.13768:1.23451:0.989463:1.02921:0.945498:1	0.388652(0.483511:0.33883:0.343617)	-4052.25	NA	NA	NA
1E08TNA2&KCN891	MA	0.0114318	0.0250893	0.455643	0.0106956	3090	526.104	2563.9	NA	42	13.0414	28.9586	NA	NA	0.0137571	0.457749:0.556269:0.593716:0.627448:0.591083:1	0.380906(0.462136:0.342718:0.337864)	-4259.14	NA	NA	NA
1UZFH7Q1&IZN1K1	MA	0.0256315	0.0454384	0.564094	0.0111242	3072	637.736	2434.26	NA	89	28.2256	60.7744	NA	NA	0.0297434	1.56013:1.4756:1.25537:1.50472:0.847291:1	0.403971(0.484375:0.358887:0.368652)	-4492.28	NA	NA	NA
1I18EKR1&2Q8GH1	MA	0.0467714	0.08592	0.54436	0.0113842	1662	287.45	1374.55	NA	85	23.5911	61.4089	NA	NA	0.0535423	0.497691:0.521097:0.633672:0.662301:0.848665:1	0.418171(0.49278:0.354693:0.40704)	-2597.43	NA	NA	NA
1S94ZWM1&B0CIN1	MA	0.00171063	0.00832352	0.205518	0.0149439	3159	594.081	2564.92	NA	9	4.76868	4.23132	NA	NA	0.00295425	4.29251:4.61867:6.5606:9.18362:6.88969:1	0.39886(0.479107:0.351377:0.366097)	-4277.47	NA	NA	NA
1GU9D1B1&H57KQ1	MA	0.00785966	0.0201759	0.389558	0.0183357	2808	587.427	2220.57	NA	29	11.7286	17.2714	NA	NA	0.0104362	3.14029:2.36092:3.04026:3.18742:3.64789:1	0.423433(0.519765:0.32265:0.427885)	-3869.47	NA	NA	NA
1NKRN6N1&S2E2N1	MA	0.0394417	0.0649206	0.607537	0.0183766	2439	496.067	1942.93	NA	105	31.0694	73.9306	NA	NA	0.0446238	0.666308:0.623558:0.683625:0.769516:0.661066:1	0.424764(0.493235:0.364084:0.416974)	-3735.37	NA	NA	NA
1KLBG5A1&V65IU1	MA	0.0314391	0.050614	0.621155	0.0195905	3219	630.998	2588	NA	110	31.0066	78.9934	NA	NA	0.0351978	1.10459:0.94861:0.858816:0.874425:1.08008:1	0.399192(0.453868:0.344362:0.399348)	-4797.77	NA	NA	NA

## Sheet: A. cardeanasii_vs_A. duranensis
Sequence	Method	Ka	Ks	Ka/Ks	P-Value(Fisher)	Length	S-Sites	N-Sites	Fold-Sites(0:2:4)	Substitutions	Syn-Subs	Nonsyn-Subs	Fold-Syn-Subs(0:2:4)	Fold-Nonsyn-Subs(0:2:4)	Divergence-Distance	Substitution-Rate-Ratio(rTC:rAG:rTA:rCG:rTG:rCA/rCA)	GC(1:2:3)	ML-Score	AICc	Akaike-Weight	Model
acard_g13362.t1&AraduRCK6Q1	MA	0.517661	2.08002	0.248873	2.64717e-156	1590	357.084	1232.92	NA	650	349.595	300.405	NA	NA	0.868537	1.84331:2.71707:1.74007:1.82406:0.660866:1	0.434591(0.509434:0.380189:0.414151)	-3758.21	NA	NA	NA
acard_g13362.t1&Aradu9LG001	MA	0.487694	1.90515	0.255987	1.12362e-141	1590	349.644	1240.36	NA	641	335.935	305.065	NA	NA	0.799396	1.19156:1.19931:0.979256:0.967563:0.633562:1	0.434906(0.517925:0.384906:0.401887)	-3758.95	NA	NA	NA
acard_g38395.t1&Aradu4W4991	MA	0.362481	1.02827	0.352515	1.30033e-116	4113	849.004	3264	NA	1314	557.904	756.096	NA	NA	0.499913	1.57384:1.6242:1.28252:1.30641:0.76809:1	0.384999(0.478483:0.319475:0.357039)	-9156.1	NA	NA	NA
acard_g7958.t1&AraduD5B5P1	MA	0.500731	1.34277	0.372909	3.63457e-69	1956	392.914	1563.09	NA	753	303.201	449.799	NA	NA	0.669877	1.30823:0.729639:0.58233:1.17026:0.90277:1	0.420245(0.496933:0.360429:0.403374)	-4602.85	NA	NA	NA
acard_g38513.t1&AraduAM0MT1	MA	0.441174	0.962848	0.458197	1.07316e-60	3600	711.342	2888.66	NA	1258	439.757	818.243	NA	NA	0.544254	1.2232:1.27277:1.05655:1.2666:0.738889:1	0.399722(0.490833:0.338333:0.37)	-8316.2	NA	NA	NA
acard_g15406.t1&Aradu58SCF1	MA	0.363346	0.82516	0.440334	2.74625e-58	3309	849.452	2459.55	NA	1052	462.424	589.576	NA	NA	0.481898	1.23915:1.94508:0.774226:1.15233:0.646333:1	0.440163(0.513599:0.379873:0.427017)	-7435.59	NA	NA	NA
acard_g7325.t1&AraduJSN8H1	MA	0.237509	0.44531	0.533356	3.40308e-41	7161	1642.18	5518.82	NA	1598	572.261	1025.74	NA	NA	0.285162	1.53364:1.63077:1.18289:1.38086:0.735876:1	0.414467(0.475492:0.348555:0.419355)	-14711.5	NA	NA	NA
acard_g38552.t1&AraduAM0MT1	MA	0.327271	0.686066	0.477026	1.2218e-39	3816	701.16	3114.84	NA	1075	344.646	730.354	NA	NA	0.393197	0.930961:1.58344:0.835973:1.28701:0.717844:1	0.390592(0.499214:0.334119:0.338443)	-8280.66	NA	NA	NA
acard_g13761.t1&AraduWH0UE1	MA	0.160963	0.345243	0.466232	1.1813e-36	6039	1358.93	4680.07	NA	1013	388.767	624.233	NA	NA	0.202431	1.48948:1.96918:0.936736:1.86758:0.679218:1	0.420682(0.462991:0.368852:0.430204)	-11650.6	NA	NA	NA
acard_g33252.t1&Aradu81T9C1	MA	0.247933	0.459568	0.539491	7.81778e-35	6267	1316.2	4950.8	NA	1447	477.675	969.325	NA	NA	0.292381	1.23787:1.19924:1.16917:1.20401:0.961175:1	0.418143(0.506223:0.345141:0.403064)	-13077	NA	NA	NA
acard_g38553.t1&AraduAM0MT1	MA	0.38513	0.770952	0.499551	3.02616e-33	3054	554.804	2499.2	NA	973	299.357	673.643	NA	NA	0.45522	0.940444:0.952512:0.902918:0.909905:0.827548:1	0.389653(0.493615:0.335462:0.339882)	-6881.44	NA	NA	NA
acard_g59653.t1&AraduA30P31	MA	0.535145	1.07212	0.499146	9.78261e-32	1935	420.442	1514.56	NA	746	266.612	479.388	NA	NA	0.65182	1.23795:1.29606:1.00978:1.05368:0.61693:1	0.404134(0.502326:0.351163:0.358915)	-4556.45	NA	NA	NA
acard_g38516.t1&AraduLI4A71	MA	0.23461	0.536443	0.437345	5.4744e-31	2955	577.211	2377.79	NA	678	242.003	435.997	NA	NA	0.293569	1.18098:1.29514:0.965369:1.12008:0.75226:1	0.396277(0.477665:0.349746:0.361421)	-6136.92	NA	NA	NA
acard_g12303.t1&AraduEZY2W1	MA	0.274827	0.484942	0.566721	4.20305e-26	5268	1023.59	4244.41	NA	1297	387.168	909.832	NA	NA	0.315653	1.12888:1.10692:1.07786:1.07799:0.928723:1	0.393888(0.485478:0.34254:0.353645)	-11115.5	NA	NA	NA
acard_g13340.t1&Aradu3GT7T1	MA	0.12599	0.30722	0.410097	1.5869e-22	3294	695.507	2598.49	NA	460	181.663	278.337	NA	NA	0.164255	1.59135:1.77551:1.06785:1.44971:0.683223:1	0.385853(0.463115:0.34153:0.352914)	-6065.98	NA	NA	NA
acard_g12289.t1&AraduL839P1	MA	0.0744036	0.204837	0.363232	1.45258e-21	3858	780.249	3077.75	NA	353	145.1	207.9	NA	NA	0.100783	1.71981:1.51653:1.16128:1.15737:0.764468:1	0.378046(0.476672:0.332815:0.32465)	-6502.99	NA	NA	NA
acard_g14767.t1&Aradu60CNJ1	MA	0.17442	0.32993	0.528657	8.99717e-21	5109	1004.94	4104.06	NA	875	276.989	598.011	NA	NA	0.205009	1.52304:1.44296:1.12323:1.40332:0.644877:1	0.380211(0.473576:0.347915:0.319143)	-9884.09	NA	NA	NA
acard_g38509.t1&AraduAM0MT1	MA	0.333494	0.603592	0.552516	1.79478e-20	2979	592.696	2386.3	NA	843	261.434	581.566	NA	NA	0.387232	1.28906:1.54241:1.05707:1.54418:0.928739:1	0.393085(0.472306:0.342397:0.364552)	-6522.3	NA	NA	NA
acard_g13690.t1&AraduD3LC11	MA	0.0921955	0.231502	0.398249	1.75481e-19	3606	733.064	2872.94	NA	388	151.517	236.483	NA	NA	0.120515	1.45339:1.49407:1.40071:1.53552:0.991784:1	0.41223(0.455075:0.356489:0.425125)	-6330.27	NA	NA	NA
acard_g38561.t1&AraduAM0MT1	MA	0.215592	0.444577	0.484937	1.42934e-18	2607	525.52	2081.48	NA	542	185.57	356.43	NA	NA	0.261751	1.42022:1.48213:1.18256:1.32842:0.671135:1	0.389145(0.482739:0.33084:0.353855)	-5269.06	NA	NA	NA
acard_g11578.t1&AraduP4XPV1	MA	0.23167	0.412666	0.561398	2.17671e-18	4275	822.818	3452.18	NA	912	271.802	640.198	NA	NA	0.266507	1.19843:1.19213:1.06124:1.05897:0.821418:1	0.381053(0.468772:0.310877:0.363509)	-8643.5	NA	NA	NA
acard_g41991.t1&AraduDU9FJ1	MA	0.795762	1.47263	0.540367	7.99442e-18	816	186.173	629.827	NA	404	142.853	261.147	NA	NA	0.950191	0.964001:0.853924:0.904059:0.941219:0.957921:1	0.423407(0.512868:0.332721:0.424632)	-2081.71	NA	NA	NA
acard_g38525.t1&AraduAM0MT1	MA	0.187095	0.375447	0.498325	1.07046e-17	3171	611.336	2559.66	NA	590	191.156	398.844	NA	NA	0.223407	0.953635:0.855764:0.742458:0.989259:0.737265:1	0.407127(0.497162:0.3614:0.362819)	-6347.58	NA	NA	NA
acard_g13761.t1&AraduTP77I1	MA	0.145857	0.248999	0.585773	4.50795e-17	6741	1541.19	5199.81	NA	983	330.271	652.729	NA	NA	0.169438	1.95059:2.02156:1.59706:1.97615:0.86738:1	0.420042(0.476413:0.366489:0.417223)	-12627	NA	NA	NA
acard_g13755.t1&AraduZP0Z21	MA	0.183806	0.325928	0.563947	1.99112e-16	4578	956.949	3621.05	NA	820	261.651	558.349	NA	NA	0.213514	1.03993:1.0873:0.952987:1.0962:0.796443:1	0.409677(0.471166:0.367955:0.389908)	-9010.42	NA	NA	NA
acard_g59489.t1&AraduMFR631	MA	0.788748	1.71692	0.459398	1.14489e-14	261	59.4036	201.596	NA	145	56.6618	88.3382	NA	NA	1	1.08556:1.02633:0.800404:0.807179:0.468204:1	0.431034(0.534483:0.396552:0.362069)	-673.377	NA	NA	NA
acard_g41998.t1&AraduSBG0V1	MA	0.101663	0.258435	0.39338	2.45104e-14	2190	463.614	1726.39	NA	259	105.077	153.923	NA	NA	0.134851	1.52848:1.59565:1.2762:1.62468:0.63679:1	0.397489(0.469178:0.340411:0.382877)	-3895.04	NA	NA	NA
acard_g13761.t1&AraduJ25QE1	MA	0.0997067	0.188611	0.528638	2.82489e-14	5451	1212.66	4238.34	NA	584	205.083	378.917	NA	NA	0.119485	1.80689:2.01051:1.33277:2.05049:0.828546:1	0.412768(0.466153:0.362411:0.409741)	-9588.51	NA	NA	NA
acard_g32799.t1&AraduS2WWI1	MA	0.221171	0.364698	0.60645	8.17848e-14	4467	879.625	3587.38	NA	913	262.864	650.136	NA	NA	0.249434	0.954404:1.20748:1.12558:1.23589:0.993004:1	0.412133(0.48724:0.355272:0.393889)	-9052.6	NA	NA	NA
acard_g60240.t1&AraduVBP1F1	MA	0.167181	0.31204	0.535769	5.67547e-13	3168	648.438	2519.56	NA	531	172.303	358.697	NA	NA	0.196831	0.886937:0.841624:0.77585:0.914502:0.618665:1	0.398832(0.458807:0.347538:0.390152)	-6187.08	NA	NA	NA
acard_g13362.t1&Aradu9IP1V1	MA	0.251346	0.499431	0.503265	1.33771e-12	1593	327.588	1265.41	NA	378	128.396	249.604	NA	NA	0.302363	1.04295:1.08115:1.15723:1.1563:1.0811:1	0.444758(0.516008:0.386064:0.432203)	-3353.61	NA	NA	NA
acard_g13267.t1&AraduFE6XX1	MA	0.29942	0.536808	0.557779	1.47143e-12	1911	436.112	1474.89	NA	499	172.882	326.118	NA	NA	0.353595	2.29251:2.05111:1.47127:1.67591:0.706465:1	0.375196(0.468603:0.317111:0.339874)	-4104.51	NA	NA	NA
acard_g74280.t1&Aradu5H22Y1	MA	0.889068	1.38289	0.642906	2.01086e-12	552	124.002	427.998	NA	360	111.835	248.165	NA	NA	1	0.988302:1.07552:0.949546:1.03821:0.749533:1	0.403986(0.478261:0.350543:0.383152)	-1487.39	NA	NA	NA
acard_g26935.t1&AraduRYZ6D1	MA	0.209972	0.373232	0.562578	2.30712e-12	2682	606.46	2075.54	NA	542	185.276	356.724	NA	NA	0.246889	1.24334:1.15367:0.968664:1.05023:0.77876:1	0.408464(0.488255:0.358501:0.378635)	-5530.3	NA	NA	NA
acard_g12321.t1&AraduPH8VS1	MA	0.1951	0.293285	0.665224	2.37797e-12	7023	1391.09	5631.91	NA	1278	346.042	931.958	NA	NA	0.214548	1.08392:0.95771:0.913357:0.959958:0.805078:1	0.399046(0.489534:0.348569:0.359035)	-13926.1	NA	NA	NA
acard_g60157.t1&AraduUQP2V1	MA	0.043653	0.11474	0.380451	2.36823e-11	3339	845.302	2493.7	NA	189	89.052	99.948	NA	NA	0.0616495	2.25597:1.38301:0.842524:0.915381:0.663591:1	0.390836(0.459119:0.362983:0.350404)	-5359.16	NA	NA	NA
acard_g7982.t1&AraduD5B5P1	MA	0.137348	0.370115	0.371096	6.46638e-11	1044	220.928	823.072	NA	158	66.3163	91.6837	NA	NA	0.186606	3.43922:2.60906:2.10435:3.0047:2.20579:1	0.392241(0.505747:0.340517:0.33046)	-1957.1	NA	NA	NA
acard_g7343.t1&Aradu7I15A1	MA	0.159257	0.37053	0.429808	9.18578e-11	1257	273.225	983.775	NA	214	84.0018	129.998	NA	NA	0.20518	1.24179:1.24033:1.17992:1.24697:0.783328:1	0.425617(0.498807:0.332936:0.445107)	-2475.04	NA	NA	NA
acard_g14787.t1&Aradu01U6W1	MA	0.304132	0.495361	0.61396	6.52718e-10	2328	455.494	1872.51	NA	605	171.682	433.318	NA	NA	0.341548	1.27529:1.26701:1.15162:1.25092:0.828174:1	0.3939(0.492268:0.346649:0.342784)	-5002.57	NA	NA	NA
acard_g31925.t1&AraduK10MX1	MA	0.240347	0.411679	0.583822	9.67346e-10	2199	461.624	1737.38	NA	484	151.379	332.621	NA	NA	0.276314	1.09802:1.07303:0.919373:0.935829:0.654249:1	0.393588(0.485675:0.344475:0.350614)	-4523.4	NA	NA	NA
acard_g7351.t1&Aradu7I15A1	MA	0.141817	0.339685	0.417495	9.92489e-10	1149	253.859	895.141	NA	179	72.4068	106.593	NA	NA	0.185533	1.57444:1.45948:1.51742:1.52224:1.02475:1	0.423847(0.480418:0.366841:0.424282)	-2211.75	NA	NA	NA
acard_g59656.t1&AraduVY5711	MA	0.765673	1.04208	0.734755	9.94188e-10	2490	509.723	1980.28	NA	1123	291.345	831.655	NA	NA	0.822256	0.767293:0.809134:0.773977:0.764696:0.832232:1	0.411044(0.501807:0.34759:0.383735)	-6122.15	NA	NA	NA
acard_g15312.t1&AraduARU8D1	MA	0.0772212	0.153482	0.503129	1.57163e-09	3540	882.901	2657.1	NA	311	123.699	187.301	NA	NA	0.0962411	1.36298:2.36115:0.600428:1.45166:0.521267:1	0.429096(0.492797:0.374153:0.420339)	-6015.55	NA	NA	NA
acard_g15310.t1&AraduMTJ4M1	MA	0.175412	0.275742	0.636144	1.90684e-09	4014	980.164	3033.84	NA	679	228.696	450.304	NA	NA	0.199911	1.52901:1.52477:1.28271:1.40328:0.597646:1	0.419033(0.481315:0.367713:0.408072)	-7749.59	NA	NA	NA
acard_g74280.t1&AraduA7GBG1	MA	0.886416	1.41773	0.625234	2.63197e-09	603	128.908	474.092	NA	327	99.1069	227.893	NA	NA	1	0.946976:1.04842:0.833597:0.85216:0.716272:1	0.393035(0.482587:0.370647:0.325871)	-1560.44	NA	NA	NA
acard_g27372.t1&AraduJ4QJ91	MA	0.037574	0.104376	0.359989	6.65718e-09	2781	557.97	2223.03	NA	135	55.4586	79.5414	NA	NA	0.0509769	1.36068:1.37511:1.06229:1.10443:0.52619:1	0.395361(0.471413:0.365696:0.348975)	-4294.3	NA	NA	NA
acard_g58388.t1&AraduGV74G1	MA	0.0115358	0.0458342	0.251684	6.81177e-09	4089	795.967	3293.03	NA	73	35.7623	37.2377	NA	NA	0.0182123	1.3653:1.46516:1.21521:2.09592:0.800975:1	0.416483(0.489729:0.367938:0.391783)	-5806.62	NA	NA	NA
acard_g57522.t1&AraduMT30J1	MA	0.140812	0.277608	0.507231	9.31635e-09	2121	400.046	1720.95	NA	308	96.7927	211.207	NA	NA	0.166613	1.09974:1.04937:1.07787:1.07334:0.999527:1	0.39934(0.466054:0.367751:0.364215)	-3946.85	NA	NA	NA
acard_g31911.t1&Aradu9ZX641	MA	0.017966	0.0641338	0.280133	1.60964e-08	2844	618.848	2225.15	NA	77	38.3608	38.6392	NA	NA	0.028012	2.36917:2.30716:1.64961:1.67179:0.571838:1	0.392932(0.478376:0.359177:0.341245)	-4104.98	NA	NA	NA
acard_g74280.t1&AraduZ0P7B1	MA	0.612502	1.06542	0.574894	3.22727e-08	561	129.363	431.637	NA	243	83.2704	159.73	NA	NA	0.716941	1.0908:0.987058:0.911832:0.917813:0.736362:1	0.411765(0.481283:0.385027:0.368984)	-1401.8	NA	NA	NA
acard_g42004.t1&AraduMQ9LE1	MA	0.079087	0.217781	0.36315	3.49667e-08	1167	256.321	910.679	NA	114	49.7767	64.2233	NA	NA	0.10955	1.87626:1.85841:1.88714:2.01504:1.22935:1	0.43359(0.506427:0.317481:0.476864)	-1998.61	NA	NA	NA
acard_g15317.t1&AraduZ1BML1	MA	0.0101181	0.0408581	0.247641	4.57869e-08	3477	874.298	2602.7	NA	60	34.5383	25.4617	NA	NA	0.0178478	3.46659:3.36847:2.42254:2.48408:0.727671:1	0.419471(0.484901:0.371009:0.402502)	-5031.47	NA	NA	NA
acard_g32822.t1&AraduE1LE11	MA	0.314622	0.461685	0.681464	1.30602e-07	2592	594.335	1997.66	NA	679	206.35	472.65	NA	NA	0.348343	1.67315:1.13697:0.744498:1.21905:0.696184:1	0.423225(0.496528:0.34375:0.429398)	-5564.74	NA	NA	NA
acard_g38522.t1&AraduLI4A71	MA	0.0448845	0.104835	0.428143	2.21061e-07	3216	564.373	2651.63	NA	170	56.449	113.551	NA	NA	0.0554053	0.87142:0.773652:0.774951:1.17361:0.741661:1	0.391169(0.483209:0.333955:0.356343)	-5031.12	NA	NA	NA
acard_g31915.t1&AraduI7XQM1	MA	0.116975	0.216578	0.540109	2.21936e-07	2307	508.277	1798.72	NA	283	97.205	185.795	NA	NA	0.13892	1.57397:1.64995:1.32323:1.36409:0.856117:1	0.406805(0.488296:0.354356:0.377763)	-4151.48	NA	NA	NA
acard_g7366.t1&AraduL1DQB1	MA	0.0782041	0.172729	0.452756	2.53381e-07	1926	411.344	1514.66	NA	172	64.4885	107.511	NA	NA	0.0983922	1.36547:1.77892:1.00575:1.66133:0.61812:1	0.40758(0.464174:0.36215:0.396417)	-3239.94	NA	NA	NA
acard_g32861.t1&AraduL2S721	MA	0.00601326	0.0355203	0.169291	3.96486e-07	2526	521.612	2004.39	NA	30	18.176	11.824	NA	NA	0.0121064	4.40924:3.96934:4.5754:4.49229:2.51503:1	0.396675(0.468527:0.322447:0.39905)	-3461.9	NA	NA	NA
acard_g32801.t1&AraduK4WMH1	MA	0.153558	0.246475	0.623019	4.92824e-07	3177	688.493	2488.51	NA	477	146.685	330.315	NA	NA	0.173694	1.65447:1.5313:1.255:1.45244:0.743037:1	0.408562(0.483475:0.359301:0.382908)	-5967.99	NA	NA	NA
acard_g32798.t1&AraduK4WMH1	MA	0.220485	0.315914	0.697928	4.94085e-07	4056	852.475	3203.52	NA	810	223.587	586.413	NA	NA	0.240542	1.27137:1.20433:1.15257:1.14732:0.940013:1	0.414941(0.486686:0.367234:0.390902)	-8208.98	NA	NA	NA
acard_g60215.t1&AraduLQH8Y1	MA	0.0175211	0.0474323	0.369393	5.49509e-07	4725	1034.97	3690.03	NA	111	47.9064	63.0936	NA	NA	0.0240729	1.34542:1.12661:1.02475:1.06583:0.618951:1	0.408783(0.487302:0.339365:0.399683)	-6804.14	NA	NA	NA
acard_g32742.t1&AraduW1C7I1	MA	0.0430063	0.103092	0.417165	7.37572e-07	2529	547.809	1981.19	NA	134	53.4139	80.5861	NA	NA	0.0560215	1.62406:1.55766:1.51117:1.57518:0.916395:1	0.411032(0.486951:0.340451:0.405694)	-3957.05	NA	NA	NA
acard_g60168.t1&Aradu97AME1	MA	0.0232844	0.0699867	0.332697	7.98103e-07	2607	560.897	2046.1	NA	82	37.0429	44.9571	NA	NA	0.0333324	1.46736:1.47703:1.20043:1.35625:0.787304:1	0.384733(0.464902:0.350978:0.33832)	-3906.61	NA	NA	NA
acard_g48506.t1&Aradu8247R1	MA	0.0607669	0.117628	0.516603	1.15206e-06	3378	723.312	2654.69	NA	232	80.1097	151.89	NA	NA	0.0729423	1.24758:0.942089:0.993848:1.02092:1.08627:1	0.421699(0.50222:0.35302:0.409858)	-5550.68	NA	NA	NA
acard_g7552.t1&AraduM1XUB1	MA	0.0707779	0.157285	0.449998	1.18321e-06	1857	417.839	1439.16	NA	150	58.8252	91.1748	NA	NA	0.0902426	2.70212:2.40274:2.00115:2.11252:0.93454:1	0.378568(0.468498:0.310178:0.357027)	-3108.54	NA	NA	NA
acard_g12301.t1&Aradu87VP91	MA	0.0671043	0.13591	0.49374	1.19993e-06	2721	581.999	2139	NA	203	72.1233	130.877	NA	NA	0.0818212	2.12061:2.08678:1.67004:1.77907:0.800404:1	0.386071(0.518192:0.328556:0.311466)	-4495.07	NA	NA	NA
acard_g58390.t1&Aradu6Y4L01	MA	0.0164076	0.0466979	0.351358	1.24154e-06	3987	813.225	3173.78	NA	88	37.1113	50.8887	NA	NA	0.0225859	0.981786:1.04784:0.792396:1.11695:0.350844:1	0.414221(0.490218:0.364936:0.387509)	-5749.17	NA	NA	NA
acard_g7518.t1&AraduE3TX01	MA	0.0803862	0.141935	0.566358	1.24346e-06	3546	821.536	2724.46	NA	307	106.663	200.337	NA	NA	0.0946459	1.59484:1.6053:1.29553:1.60103:0.512138:1	0.416103(0.486464:0.349831:0.412014)	-5978.63	NA	NA	NA
acard_g59424.t1&Aradu18HSN1	MA	0.0618284	0.122028	0.506676	1.30729e-06	2976	675.158	2300.84	NA	210	77.0168	132.983	NA	NA	0.0754857	1.36907:1.3368:1.12913:1.23092:0.684427:1	0.415659(0.494456:0.356855:0.395665)	-4875.54	NA	NA	NA
acard_g13758.t1&Aradu9H0VF1	MA	0.127103	0.267679	0.474834	1.95372e-06	1164	263.906	900.094	NA	158	60.317	97.683	NA	NA	0.158975	1.78375:1.92617:1.5119:1.55185:0.73144:1	0.411942(0.516753:0.33634:0.382732)	-2156.07	NA	NA	NA
acard_g74182.t1&Aradu063AJ1	MA	0.00223344	0.0225493	0.0990469	2.46426e-06	2553	619.668	1933.33	NA	18	13.7507	4.24927	NA	NA	0.00716454	3.67009:3.93915:3.37139:3.87501:0.325819:1	0.401293(0.465335:0.365452:0.37309)	-3416.42	NA	NA	NA
acard_g13201.t1&AraduGW9V51	MA	0.0434402	0.0722086	0.601593	3.08452e-06	8454	1786.65	6667.35	NA	401	123.575	277.425	NA	NA	0.04952	1.5328:1.02536:0.789779:1.689:0.849324:1	0.395671(0.46203:0.328424:0.396558)	-13083.5	NA	NA	NA
acard_g73993.t1&AraduX2RLR1	MA	0.0950166	0.156207	0.608273	3.23866e-06	3927	814.703	3112.3	NA	386	116.136	269.864	NA	NA	0.107711	1.28589:1.24488:1.07533:1.26222:0.74421:1	0.413675(0.475936:0.355997:0.409091)	-6781.11	NA	NA	NA
acard_g48808.t1&AraduJN1581	MA	0.00290483	0.0191634	0.151582	3.57597e-06	3735	760.494	2974.51	NA	23	14.4393	8.56074	NA	NA	0.00621529	0.949831:1.07085:0.844364:1.4881:0.35663:1	0.389826(0.461847:0.333333:0.374297)	-4966.24	NA	NA	NA
acard_g45316.t1&AraduU6W831	MA	0.0188376	0.0538848	0.34959	4.18007e-06	3420	646.355	2773.64	NA	85	33.9978	51.0022	NA	NA	0.0254613	1.05029:0.996468:0.930845:0.955758:1.17081:1	0.392544(0.45:0.319298:0.408333)	-4907.49	NA	NA	NA
acard_g33265.t1&AraduEKR6S1	MA	0.0306118	0.0698493	0.438255	5.546e-06	3405	790.896	2614.1	NA	129	52.6845	76.3155	NA	NA	0.0397257	2.02566:2.06699:1.82268:1.82706:0.82645:1	0.421586(0.506608:0.351982:0.406167)	-5241.17	NA	NA	NA
acard_g32911.t1&AraduG89CP1	MA	0.0223089	0.0659464	0.338289	5.76446e-06	2190	483.323	1706.68	NA	66	30.0746	35.9254	NA	NA	0.0319395	1.60179:1.39757:1.48879:1.36025:1.65621:1	0.409132(0.467123:0.363699:0.396575)	-3286.94	NA	NA	NA
acard_g7965.t1&AraduNI98G1	MA	0.10168	0.145227	0.700148	5.90196e-06	6894	1664.92	5229.08	NA	700	218.82	481.18	NA	NA	0.112197	1.98649:1.60243:0.931773:1.33977:0.749881:1	0.38461(0.453873:0.304395:0.395561)	-11839.2	NA	NA	NA
acard_g32832.t1&AraduF12KD1	MA	0.0331641	0.075184	0.441106	7.11537e-06	3231	637.261	2593.74	NA	129	46.1478	82.8522	NA	NA	0.0414518	1.39096:1.30053:1.3067:1.29834:1.13234:1	0.408697(0.493036:0.361653:0.371402)	-4880.46	NA	NA	NA
acard_g41997.t1&AraduSBG0V1	MA	0.0076254	0.0340996	0.223621	9.93804e-06	2487	552.323	1934.68	NA	33	18.505	14.495	NA	NA	0.0135049	2.25248:1.66168:1.28624:2.03484:0.672649:1	0.388822(0.45959:0.341978:0.364897)	-3432.98	NA	NA	NA
acard_g59484.t1&AraduMFR631	MA	0.873052	1.44433	0.604467	1.01462e-05	261	57.9985	203.001	NA	146	46.8594	99.1406	NA	NA	1	0.732225:0.794479:0.940913:1.03573:0.805453:1	0.442529(0.488506:0.373563:0.465517)	-680.783	NA	NA	NA
acard_g64625.t1&AraduE0ZB71	MA	0.0473973	0.100228	0.472895	1.0663e-05	2685	536.814	2148.19	NA	148	51.1686	96.8314	NA	NA	0.0579597	0.74963:0.742406:0.804559:0.913157:0.774551:1	0.401117(0.46648:0.341899:0.394972)	-4228.5	NA	NA	NA
acard_g38408.t1&AraduNL1YQ1	MA	0.0024772	0.0217837	0.113718	1.18514e-05	2085	466.297	1618.7	NA	14	10.0376	3.96245	NA	NA	0.00679496	2.32866:1.55733:1.62885:1.97801:0.8779:1	0.408393(0.506475:0.33741:0.381295)	-2789.42	NA	NA	NA
acard_g7405.t1&AraduKIB4P1	MA	0.0485946	0.108882	0.446306	1.26987e-05	2244	428.794	1815.21	NA	128	44.3007	83.6993	NA	NA	0.0601145	0.74829:0.853492:0.731209:0.833567:0.559731:1	0.41533(0.474599:0.344251:0.427139)	-3506.7	NA	NA	NA
acard_g15308.t1&Aradu014NJ1	MA	0.0107339	0.0317511	0.338063	1.35086e-05	4203	1025.34	3177.66	NA	65	31.7429	33.2571	NA	NA	0.0158611	2.41756:3.04449:1.7651:2.49016:1.2292:1	0.412443(0.475018:0.351178:0.411135)	-6045.77	NA	NA	NA
acard_g41999.t1&AraduMQ9LE1	MA	0.0425322	0.118097	0.360146	1.54364e-05	1176	274.347	901.653	NA	66	30.2248	35.7752	NA	NA	0.0601607	6.47026:6.06192:5.0798:7.29782:2.19939:1	0.428571(0.505102:0.322704:0.457908)	-1843.64	NA	NA	NA
acard_g7100.t1&AraduU5EC81	MA	0.185914	0.262707	0.707686	2.00776e-05	3552	829.615	2722.38	NA	612	184.211	427.789	NA	NA	0.20385	1.8921:1.89634:1.6591:1.83818:0.968121:1	0.414133(0.464105:0.349662:0.428632)	-6894.71	NA	NA	NA
acard_g31902.t1&AraduBV1891	MA	0.0490151	0.100456	0.487925	2.074e-05	2688	597.916	2090.08	NA	152	56.1798	95.8202	NA	NA	0.0604576	1.649:2.18483:1.16545:1.13802:0.568652:1	0.403088(0.488839:0.381138:0.339286)	-4314.36	NA	NA	NA
acard_g15411.t1&AraduS7D0B1	MA	0.00978342	0.0321241	0.304551	2.56232e-05	3402	783.666	2618.33	NA	50	24.7826	25.2174	NA	NA	0.0149297	2.80911:2.34842:2.71746:2.76386:1.40408:1	0.412698(0.483686:0.359347:0.395062)	-4735.91	NA	NA	NA
acard_g74000.t1&AraduRD5VZ1	MA	0.06345	0.116682	0.543785	3.04448e-05	3093	626.859	2466.14	NA	215	68.4863	146.514	NA	NA	0.0742385	1.4228:1.49434:1.31169:1.74464:0.911227:1	0.411736(0.471387:0.35742:0.406402)	-5031.24	NA	NA	NA
acard_g56349.t1&AraduTJX3Q1	MA	0.116595	0.201702	0.578056	3.27103e-05	2163	418.312	1744.69	NA	256	75.0525	180.947	NA	NA	0.133054	2.10681:2.07805:1.75856:2.04416:0.78874:1	0.409616(0.493759:0.375173:0.359917)	-3877.91	NA	NA	NA
acard_g7371.t1&AraduG60Q11	MA	0.0945962	0.150477	0.62864	3.36297e-05	3459	772.033	2686.97	NA	338	106.026	231.974	NA	NA	0.107069	1.51897:1.48042:1.26719:1.44794:0.702439:1	0.415872(0.480919:0.341717:0.424978)	-5974.46	NA	NA	NA
acard_g41196.t1&AraduL0ADG1	MA	0.0570589	0.108107	0.527801	3.37812e-05	2922	602.755	2319.25	NA	187	61.699	125.301	NA	NA	0.0675892	1.08565:1.0938:0.940811:0.966664:0.651855:1	0.414613(0.490246:0.37115:0.382444)	-4733.16	NA	NA	NA
acard_g32722.t1&Aradu4QC4Y1	MA	0.149582	0.244472	0.611859	3.78586e-05	1932	427.49	1504.51	NA	285	90.3792	194.621	NA	NA	0.170578	1.26215:1.18841:1.05172:1.10015:0.758206:1	0.406056(0.470497:0.351708:0.395963)	-3691.03	NA	NA	NA
acard_g37784.t1&AraduAPS5J1	MA	0.137792	0.212119	0.649601	3.96933e-05	3021	623.181	2397.82	NA	405	115.732	289.268	NA	NA	0.153125	1.09682:0.887146:0.860298:0.852759:0.734155:1	0.386461(0.464747:0.361966:0.332671)	-5601.77	NA	NA	NA
acard_g60886.t1&Aradu0QE031	MA	0.00763003	0.0273934	0.278536	4.18029e-05	3249	754.71	2494.29	NA	39	20.3067	18.6933	NA	NA	0.0122209	2.81963:3.16676:2.20602:2.17881:0.527427:1	0.400123(0.481994:0.331025:0.38735)	-4474.04	NA	NA	NA
acard_g12301.t1&AraduYVT9V1	MA	0.0590253	0.097805	0.6035	4.24695e-05	4905	967.731	3937.27	NA	308	89.1365	218.863	NA	NA	0.0666764	1.55315:1.45347:1.23119:1.39815:0.932478:1	0.385933(0.495107:0.329664:0.333028)	-7808.55	NA	NA	NA
acard_g73991.t1&AraduJ093S1	MA	0.0215771	0.0504076	0.428052	5.0767e-05	3816	772.114	3043.89	NA	102	37.9535	64.0465	NA	NA	0.0274105	0.980413:1.01352:0.826664:1.08982:0.561178:1	0.410901(0.474057:0.357704:0.400943)	-5545.12	NA	NA	NA
acard_g7378.t1&AraduG60Q11	MA	0.115179	0.177031	0.650617	5.12429e-05	3345	741.413	2603.59	NA	387	117.817	269.183	NA	NA	0.128888	1.71171:1.72275:1.53223:1.71893:0.943161:1	0.423468(0.493722:0.342601:0.434081)	-5950.51	NA	NA	NA
acard_g7498.t1&AraduE3TX01	MA	0.106641	0.166247	0.641461	5.64238e-05	3273	754.394	2518.61	NA	354	112.683	241.317	NA	NA	0.120379	1.55338:1.58973:1.32264:1.57127:0.657756:1	0.408799(0.472502:0.350137:0.403758)	-5741.18	NA	NA	NA
acard_g21955.t1&AraduX00QW1	MA	0.0816331	0.14089	0.579409	5.72495e-05	2673	611.357	2061.64	NA	233	78.8786	154.121	NA	NA	0.0951862	2.39569:1.74857:1.20079:1.22265:0.952511:1	0.414328(0.470258:0.312009:0.460718)	-4476.66	NA	NA	NA
acard_g7557.t1&AraduGS9D71	MA	0.0994168	0.175662	0.565956	5.85194e-05	2001	467.405	1533.6	NA	207	72.4549	134.545	NA	NA	0.117227	2.13559:1.26668:0.894762:1.2091:0.795169:1	0.370315(0.458021:0.294603:0.358321)	-3495.13	NA	NA	NA
acard_g31895.t1&AraduG0JHP1	MA	0.159324	0.245704	0.64844	6.26296e-05	2379	496.16	1882.84	NA	366	105.758	260.242	NA	NA	0.177339	1.25213:1.18118:1.05388:1.08972:0.846819:1	0.405002(0.477932:0.356242:0.380832)	-4527.27	NA	NA	NA
acard_g33268.t1&AraduEKR6S1	MA	0.0294533	0.0623179	0.47263	6.73294e-05	3402	799.935	2602.06	NA	121	47.6867	73.3133	NA	NA	0.037181	2.31413:2.10472:1.66926:2.0536:0.849163:1	0.420194(0.503527:0.35097:0.406085)	-5203.98	NA	NA	NA
acard_g12289.t1&AraduHZL2S1	MA	0.0510291	0.0906709	0.562795	6.87123e-05	3933	802.048	3130.95	NA	221	69.1277	151.872	NA	NA	0.0591132	1.57496:1.30006:1.05013:1.10855:0.790844:1	0.382151(0.479786:0.331426:0.33524)	-6188.46	NA	NA	NA
acard_g31442.t1&AraduAPE931	MA	0.0105575	0.0230647	0.457733	7.46106e-05	9285	1866.66	7418.34	NA	120	42.567	77.433	NA	NA	0.0130719	0.885094:1.00215:0.825493:0.816782:0.613663:1	0.389715(0.46252:0.323102:0.383522)	-12822.8	NA	NA	NA
acard_g42475.t1&AraduG4VT91	MA	0.0133159	0.0397268	0.335187	7.49477e-05	2844	694.335	2149.66	NA	53	26.0092	26.9908	NA	NA	0.0197639	2.28747:1.24763:1.44889:1.62643:0.777241:1	0.395745(0.466772:0.364979:0.355485)	-4123.54	NA	NA	NA
acard_g7515.t1&AraduE3TX01	MA	0.0992369	0.151062	0.656929	8.70062e-05	3627	850.582	2776.42	NA	365	116.083	248.917	NA	NA	0.111391	1.46963:1.47054:1.20508:1.49384:0.477547:1	0.416184(0.485525:0.347808:0.415219)	-6292.8	NA	NA	NA
acard_g57512.t1&AraduRHX7G1	MA	0.0308589	0.0668362	0.461709	9.09399e-05	3294	643.751	2650.25	NA	121	41.7126	79.2874	NA	NA	0.03789	0.872169:0.734962:0.657735:0.633488:0.506017:1	0.398148(0.479508:0.354736:0.3602)	-4976.55	NA	NA	NA
acard_g7392.t1&AraduKE97Z1	MA	0.0998701	0.154818	0.645081	9.12138e-05	3456	746.581	2709.42	NA	352	105.356	246.644	NA	NA	0.11174	1.48639:1.48211:1.38871:1.46413:0.930024:1	0.412471(0.47092:0.350694:0.415799)	-6031.15	NA	NA	NA
acard_g68262.t1&Aradu47LJL1	MA	0.0166691	0.0791908	0.210493	0.000101455	666	161.531	504.469	NA	20	12.0672	7.93278	NA	NA	0.031833	7.28913:5.1589:5.2516:6.03689:0.626553:1	0.418168(0.493243:0.396396:0.364865)	-978.75	NA	NA	NA
acard_g33140.t1&AraduLHF9F1	MA	0.0547195	0.0955349	0.57277	0.000123344	3396	797.406	2598.59	NA	206	71.8634	134.137	NA	NA	0.0643033	1.78302:1.87247:1.46897:1.49581:0.776029:1	0.421084(0.500442:0.356007:0.406802)	-5432.19	NA	NA	NA
acard_g7377.t1&Aradu6C4IH1	MA	0.0840474	0.149512	0.562144	0.000138481	1989	442.224	1546.78	NA	178	60.0089	117.991	NA	NA	0.0986024	2.85266:2.84167:2.61696:2.61471:1.02411:1	0.406234(0.478884:0.347662:0.392157)	-3417.57	NA	NA	NA
acard_g17166.t1&AraduULV471	MA	0.130275	0.218109	0.597293	0.000139893	1689	359.536	1329.46	NA	222	69.1886	152.811	NA	NA	0.148972	1.68714:1.49916:1.13198:1.14514:0.914586:1	0.404677(0.484014:0.362345:0.367673)	-3076.63	NA	NA	NA
acard_g13149.t1&AraduTJ7VE1	MA	0.0229205	0.052592	0.435817	0.000141669	3117	648.229	2468.77	NA	88	33.0851	54.9149	NA	NA	0.0290912	3.12003:3.14588:3.06354:3.08305:1.74627:1	0.404235(0.470164:0.340712:0.401829)	-4521.17	NA	NA	NA
acard_g13523.t1&AraduZ75EP1	MA	0.00172737	0.0131876	0.130984	0.00014372	3282	647.702	2634.3	NA	13	8.48158	4.51842	NA	NA	0.00398906	0.800396:0.818379:0.550884:1.11776:0.11002:1	0.404022(0.482176:0.344607:0.385283)	-4336.02	NA	NA	NA
acard_g67658.t1&AraduQ4TA71	MA	0.062909	0.111062	0.566432	0.00014999	2922	616.764	2305.24	NA	201	64.4827	136.517	NA	NA	0.0730729	0.842451:0.684893:0.620727:0.657405:0.529219:1	0.413587(0.491786:0.351643:0.397331)	-4782.19	NA	NA	NA
acard_g31915.t1&Aradu618TJ1	MA	0.1093	0.17999	0.607257	0.000155876	2256	478.31	1777.69	NA	252	77.3733	174.627	NA	NA	0.124288	1.66217:1.70729:1.6363:1.66025:1.08921:1	0.403369(0.481383:0.347074:0.381649)	-3981.59	NA	NA	NA
acard_g13342.t1&Aradu3GT7T1	MA	0.0727398	0.16248	0.447686	0.000169103	1065	221.719	843.281	NA	88	32.5598	55.4402	NA	NA	0.0914225	0.898675:0.908308:0.901262:0.920657:0.826877:1	0.383099(0.456338:0.335211:0.357746)	-1804.27	NA	NA	NA
acard_g14795.t1&Aradu01U6W1	MA	0.0745326	0.12845	0.580248	0.000179059	2688	549.345	2138.66	NA	213	65.3582	147.642	NA	NA	0.0855515	1.98169:1.87751:1.59048:1.96922:0.84313:1	0.391927(0.488281:0.357701:0.329799)	-4438.23	NA	NA	NA
acard_g31134.t1&AraduB5ML31	MA	0.00355888	0.0182279	0.195243	0.00018472	2775	633.774	2141.23	NA	19	11.4483	7.5517	NA	NA	0.0069091	0.813135:0.852411:0.574361:0.60392:0.181275:1	0.411171(0.48:0.327568:0.425946)	-3749.19	NA	NA	NA
acard_g34595.t1&AraduQ59961	MA	0.000499886	0.0103333	0.0483763	0.000186545	2955	668.751	2286.25	NA	8	6.86469	1.13531	NA	NA	0.0027253	18.1675:7.58182:16.0704:17.7655:2.3446:1	0.423012(0.472081:0.418274:0.37868)	-3914.93	NA	NA	NA
acard_g7264.t1&AraduE3TX01	MA	0.0775168	0.122696	0.631778	0.00018663	3627	856.394	2770.61	NA	295	96.9142	198.086	NA	NA	0.0881844	1.85986:1.88412:1.51582:1.88102:0.588325:1	0.417838(0.488007:0.350289:0.415219)	-6067.48	NA	NA	NA
acard_g68109.t1&AraduFWH9H1	MA	0.00452651	0.0227568	0.198908	0.000250525	2061	470.431	1590.57	NA	17	10.1643	6.83573	NA	NA	0.00868764	2.17708:1.53907:1.17628:1.32519:2.0666:1	0.398108(0.457787:0.352984:0.383552)	-2845.42	NA	NA	NA
acard_g48033.t1&AraduW4M0J1	MA	0.00116789	0.0175021	0.0667284	0.00027112	2193	337.504	1855.5	NA	8	5.85286	2.14714	NA	NA	0.00368173	0.139393:0.796709:0.576882:0.705159:1.82782:1	0.425445(0.498632:0.336525:0.441176)	-2920.49	NA	NA	NA
acard_g33221.t1&Aradu168L71	MA	0.00517142	0.0220304	0.234741	0.000272785	2829	715.295	2113.71	NA	26	15.3514	10.6486	NA	NA	0.00943411	2.78922:2.64556:2.32358:2.64766:0.602897:1	0.430364(0.513256:0.345175:0.432662)	-3978.77	NA	NA	NA
acard_g7504.t1&AraduE3TX01	MA	0.113463	0.165537	0.685426	0.000280396	3621	835.47	2785.53	NA	407	123.886	283.114	NA	NA	0.125478	1.3719:1.45623:1.08247:1.45619:0.527678:1	0.418945(0.48633:0.351284:0.419221)	-6450.13	NA	NA	NA
acard_g34042.t1&AraduI92PG1	MA	0.00363922	0.017651	0.206176	0.0003375	2514	655.605	1858.4	NA	18	11.3605	6.63947	NA	NA	0.00729322	2.41916:2.49124:1.58898:1.58898:0.280198:1	0.432379(0.504177:0.335322:0.457637)	-3496.89	NA	NA	NA
acard_g8085.t1&AraduQX9K71	MA	0.00674164	0.0235542	0.286218	0.000349928	3204	730.837	2473.16	NA	33	16.7635	16.2365	NA	NA	0.0105766	1.7041:2.14916:1.4896:1.48577:1.04252:1	0.401998(0.463951:0.344101:0.39794)	-4500.48	NA	NA	NA
acard_g74359.t1&AraduVF0WJ1	MA	0.0277972	0.0617672	0.450032	0.000360059	2712	540.578	2171.42	NA	89	31.6984	57.3016	NA	NA	0.0345684	1.4284:1.45642:1.71187:1.67042:2.32981:1	0.398046(0.488385:0.330199:0.375553)	-4086.68	NA	NA	NA
acard_g74002.t1&AraduRD5VZ1	MA	0.0531201	0.0939271	0.565546	0.000373161	3111	626.027	2484.97	NA	181	55.7799	125.22	NA	NA	0.0613317	1.37232:1.2916:1.24443:1.52509:0.915678:1	0.411925(0.47107:0.355352:0.409354)	-4932.43	NA	NA	NA
acard_g7519.t1&AraduE3TX01	MA	0.0935522	0.139148	0.672324	0.000453023	3609	838.282	2770.72	NA	342	106.139	235.861	NA	NA	0.104143	1.41448:1.44667:1.18176:1.40188:0.538197:1	0.417013(0.486284:0.347465:0.41729)	-6201.37	NA	NA	NA
acard_g32406.t1&AraduYK5P31	MA	0.185099	0.25412	0.728391	0.000455578	3138	660.33	2477.67	NA	533	142.779	390.221	NA	NA	0.199623	1.33335:1.45197:1.36049:1.37504:1.10289:1	0.409178(0.493786:0.358031:0.375717)	-6069.04	NA	NA	NA
acard_g5612.t1&AraduV1Z6T1	MA	0.116668	0.171938	0.678546	0.000472739	3096	675.049	2420.95	NA	355	103.393	251.607	NA	NA	0.128719	1.11898:1.38233:0.86395:1.52288:0.602724:1	0.406654(0.486434:0.361919:0.371609)	-5501.79	NA	NA	NA
acard_g58391.t1&AraduGB0R91	MA	0.0108166	0.0273611	0.395328	0.000484171	4143	968.369	3174.63	NA	59	25.6967	33.3033	NA	NA	0.0146837	3.26715:3.46534:2.56976:2.95225:0.489667:1	0.3979(0.470673:0.350833:0.372194)	-5875.22	NA	NA	NA
acard_g33275.t1&AraduLHF9F1	MA	0.0556348	0.0927105	0.600092	0.00048888	3387	803.754	2583.25	NA	205	69.9974	135.003	NA	NA	0.0644331	1.90201:1.96305:1.46486:1.47874:0.544478:1	0.422055(0.503986:0.354739:0.40744)	-5539.61	NA	NA	NA
acard_g38420.t1&Aradu4K6Z91	MA	0.037332	0.074024	0.504323	0.000550918	2793	554.708	2238.29	NA	118	38.8799	79.1201	NA	NA	0.0446193	0.996326:1.06026:1.0079:1.22764:1.0072:1	0.386144(0.461869:0.341568:0.354995)	-4329.06	NA	NA	NA
acard_g41993.t1&AraduDU9FJ1	MA	0.590411	0.829049	0.712155	0.000561192	735	175.743	559.257	NA	296	90.6239	205.376	NA	NA	0.647471	1.57095:1.56806:1.555:1.53142:1.44095:1	0.42517(0.520408:0.330612:0.42449)	-1797.1	NA	NA	NA
acard_g38402.t1&Aradu24NBV1	MA	0.0734041	0.1377	0.533074	0.000591797	1653	306.629	1346.37	NA	131	39.2138	91.7862	NA	NA	0.0853309	0.519037:0.670554:0.513449:0.534692:0.840484:1	0.422868(0.49637:0.354809:0.417423)	-2760.89	NA	NA	NA
acard_g74280.t1&AraduC4GUS1	MA	0.710476	1.01195	0.702085	0.000606743	549	120.507	428.493	NA	249	71.2155	177.785	NA	NA	0.776651	1.06526:1.03409:0.930417:0.968729:0.76235:1	0.39071(0.478142:0.357923:0.336066)	-1368.64	NA	NA	NA
acard_g12440.t1&AraduXC65D1	MA	0.0140244	0.0321804	0.435805	0.000621482	4491	953.888	3537.11	NA	77	29.4342	47.5658	NA	NA	0.0178807	1.06569:1.05265:1.01046:1.00291:0.813548:1	0.383211(0.45825:0.354709:0.336673)	-6438.9	NA	NA	NA
acard_g14768.t1&Aradu01U6W1	MA	0.083744	0.135765	0.616831	0.000627801	2664	547.875	2116.12	NA	232	68.5891	163.411	NA	NA	0.0944425	2.06934:2.04271:1.86824:1.99378:1.01678:1	0.39039(0.484797:0.353041:0.333333)	-4472.82	NA	NA	NA
acard_g7552.t1&AraduI5G921	MA	0.0956335	0.157376	0.607676	0.000814689	1887	428.07	1458.93	NA	185	60.2399	124.76	NA	NA	0.10964	2.44729:2.08217:1.54921:1.75002:0.762846:1	0.380498(0.470588:0.317965:0.352941)	-3274.11	NA	NA	NA
acard_g13204.t1&AraduJU4DR1	MA	0.0839451	0.11201	0.749444	0.000838434	7518	1712.37	5805.63	NA	626	176.79	449.21	NA	NA	0.0903374	2.18897:2.09428:1.65738:2.13017:0.917407:1	0.390862(0.451716:0.309258:0.411612)	-12547.4	NA	NA	NA
acard_g7488.t1&AraduE3TX01	MA	0.0949975	0.137234	0.69223	0.00105932	3603	851.823	2751.18	NA	345	106.622	238.378	NA	NA	0.104983	1.4571:1.45133:1.20529:1.44943:0.524331:1	0.418263(0.489176:0.349292:0.41632)	-6191.22	NA	NA	NA
acard_g31921.t1&AraduYK5P31	MA	0.221473	0.290933	0.761251	0.00110811	3057	667.406	2389.59	NA	598	160.511	437.489	NA	NA	0.236638	1.18355:1.46614:1.15026:1.1462:0.901501:1	0.416748(0.497056:0.377331:0.375859)	-6097.38	NA	NA	NA
acard_g13760.t1&AraduZP0Z21	MA	0.0525992	0.0856543	0.614087	0.00118728	3660	785.94	2874.06	NA	207	63.7782	143.222	NA	NA	0.0596974	1.5476:1.64206:1.34476:1.79643:0.818115:1	0.407104(0.472951:0.369672:0.378689)	-5775.39	NA	NA	NA
acard_g58387.t1&AraduHLR711	MA	0.00766697	0.0351912	0.217866	0.00127706	1293	218.334	1074.67	NA	15	7.23811	7.76189	NA	NA	0.0123147	0.147228:1.20465:2.29358:2.90941:2.26089:1	0.41802(0.4942:0.358469:0.401392)	-1809.63	NA	NA	NA
acard_g48861.t1&AraduXN4S31	MA	0.172134	0.258337	0.666316	0.00131103	1659	341.379	1317.62	NA	271	75.8725	195.128	NA	NA	0.189872	0.961517:0.91617:0.791831:0.914996:0.60886:1	0.406872(0.480108:0.350814:0.389693)	-3222.15	NA	NA	NA
acard_g59490.t1&Aradu3KF1I1	MA	0.0542491	0.0913775	0.593682	0.00133854	2970	654.241	2315.76	NA	176	56.7485	119.251	NA	NA	0.0624279	1.84918:1.7619:1.71434:1.85156:1.13982:1	0.418519(0.49697:0.360606:0.39798)	-4736	NA	NA	NA
acard_g7333.t1&Aradu87KA01	MA	0.148455	0.208532	0.711907	0.00143102	2751	603.462	2147.54	NA	387	109.524	277.476	NA	NA	0.161634	1.36306:1.39397:1.19111:1.42527:0.694692:1	0.41076(0.46783:0.352236:0.412214)	-5115.14	NA	NA	NA
acard_g7415.t1&Aradu08GVW1	MA	0.0348888	0.0608011	0.573819	0.00147739	3702	833.546	2868.45	NA	144	48.4088	95.5912	NA	NA	0.0407232	1.56366:1.58315:1.4451:1.56944:0.822488:1	0.414371(0.470016:0.349676:0.42342)	-5732.08	NA	NA	NA
acard_g73926.t1&AraduX2RLR1	MA	0.0707196	0.106432	0.66446	0.00156128	3813	786.434	3026.57	NA	279	78.4336	200.566	NA	NA	0.0780852	1.39042:1.45897:1.2481:1.63711:0.873761:1	0.416863(0.477183:0.360346:0.413061)	-6279.31	NA	NA	NA
acard_g11286.t1&Aradu5A4RC1	MA	0.0379807	0.0671728	0.565418	0.0016406	3270	722.299	2547.7	NA	140	46.7548	93.2452	NA	NA	0.0444289	1.21402:1.25636:1.0853:1.06507:0.823579:1	0.388532(0.463761:0.350459:0.351376)	-4975.47	NA	NA	NA
acard_g31511.t1&Aradu9U8U71	MA	0.0480459	0.0784025	0.612811	0.00180223	3438	837.721	2600.28	NA	182	62.7119	119.288	NA	NA	0.0554427	1.97288:1.85067:1.54504:1.65004:0.832407:1	0.425538(0.477312:0.352967:0.446335)	-5424.75	NA	NA	NA
acard_g36020.t1&AraduL51MW1	MA	0.00252316	0.0108002	0.233623	0.00188682	4047	1078.28	2968.72	NA	19	11.5627	7.43728	NA	NA	0.00472848	2.743:2.97805:1.64095:1.9837:0.01:1	0.418705(0.47109:0.36768:0.417346)	-5458.05	NA	NA	NA
acard_g58706.t1&AraduJ4ZPT1	MA	0.298823	0.474347	0.629968	0.00190714	633	138.819	494.181	NA	161	49.6512	111.349	NA	NA	0.337316	1.49401:1.52434:1.17035:1.17816:0.619297:1	0.388626(0.473934:0.319905:0.372038)	-1366.91	NA	NA	NA
acard_g23070.t1&AraduN09A51	MA	0.00592056	0.0174788	0.338728	0.00196206	4203	998.086	3204.91	NA	35	16.7651	18.2349	NA	NA	0.0086653	2.17259:1.85894:1.72198:2.24336:0.613158:1	0.415774(0.480371:0.362955:0.403997)	-5891.19	NA	NA	NA
acard_g7465.t1&Aradu0Q6Y11	MA	0.0629521	0.10147	0.620403	0.0019784	2955	615.274	2339.73	NA	198	58.9421	139.058	NA	NA	0.070972	1.53855:1.59119:1.5569:1.57792:1.03924:1	0.412014(0.484264:0.379188:0.372589)	-4801.15	NA	NA	NA
acard_g47579.t1&Aradu485AS1	MA	0.0287737	0.0601272	0.478548	0.00199107	2079	507.329	1571.67	NA	73	29.4058	43.5942	NA	NA	0.0364248	2.41398:2.06314:1.62254:2.19209:0.699283:1	0.438672(0.524531:0.341991:0.449495)	-3101.41	NA	NA	NA
acard_g74166.t1&Aradu24T9Z1	MA	0.0551244	0.0958495	0.575114	0.00201402	2343	498.729	1844.27	NA	141	45.0949	95.9051	NA	NA	0.0637931	2.24546:2.36406:2.10552:2.36903:1.33056:1	0.37644(0.439821:0.307939:0.381562)	-3720.38	NA	NA	NA
acard_g32676.t1&Aradu46JQQ1	MA	0.0657491	0.105276	0.624543	0.00219083	2790	572.936	2217.06	NA	193	56.4862	136.514	NA	NA	0.073866	1.71016:1.58903:1.43695:1.79036:0.882893:1	0.396595(0.449462:0.35914:0.381183)	-4540.17	NA	NA	NA
acard_g1.t1&AraduZ97F91	MA	0.010266	0.0330583	0.310541	0.00223451	1755	394.579	1360.42	NA	26	12.5563	13.4437	NA	NA	0.0153904	3.7152:3.93093:4.50992:3.66046:4.24781:1	0.389744(0.461538:0.326496:0.381197)	-2499.39	NA	NA	NA
acard_g57517.t1&Aradu5YY6Q1	MA	0.0239427	0.0548865	0.436222	0.00237675	2013	399.299	1613.7	NA	59	21.3542	37.6458	NA	NA	0.0300807	1.64577:1.78925:1.98454:2.28739:2.46893:1	0.404868(0.485097:0.360656:0.368852)	-2962.74	NA	NA	NA
acard_g38546.t1&AraduLI4A71	MA	0.0281923	0.0567594	0.496698	0.00241051	3084	523.817	2560.18	NA	99	28.8829	70.1171	NA	NA	0.0330444	1.13803:0.566739:0.986194:1.68354:0.855871:1	0.387484(0.476654:0.33463:0.351167)	-4552.98	NA	NA	NA
acard_g13042.t1&AraduYU7JM1	MA	0.00846921	0.0227865	0.371676	0.00244394	3303	739.228	2563.77	NA	38	16.6009	21.3991	NA	NA	0.0116735	3.81819:4.48818:2.98152:3.3501:0.401037:1	0.405843(0.477748:0.350136:0.389646)	-4549.98	NA	NA	NA
acard_g57513.t1&AraduI3XYV1	MA	0.167152	0.222535	0.75113	0.00246393	3111	669.493	2441.51	NA	479	128.102	350.898	NA	NA	0.179071	1.84578:1.83431:1.58354:1.77881:0.844609:1	0.402764(0.478785:0.351013:0.378496)	-5906.77	NA	NA	NA
acard_g60296.t1&Aradu2A8ZQ1	MA	0.0112299	0.0385208	0.291527	0.00256778	1470	304.949	1165.05	NA	24	11.3541	12.6459	NA	NA	0.0168913	0.516672:1.00597:0.502603:0.586637:0.13939:1	0.381633(0.482653:0.311224:0.35102)	-2069.59	NA	NA	NA
acard_g33106.t1&AraduJFT501	MA	0.0323977	0.0699946	0.46286	0.00260331	1707	355.091	1351.91	NA	65	23.5319	41.4681	NA	NA	0.0402186	1.37482:1.34571:1.40993:1.30887:1.2003:1	0.388694(0.47188:0.341828:0.352373)	-2599.01	NA	NA	NA
acard_g32829.t1&AraduMC6ZY1	MA	0.0335082	0.0633931	0.528578	0.00262657	2454	512.167	1941.83	NA	94	31.291	62.709	NA	NA	0.0397454	1.26567:0.782886:0.616606:1.31359:0.317811:1	0.409128(0.490831:0.369804:0.366748)	-3680.02	NA	NA	NA
acard_g7471.t1&Aradu0Q6Y11	MA	0.0858111	0.129316	0.663578	0.00273984	3045	600.796	2444.2	NA	266	71.8994	194.101	NA	NA	0.0943949	0.880705:1.01019:0.792528:1.04777:0.647321:1	0.411987(0.485222:0.383251:0.367488)	-5198.99	NA	NA	NA
acard_g15088.t1&AraduXXK8G1	MA	0.0176932	0.0367245	0.481782	0.00298383	2865	728.327	2136.67	NA	63	26.1044	36.8956	NA	NA	0.0225313	1.76863:1.68969:1.12844:1.20468:0.281325:1	0.431239(0.496335:0.351309:0.446073)	-4137.61	NA	NA	NA
acard_g3.t1&AraduK0XH21	MA	0.00360463	0.0147898	0.243723	0.00298989	2406	576.757	1829.24	NA	15	8.46027	6.53973	NA	NA	0.0062859	3.24852:3.59973:2.62788:2.64493:0.689768:1	0.430382(0.50187:0.322943:0.466334)	-3251.98	NA	NA	NA
acard_g8406.t1&AraduF97AX1	MA	0.024219	0.0479805	0.504768	0.00309357	2880	652.539	2227.46	NA	83	30.4806	52.5194	NA	NA	0.0296028	1.79398:1.87839:1.25522:1.28866:0.383489:1	0.399479(0.4875:0.348958:0.361979)	-4229.92	NA	NA	NA
acard_g7077.t1&AraduU5EC81	MA	0.190537	0.242471	0.785813	0.00325931	3555	834.787	2720.21	NA	610	171.318	438.682	NA	NA	0.202732	1.86456:1.93002:1.58448:1.7719:0.919695:1	0.416315(0.470042:0.355696:0.423207)	-6895.1	NA	NA	NA
acard_g51807.t1&AraduG0IJA1	MA	0.00677361	0.0190651	0.355289	0.00328399	3303	843.143	2459.86	NA	32	15.7129	16.2871	NA	NA	0.0099112	2.06598:2.10637:1.32854:1.33023:0.244256:1	0.403421(0.469119:0.34287:0.398274)	-4640.6	NA	NA	NA
acard_g33294.t1&AraduG737E1	MA	0.201621	0.357422	0.564098	0.00331499	507	118.145	388.855	NA	99	34.6561	64.3439	NA	NA	0.237927	1.45669:1.3048:1.16012:1.17343:1.28743:1	0.436884(0.485207:0.360947:0.464497)	-1039.09	NA	NA	NA
acard_g23448.t1&Aradu3MJ9T1	MA	0.011937	0.0294615	0.405173	0.00332258	3387	646.034	2740.97	NA	51	18.7566	32.2434	NA	NA	0.0152796	2.90824:2.98769:3.17283:3.11131:2.74676:1	0.397697(0.492471:0.327724:0.372896)	-4672.11	NA	NA	NA
acard_g38400.t1&AraduPB1FR1	MA	0.0130308	0.0265004	0.491719	0.00351841	4428	999.043	3428.96	NA	70	26.0446	43.9554	NA	NA	0.0160698	3.04852:2.79218:2.09672:2.08592:0.854541:1	0.390921(0.47561:0.338753:0.358401)	-6138.47	NA	NA	NA
acard_g17166.t1&AraduG0MPK1	MA	0.113311	0.179037	0.632892	0.003745	1602	310.771	1291.23	NA	182	50.1431	131.857	NA	NA	0.126061	1.05312:1.27704:1.00197:1.01391:0.967421:1	0.40387(0.483146:0.352996:0.375468)	-2832.73	NA	NA	NA
acard_g32800.t1&AraduS2WWI1	MA	0.0819617	0.120043	0.682772	0.00377139	3285	673.642	2611.36	NA	274	75.1354	198.865	NA	NA	0.0897708	1.44782:1.57317:1.47506:1.49165:0.931742:1	0.402435(0.478082:0.349772:0.379452)	-5495.25	NA	NA	NA
acard_g37.t1&Aradu4N3HV1	MA	0.0130722	0.0328428	0.398025	0.0038204	2352	539.914	1812.09	NA	40	17.1242	22.8758	NA	NA	0.0176107	6.86577:8.12413:6.11254:9.38298:3.77828:1	0.406463(0.44898:0.344388:0.42602)	-3391.73	NA	NA	NA
acard_g38416.t1&AraduN3KUA1	MA	0.0106618	0.0206494	0.516326	0.00402449	6867	1370.64	5496.36	NA	86	28.0084	57.9916	NA	NA	0.0126553	1.09157:1.09953:0.924015:0.918025:0.838504:1	0.392093(0.48318:0.342945:0.350153)	-9493.27	NA	NA	NA
acard_g38398.t1&AraduZAA0W1	MA	0.027344	0.0450803	0.606563	0.00405839	5442	1104.87	4337.13	NA	164	48.5057	115.494	NA	NA	0.0309449	1.83906:1.30135:1.10918:1.10264:1.01161:1	0.381294(0.473264:0.335722:0.334895)	-7957.03	NA	NA	NA
acard_g57513.t1&AraduAQ1SK1	MA	0.147733	0.197281	0.748847	0.00423923	3195	654.309	2540.69	NA	443	113.363	329.637	NA	NA	0.15788	1.183:1.10555:0.949708:1.24504:0.598772:1	0.405634(0.485915:0.358685:0.3723)	-5947.37	NA	NA	NA
acard_g32732.t1&Aradu4QC4Y1	MA	0.0862058	0.13738	0.6275	0.00430015	1878	412.093	1465.91	NA	167	51.6682	115.332	NA	NA	0.0974349	1.1934:1.08027:0.94214:0.929851:0.739888:1	0.397764(0.463259:0.345847:0.384185)	-3232.11	NA	NA	NA
acard_g33277.t1&AraduLHF9F1	MA	0.0514662	0.0795828	0.646699	0.00435471	3384	794.743	2589.26	NA	187	60.1879	126.812	NA	NA	0.0580694	1.72668:1.77056:1.40107:1.43154:0.812798:1	0.422577(0.503546:0.354167:0.410018)	-5356.47	NA	NA	NA
acard_g60363.t1&Aradu6F5521	MA	0.0154503	0.0244707	0.63138	0.00462533	9219	2371.29	6847.71	NA	161	57.026	103.974	NA	NA	0.0177705	3.38919:2.64256:1.63664:1.73136:0.624153:1	0.386918(0.458347:0.315164:0.387244)	-12908.8	NA	NA	NA
acard_g12436.t1&AraduE2CQ91	MA	0.0192146	0.0421756	0.455585	0.00478124	2361	527.798	1833.2	NA	55	21.2982	33.7018	NA	NA	0.0243475	2.34084:1.89242:2.09352:2.04874:1.09569:1	0.386065(0.456798:0.332274:0.369123)	-3462.26	NA	NA	NA
acard_g14809.t1&Aradu01U6W1	MA	0.0870883	0.1298	0.670941	0.00552121	2610	516.911	2093.09	NA	230	61.8814	168.119	NA	NA	0.0955474	1.3438:1.30781:1.25112:1.31283:0.829705:1	0.392337(0.488506:0.355747:0.332759)	-4394.96	NA	NA	NA
acard_g20617.t1&AraduRD1EE1	MA	0.0011295	0.00714886	0.157997	0.00571051	2955	782.722	2172.28	NA	8	5.5614	2.4386	NA	NA	0.00272391	29.5853:30:21.9654:21.9654:0.01:1	0.434856(0.484264:0.426396:0.393909)	-3942.35	NA	NA	NA
acard_g48493.t1&AraduWGI5L1	MA	0.0121886	0.0245435	0.496612	0.00579344	4683	963.201	3719.8	NA	68	23.3046	44.6954	NA	NA	0.0147298	1.89871:2.37211:2.16132:2.1662:1.54085:1	0.397929(0.496797:0.339206:0.357783)	-6507.91	NA	NA	NA
acard_g13586.t1&AraduL7IZH1	MA	0.065592	0.0992961	0.660569	0.00579845	3210	675.351	2534.65	NA	219	62.946	156.054	NA	NA	0.072683	1.59744:1.6646:1.51697:1.56067:0.848034:1	0.400312(0.476168:0.335514:0.389252)	-5202.41	NA	NA	NA
acard_g7466.t1&Aradu0Q6Y11	MA	0.0788121	0.114949	0.685628	0.00610662	2916	626.399	2289.6	NA	235	67.0262	167.974	NA	NA	0.0865748	1.29996:1.44411:1.08366:1.20405:0.651935:1	0.412551(0.487654:0.379115:0.370885)	-4878.21	NA	NA	NA
acard_g32700.t1&AraduB45Z71	MA	0.0338475	0.0724422	0.467235	0.00621872	1389	289.155	1099.85	NA	55	19.8041	35.1959	NA	NA	0.041882	2.93372:2.90339:3.48218:3.50757:3.24935:1	0.392369(0.49676:0.312095:0.368251)	-2110.59	NA	NA	NA
acard_g7552.t1&AraduTB5ZQ1	MA	0.0717443	0.133555	0.537188	0.00670469	999	221.96	777.04	NA	78	27.0778	50.9222	NA	NA	0.0854776	1.70114:1.44879:1.12783:1.63101:0.633637:1	0.390891(0.462462:0.318318:0.391892)	-1672.21	NA	NA	NA
acard_g7377.t1&AraduT6SSF1	MA	0.110088	0.160354	0.686534	0.00676097	2127	465.942	1661.06	NA	230	66.7159	163.284	NA	NA	0.1211	2.82451:2.72206:2.33432:2.56597:1.02008:1	0.399154(0.475317:0.336389:0.385755)	-3776.81	NA	NA	NA
acard_g31506.t1&Aradu9U8U71	MA	0.0123287	0.0266959	0.461821	0.00690387	3291	777.073	2513.93	NA	51	20.4487	30.5513	NA	NA	0.0157211	0.960009:0.984965:0.716966:0.838622:0.291041:1	0.426162(0.479034:0.350957:0.448496)	-4644.91	NA	NA	NA
acard_g15246.t1&AraduJ9ALL1	MA	0.0271274	0.0502502	0.539847	0.00754519	2661	614.589	2046.41	NA	83	29.6689	53.3311	NA	NA	0.0324679	1.95785:1.69458:1.86374:1.88085:1.19951:1	0.419767(0.508455:0.335964:0.414882)	-4028.91	NA	NA	NA
acard_g7552.t1&AraduIL2CV1	MA	0.0628862	0.100738	0.624254	0.00784685	1917	481.596	1435.4	NA	127	44.3963	82.6037	NA	NA	0.0723955	2.61207:1.4719:0.665436:1.237:0.616503:1	0.380021(0.464006:0.315336:0.36072)	-3107.67	NA	NA	NA
acard_g38558.t1&AraduAM0MT1	MA	0.158535	0.209252	0.757625	0.00808803	2964	562.789	2401.21	NA	435	102.776	332.224	NA	NA	0.168165	0.949694:0.913663:0.823254:0.917456:0.674172:1	0.388158(0.475202:0.340081:0.34919)	-5557.67	NA	NA	NA
acard_g36019.t1&Aradu6R3YG1	MA	0.052444	0.0765017	0.685528	0.00814197	4101	904.535	3196.46	NA	226	66.033	159.967	NA	NA	0.0577503	0.873913:0.857614:0.780145:0.819821:0.646447:1	0.417703(0.488296:0.366496:0.398317)	-6500.22	NA	NA	NA
acard_g23068.t1&AraduFEQ9B1	MA	0.0243884	0.0424896	0.573985	0.0100472	3366	729.537	2636.46	NA	93	30.2506	62.7494	NA	NA	0.0283116	1.64588:1.63559:1.25756:1.26293:0.767622:1	0.408348(0.487522:0.355615:0.381907)	-4928.12	NA	NA	NA
acard_g40407.t1&AraduMU0PR1	MA	0.0957375	0.132739	0.721246	0.0103832	3018	605.71	2412.29	NA	287	74.1139	212.886	NA	NA	0.103164	0.832006:0.798329:0.721644:0.751916:0.567722:1	0.419814(0.496024:0.355865:0.407555)	-5234.95	NA	NA	NA
acard_g13749.t1&Aradu89AC81	MA	0.0545072	0.0833572	0.653899	0.0109417	2769	622.802	2146.2	NA	160	49.1799	110.82	NA	NA	0.0609961	1.42694:1.94042:0.98106:1.70992:1.15338:1	0.41766(0.457205:0.370531:0.425244)	-4385.66	NA	NA	NA
acard_g48406.t1&Aradu8247R1	MA	0.0223999	0.0560516	0.39963	0.0112143	1056	231.69	824.31	NA	30	12.3874	17.6126	NA	NA	0.0297832	1.14674:1.03619:0.840292:0.939902:0.75608:1	0.416667(0.514205:0.329545:0.40625)	-1578.8	NA	NA	NA
acard_g49234.t1&Aradu1D82M1	MA	0.00495709	0.0133692	0.370785	0.0121732	3567	823.395	2743.61	NA	24	10.736	13.264	NA	NA	0.00689892	2.26929:2.46058:1.78859:2.21743:0.306627:1	0.395851(0.4836:0.357023:0.34693)	-4928.62	NA	NA	NA
acard_g33237.t1&AraduZC0JY1	MA	0.0378706	0.0570854	0.663402	0.0132762	4056	834.552	3221.45	NA	164	46.0572	117.943	NA	NA	0.0418242	1.56661:1.27052:1.55961:1.09581:1.55971:1	0.412845(0.487426:0.367973:0.383136)	-6169.94	NA	NA	NA
acard_g60243.t1&AraduC9QSM1	MA	0.0108409	0.0325167	0.333393	0.0140509	1263	272.428	990.572	NA	19	8.58855	10.4114	NA	NA	0.0155163	3.17956:2.45001:2.35118:2.12887:1.71935:1	0.375693(0.460808:0.313539:0.352732)	-1761.34	NA	NA	NA
acard_g9708.t1&AraduMD3721	MA	0.040426	0.0674645	0.599219	0.0152338	2349	522.174	1826.83	NA	104	33.5878	70.4122	NA	NA	0.0464366	1.31885:1.31939:1.27553:1.28593:0.843467:1	0.391017(0.462963:0.326948:0.383142)	-3672	NA	NA	NA
acard_g14791.t1&Aradu01U6W1	MA	0.11045	0.151461	0.729231	0.0162103	2676	546.319	2129.68	NA	288	74.9471	213.053	NA	NA	0.118823	2.03039:2.03829:1.87072:1.92063:0.96514:1	0.394432(0.494955:0.358184:0.330157)	-4671.64	NA	NA	NA
acard_g59639.t1&AraduM6VC91	MA	0.0135684	0.0289635	0.468464	0.0162266	2700	589.17	2110.83	NA	45	16.8012	28.1988	NA	NA	0.0169278	1.76129:1.66313:1.73862:1.69118:1.91271:1	0.42463(0.515556:0.358889:0.399444)	-3806.41	NA	NA	NA
acard_g41984.t1&AraduL8FLE1	MA	0.0477457	0.0844682	0.565251	0.0167639	1419	329.182	1089.82	NA	76	26.4683	49.5317	NA	NA	0.0562646	2.17148:2.16114:1.6513:1.64508:0.832348:1	0.394996(0.450317:0.362579:0.372093)	-2264.93	NA	NA	NA
acard_g38.t1&AraduL3C1J1	MA	0.00759301	0.0187804	0.404304	0.0168052	2436	610.002	1826	NA	25	11.3109	13.6891	NA	NA	0.0103945	3.41348:3.9162:2.37819:2.37819:1.2442:1	0.417282(0.492611:0.323892:0.435345)	-3332.64	NA	NA	NA
acard_g7413.t1&AraduJ2LS81	MA	0.04464	0.0651171	0.685534	0.0192131	3816	896.27	2919.73	NA	181	55.9812	125.019	NA	NA	0.0494495	1.5462:1.40239:1.12449:1.27218:0.676917:1	0.416012(0.472877:0.347091:0.428066)	-5904.2	NA	NA	NA
acard_g7513.t1&AraduE3TX01	MA	0.121293	0.154228	0.786452	0.0197408	3594	854.139	2739.86	NA	415	117.806	297.194	NA	NA	0.12912	1.7961:1.77559:1.48242:1.76306:0.646019:1	0.421258(0.486644:0.356845:0.420284)	-6428.04	NA	NA	NA

## Sheet: A. stenosperma_vs_A. duranensis
Sequence	Method	Ka	Ks	Ka/Ks	P-Value(Fisher)	Length	S-Sites	N-Sites	Fold-Sites(0:2:4)	Substitutions	Syn-Subs	Nonsyn-Subs	Fold-Syn-Subs(0:2:4)	Fold-Nonsyn-Subs(0:2:4)	Divergence-Distance	Substitution-Rate-Ratio(rTC:rAG:rTA:rCG:rTG:rCA/rCA)	GC(1:2:3)	ML-Score	AICc	Akaike-Weight	Model
steno_g15949.t1&AraduVF0WJ1	MA	0.38769	1.35169	0.286818	3.83554e-127	2604	598.156	2005.84	NA	884	450.604	433.396	NA	NA	0.609128	1.1474:1.62781:0.474521:0.693349:0.53045:1	0.399962(0.477535:0.323733:0.398618)	-5804.5	NA	NA	NA
steno_g39670.t1&Aradu4W4991	MA	0.362382	1.04734	0.346002	2.39845e-122	4113	845.646	3267.35	NA	1317	563.576	753.424	NA	NA	0.503212	1.51864:1.5575:1.24:1.26945:0.737652:1	0.38512(0.479212:0.320204:0.355945)	-9160	NA	NA	NA
steno_g12300.t1&AraduP4XPV1	MA	0.356347	0.887374	0.401575	3.40449e-82	4161	826.627	3334.37	NA	1292	493.161	798.839	NA	NA	0.461841	1.52054:1.55486:1.29256:1.28868:0.873665:1	0.377914(0.467195:0.310382:0.356164)	-9191	NA	NA	NA
steno_g39777.t1&AraduAM0MT1	MA	0.52643	1.0868	0.484383	3.64244e-67	3957	763.99	3193.01	NA	1540	509.187	1030.81	NA	NA	0.634623	1.25853:1.4792:1.07734:1.50161:0.884206:1	0.393227(0.493935:0.341926:0.343821)	-9353.08	NA	NA	NA
steno_g15685.t1&Aradu60CNJ1	MA	0.530809	0.947418	0.560269	1.23359e-44	4308	878.766	3429.23	NA	1661	521.286	1139.71	NA	NA	0.615791	0.938983:0.967984:0.821495:0.910843:0.561915:1	0.40007(0.47493:0.366295:0.358983)	-10235.6	NA	NA	NA
steno_g34097.t1&Aradu81T9C1	MA	0.224377	0.436585	0.513937	4.12243e-39	6495	1374.81	5120.19	NA	1402	481.118	920.882	NA	NA	0.269296	1.31679:1.32754:1.26443:1.27374:0.963508:1	0.421709(0.504619:0.35127:0.409238)	-13316.6	NA	NA	NA
steno_g33619.t1&AraduNX0D11	MA	0.329264	0.713253	0.461637	1.57464e-36	2901	605.602	2295.4	NA	834	303.303	530.697	NA	NA	0.409424	1.22306:1.2642:1.02557:1.10028:0.543064:1	0.406067(0.489659:0.341779:0.386763)	-6347	NA	NA	NA
steno_g47795.t1&Aradu8KU001	MA	0.894476	1.38783	0.644516	5.60908e-22	948	202.771	745.229	NA	633	187.904	445.096	NA	NA	1	1.13798:1.11066:1.02291:1.02467:0.859757:1	0.42827(0.484177:0.367089:0.433544)	-2550.67	NA	NA	NA
steno_g62825.t1&AraduVBP1F1	MA	0.249522	0.460122	0.542294	3.45423e-21	3618	770.34	2847.66	NA	848	282.228	565.772	NA	NA	0.294363	0.789791:0.763853:0.695802:0.860674:0.585851:1	0.422609(0.481343:0.368574:0.41791)	-7724.95	NA	NA	NA
steno_g39784.t1&AraduLI4A71	MA	0.224032	0.489126	0.458024	3.76309e-21	2436	473.582	1962.42	NA	528	182.198	345.802	NA	NA	0.275568	1.33062:1.35122:1.14524:1.32158:0.720461:1	0.392857(0.487069:0.346059:0.345443)	-4987.53	NA	NA	NA
steno_g13006.t1&AraduL839P1	MA	0.0808003	0.20365	0.396762	3.01194e-19	4062	797.297	3264.7	NA	387	147.45	239.55	NA	NA	0.104913	1.6395:1.43962:1.29309:1.33139:0.845855:1	0.376046(0.475258:0.332718:0.320162)	-6911.39	NA	NA	NA
steno_g32510.t1&AraduJ4QJ91	MA	0.110822	0.304238	0.36426	2.23015e-18	2154	462.009	1691.99	NA	282	120.822	161.178	NA	NA	0.152307	1.70164:2.48381:1.19969:1.37677:0.808584:1	0.383937(0.461699:0.343315:0.346797)	-3957.15	NA	NA	NA
steno_g8969.t1&AraduQ85881	MA	0.153004	0.25354	0.60347	6.27566e-18	7620	1838.3	5781.7	NA	1145	395.101	749.899	NA	NA	0.177258	2.24914:2.12494:1.71163:1.71708:1.00111:1	0.386089(0.451378:0.315157:0.391732)	-14140.4	NA	NA	NA
steno_g8444.t1&AraduGS9D71	MA	0.114078	0.320936	0.355454	8.34973e-18	2094	374.286	1719.71	NA	273	103.677	169.323	NA	NA	0.151052	1.26845:0.644265:0.457335:1.28321:0.746183:1	0.379895(0.460602:0.313037:0.366046)	-3815.83	NA	NA	NA
steno_g8203.t1&AraduJSN8H1	MA	0.155935	0.31216	0.499535	9.96918e-18	3603	799.72	2803.28	NA	578	210.103	367.897	NA	NA	0.190611	1.45441:1.45624:1.24711:1.52548:0.719238:1	0.407993(0.472939:0.335137:0.415903)	-6830.84	NA	NA	NA
steno_g17934.t1&AraduULV471	MA	0.221384	0.504729	0.438621	1.80795e-17	1665	340.739	1324.26	NA	370	136.8	233.2	NA	NA	0.27937	1.10282:1.10317:0.958148:1.00578:0.704497:1	0.417417(0.492793:0.381982:0.377477)	-3457.73	NA	NA	NA
steno_g33622.t1&AraduF12KD1	MA	0.0647237	0.182426	0.354794	3.34284e-17	3249	695.18	2553.82	NA	267	115.917	151.083	NA	NA	0.0899083	1.59018:1.44901:1.1186:1.1975:0.633695:1	0.410126(0.494922:0.364266:0.371191)	-5400.16	NA	NA	NA
steno_g43731.t1&AraduMQ9LE1	MA	0.162684	0.462367	0.35185	8.98915e-17	1164	256.788	907.212	NA	214	95.4054	118.595	NA	NA	0.228796	1.5415:1.39539:1.48009:1.51476:0.948055:1	0.430412(0.503866:0.32732:0.460052)	-2280	NA	NA	NA
steno_g62281.t1&AraduMFR631	MA	0.660939	1.73883	0.380106	3.46125e-15	261	54.4143	206.586	NA	121	49.5276	71.4724	NA	NA	0.885661	2.92246:3.3249:3.77168:3.73407:1.88125:1	0.408046(0.45977:0.402299:0.362069)	-639.961	NA	NA	NA
steno_g33586.t1&Aradu9H0VF1	MA	0.324091	0.706293	0.458862	7.88263e-15	1080	224.619	855.381	NA	312	113.561	198.439	NA	NA	0.403582	0.885313:1.17191:0.958018:0.996368:0.893307:1	0.413889(0.506944:0.329167:0.405556)	-2414.85	NA	NA	NA
steno_g8376.t1&AraduU590Q1	MA	0.159121	0.265899	0.598425	3.23338e-14	5664	1275.66	4388.34	NA	883	288.692	594.308	NA	NA	0.183169	1.53374:1.55226:1.25936:1.4198:0.594196:1	0.409075(0.477489:0.34428:0.405456)	-10722.3	NA	NA	NA
steno_g8174.t1&AraduJ2LS81	MA	0.148475	0.27408	0.541722	3.91325e-13	3648	807.46	2840.54	NA	550	189.283	360.717	NA	NA	0.176277	1.17773:1.17733:1.01187:1.1227:0.533204:1	0.413514(0.471217:0.345806:0.42352)	-6853.06	NA	NA	NA
steno_g14544.t1&AraduD3LC11	MA	0.0786236	0.176859	0.444554	8.18172e-13	3651	741.366	2909.63	NA	329	119.866	209.134	NA	NA	0.0985712	1.1014:1.13944:1.05308:1.18062:0.769674:1	0.414955(0.455218:0.361134:0.428513)	-6212.58	NA	NA	NA
steno_g14530.t1&AraduB1R3S1	MA	0.15453	0.277276	0.557315	2.74559e-12	3591	828.698	2762.3	NA	560	195.962	364.038	NA	NA	0.182856	1.4184:1.70645:1.20141:1.30764:0.749025:1	0.404762(0.481203:0.350877:0.382206)	-6798.27	NA	NA	NA
steno_g78293.t1&AraduRD5VZ1	MA	0.10667	0.228054	0.46774	2.89138e-12	3045	599.169	2445.83	NA	355	122.021	232.979	NA	NA	0.130555	1.1008:1.12618:1.04486:1.2014:0.831951:1	0.408703(0.467488:0.354187:0.404433)	-5439.83	NA	NA	NA
steno_g8194.t1&AraduG60Q11	MA	0.155853	0.288565	0.540097	9.63824e-12	3105	660.545	2444.46	NA	488	162.736	325.264	NA	NA	0.184086	1.10545:1.14469:0.962398:1.11843:0.641327:1	0.425604(0.497101:0.339614:0.440097)	-5891.78	NA	NA	NA
steno_g16636.t1&AraduARU8D1	MA	0.0735715	0.156614	0.469763	2.49643e-11	3540	881.313	2658.69	NA	305	126.182	178.818	NA	NA	0.0942457	1.36273:2.09006:0.611059:1.30588:0.526761:1	0.428107(0.491525:0.374153:0.418644)	-5998.63	NA	NA	NA
steno_g23350.t1&AraduX00QW1	MA	0.0203458	0.0855289	0.237882	3.12065e-11	2664	532.521	2131.48	NA	85	43.5417	41.4583	NA	NA	0.0333756	1.88126:2.1805:1.76308:1.90268:1.38316:1	0.415916(0.478604:0.307995:0.461149)	-3874.63	NA	NA	NA
steno_g14237.t1&Aradu3GT7T1	MA	0.171374	0.301594	0.568228	1.95082e-10	3159	634.481	2524.52	NA	525	160.998	364.002	NA	NA	0.197529	1.16695:1.64048:0.806557:0.993637:0.900911:1	0.39158(0.481481:0.345679:0.347578)	-6043.59	NA	NA	NA
steno_g62186.t1&AraduMFR631	MA	0.138479	0.663058	0.20885	1.98289e-10	261	64.1881	196.812	NA	50	30.4809	19.5191	NA	NA	0.26749	1.82948:1.49616:1.00608:1.01107:0.469467:1	0.43295(0.5:0.385057:0.413793)	-514.814	NA	NA	NA
steno_g16631.t1&AraduZ1BML1	MA	0.00992	0.0476273	0.208284	2.41306e-10	3477	836.187	2640.81	NA	64	38.6055	25.3945	NA	NA	0.0189883	10.4441:10.9151:10.7403:11.7855:2.58385:1	0.419327(0.487058:0.369715:0.401208)	-5038.46	NA	NA	NA
steno_g61414.t1&AraduJ4ZPT1	MA	0.302529	0.690149	0.438353	2.68246e-10	651	128.433	522.567	NA	181	65.0247	115.975	NA	NA	0.379001	1.29675:1.40859:1.52155:1.5154:1.43207:1	0.376344(0.453917:0.317972:0.357143)	-1427.81	NA	NA	NA
steno_g14607.t1&AraduZP0Z21	MA	0.0628134	0.13727	0.457589	2.68634e-10	3690	822.464	2867.54	NA	271	104.416	166.584	NA	NA	0.0794091	1.81793:1.75569:1.49259:1.83712:0.769872:1	0.406911(0.475203:0.369919:0.37561)	-6053.06	NA	NA	NA
steno_g8376.t1&AraduXHR0E1	MA	0.197805	0.283546	0.697614	3.08816e-10	6861	1563.15	5297.85	NA	1244	369.758	874.242	NA	NA	0.21734	1.39106:1.41136:1.18481:1.30622:0.650976:1	0.413861(0.481417:0.351771:0.408395)	-13498.2	NA	NA	NA
steno_g62440.t1&AraduA30P31	MA	0.171341	0.34777	0.492685	1.26876e-09	1620	344.045	1275.95	NA	275	97.269	177.731	NA	NA	0.20881	2.61338:2.82345:2.16577:2.16991:0.961796:1	0.376852(0.469444:0.336111:0.325)	-3065.03	NA	NA	NA
steno_g78105.t1&AraduHWT4U1	MA	0.139059	0.220372	0.63102	1.53317e-09	5838	1101.02	4736.98	NA	792	213.197	578.803	NA	NA	0.154395	1.03402:1.0046:0.929089:0.947551:0.804852:1	0.367849(0.443731:0.317831:0.341984)	-10678.8	NA	NA	NA
steno_g16637.t1&AraduMTJ4M1	MA	0.182484	0.284087	0.642353	2.26685e-09	4002	982.79	3019.21	NA	698	234.751	463.249	NA	NA	0.207435	1.56099:1.60717:1.28:1.3853:0.625182:1	0.418791(0.481634:0.368066:0.406672)	-7783.01	NA	NA	NA
steno_g33627.t1&AraduF12KD1	MA	0.019573	0.0710936	0.275314	2.55006e-09	3075	597.249	2477.75	NA	88	41.0799	46.9201	NA	NA	0.0295797	2.20305:2.0675:2.22492:2.2267:2.13143:1	0.41122(0.496585:0.366829:0.370244)	-4472.65	NA	NA	NA
steno_g43720.t1&AraduDU9FJ1	MA	0.646604	1.05831	0.610978	3.35241e-09	828	187.153	640.847	NA	362	117.072	244.928	NA	NA	0.739662	0.899906:0.869958:0.971547:0.983954:1.12019:1	0.423309(0.51087:0.338768:0.42029)	-2056.81	NA	NA	NA
steno_g14403.t1&AraduVXM301	MA	0.0929379	0.190377	0.488179	4.58433e-09	2739	577.588	2161.41	NA	281	99.4045	181.595	NA	NA	0.113485	1.37038:1.41931:1.21691:1.54886:0.848708:1	0.411829(0.488499:0.351041:0.395947)	-4753.13	NA	NA	NA
steno_g44174.t1&Aradu029LX1	MA	0.323822	0.535278	0.60496	6.60194e-09	1719	365.741	1353.26	NA	468	144.517	323.483	NA	NA	0.368812	1.4173:1.41008:1.15706:1.23568:0.628808:1	0.411286(0.465096:0.360384:0.408377)	-3712.05	NA	NA	NA
steno_g32501.t1&AraduRYZ6D1	MA	0.0379482	0.10529	0.360415	6.69936e-09	2697	586.176	2110.82	NA	132	57.4448	74.5552	NA	NA	0.0525846	0.894635:0.751697:0.689622:1.00831:0.445213:1	0.409158(0.48832:0.359844:0.37931)	-4277.29	NA	NA	NA
steno_g61062.t1&Aradu6Y4L01	MA	0.0201299	0.0615633	0.326978	1.18023e-08	4089	816.728	3272.27	NA	113	48.9165	64.0835	NA	NA	0.0284057	1.52283:1.57576:1.59095:1.6485:1.02203:1	0.415016(0.491196:0.365004:0.388848)	-6006.43	NA	NA	NA
steno_g63655.t1&Aradu0QE031	MA	0.024285	0.0789631	0.307549	1.20198e-08	2757	542.102	2214.9	NA	93	41.213	51.787	NA	NA	0.0350362	1.26247:1.29616:1.20448:1.57789:1.07416:1	0.400798(0.487486:0.326442:0.388466)	-4099.05	NA	NA	NA
steno_g14367.t1&Aradu1972D1	MA	0.0838425	0.167474	0.500631	1.288e-08	3189	654.254	2534.75	NA	293	99.6744	193.326	NA	NA	0.101	2.21366:2.23575:2.08794:2.27471:1.60051:1	0.405456(0.478363:0.339135:0.398871)	-5425.48	NA	NA	NA
steno_g33663.t1&AraduL2S721	MA	0.00552263	0.0396989	0.139113	1.36342e-08	2526	550.846	1975.15	NA	32	21.3502	10.6498	NA	NA	0.0129755	3.73137:3.68778:3.38697:3.47778:1.5033:1	0.397466(0.469121:0.32304:0.400238)	-3473.08	NA	NA	NA
steno_g17934.t1&AraduG0MPK1	MA	0.242605	0.433594	0.559522	1.96328e-08	1578	317.557	1260.44	NA	354	109.909	244.091	NA	NA	0.28104	1.03203:1.04347:0.912256:0.953657:0.687911:1	0.419518(0.496198:0.375475:0.386882)	-3296.66	NA	NA	NA
steno_g8245.t1&Aradu87KA01	MA	0.0864761	0.168583	0.512957	2.0023e-08	3114	683.587	2430.41	NA	294	104.117	189.883	NA	NA	0.1045	1.34173:1.29491:1.08673:1.51119:0.555527:1	0.405267(0.469653:0.334778:0.411368)	-5313.99	NA	NA	NA
steno_g14240.t1&Aradu3GT7T1	MA	0.160305	0.27038	0.592888	2.90439e-08	3003	606.608	2396.39	NA	469	140.327	328.673	NA	NA	0.18254	1.37045:1.40458:1.1459:1.25544:0.693465:1	0.391109(0.464535:0.349151:0.35964)	-5703.12	NA	NA	NA
steno_g61061.t1&AraduGV74G1	MA	0.0112484	0.0423979	0.265305	4.64847e-08	4089	809.873	3279.13	NA	70	33.7479	36.2521	NA	NA	0.0174179	1.13791:1.15158:1.07359:1.31422:0.685641:1	0.416239(0.488261:0.368305:0.39215)	-5792.6	NA	NA	NA
steno_g78566.t1&AraduA7GBG1	MA	0.682622	1.11474	0.612362	5.4211e-08	678	149.834	528.166	NA	306	96.8788	209.121	NA	NA	0.778117	1.29072:1.26591:1.13307:1.12542:0.965748:1	0.391593(0.502212:0.334071:0.338496)	-1672.69	NA	NA	NA
steno_g8432.t1&AraduTB5ZQ1	MA	0.0846026	0.196476	0.430601	5.84642e-08	1722	358.307	1363.69	NA	167	63.2855	103.715	NA	NA	0.107881	1.15416:1.10204:1.02317:1.25973:0.825497:1	0.382404(0.445122:0.316202:0.385889)	-3007.9	NA	NA	NA
steno_g9079.t1&AraduQX9K71	MA	0.0415142	0.100944	0.41126	7.1338e-08	3189	665.689	2523.31	NA	161	62.9178	98.0822	NA	NA	0.0539199	0.839667:0.837729:0.895312:0.909188:0.805525:1	0.400125(0.462371:0.345249:0.392756)	-5074.19	NA	NA	NA
steno_g62703.t1&AraduUQP2V1	MA	0.0148907	0.0541573	0.274953	7.20575e-08	3039	664.575	2374.42	NA	68	34.3025	33.6975	NA	NA	0.0234776	5.21604:5.19346:5.22641:5.86694:3.64788:1	0.391741(0.461007:0.363277:0.350938)	-4437.62	NA	NA	NA
steno_g62280.t1&AraduMFR631	MA	0.301272	0.893647	0.337127	1.2275e-07	219	55.1318	163.868	NA	66	32.9664	33.0336	NA	NA	0.450399	1.50251:1.43315:1.09269:1.10012:0.635262:1	0.452055(0.520548:0.40411:0.431507)	-493.542	NA	NA	NA
steno_g8219.t1&AraduXK54J1	MA	0.124556	0.205751	0.605373	2.06473e-07	3669	785.924	2883.08	NA	460	142.824	317.176	NA	NA	0.141948	0.971056:1.04992:0.80796:1.12822:0.517812:1	0.415781(0.471791:0.349959:0.425593)	-6638.4	NA	NA	NA
steno_g60102.t1&AraduMT30J1	MA	0.139084	0.253413	0.548842	3.3333e-07	2214	421.664	1792.34	NA	312	93.6116	218.388	NA	NA	0.160858	1.12743:1.08495:1.05656:1.05611:0.946786:1	0.397245(0.473577:0.362466:0.355691)	-4096.62	NA	NA	NA
steno_g32508.t1&Aradu9ZX641	MA	0.0201594	0.0643487	0.313284	3.56277e-07	2811	589.094	2221.91	NA	80	36.6699	43.3301	NA	NA	0.0294201	2.46919:2.42832:1.86296:1.87382:0.825156:1	0.39132(0.475987:0.360726:0.337247)	-4076.29	NA	NA	NA
steno_g62695.t1&AraduKFS001	MA	0.110509	0.201129	0.549446	3.61815e-07	2712	541.969	2170.03	NA	312	97.501	214.499	NA	NA	0.128619	1.47488:1.44484:1.21557:1.47139:0.710401:1	0.39233(0.440265:0.353982:0.382743)	-4837.53	NA	NA	NA
steno_g50819.t1&AraduW4M0J1	MA	0.00324122	0.0317253	0.102165	3.62623e-07	2193	466.38	1726.62	NA	20	14.5113	5.48868	NA	NA	0.00929885	0.507992:1.3646:0.476997:0.612194:0.445091:1	0.425673(0.49658:0.336525:0.443912)	-2992.12	NA	NA	NA
steno_g8364.t1&AraduE3TX01	MA	0.0942965	0.165171	0.570902	3.7289e-07	3537	795.33	2741.67	NA	352	118.598	233.402	NA	NA	0.110233	1.26453:1.2904:1.03684:1.39826:0.447177:1	0.416455(0.490246:0.347752:0.411366)	-6126.33	NA	NA	NA
steno_g14323.t1&AraduD6C0C1	MA	0.108594	0.186345	0.582759	4.15301e-07	3321	734.467	2586.53	NA	373	122.204	250.796	NA	NA	0.125789	2.19965:1.86794:1.40342:1.54008:0.794916:1	0.401536(0.477868:0.349142:0.377597)	-5853.58	NA	NA	NA
steno_g39790.t1&AraduLI4A71	MA	0.0265969	0.0738261	0.360264	5.91956e-07	3273	520.878	2752.12	NA	108	37.1965	70.8035	NA	NA	0.0341132	1.03904:0.436048:0.777497:2.06009:0.827525:1	0.382829(0.472502:0.335472:0.340513)	-4839.31	NA	NA	NA
steno_g13188.t1&Aradu4DJ5M1	MA	0.0542349	0.105574	0.513716	8.23642e-07	3762	838.229	2923.77	NA	233	83.4569	149.543	NA	NA	0.0656739	1.04201:1.02693:0.8715:0.990693:0.49778:1	0.416268(0.499203:0.361244:0.388357)	-6030.25	NA	NA	NA
steno_g13004.t1&Aradu9435V1	MA	0.0981026	0.191397	0.512561	1.35213e-06	2094	429.656	1664.34	NA	219	73.3547	145.645	NA	NA	0.117245	1.41133:1.41197:1.23501:1.24012:0.964714:1	0.371777(0.48639:0.320917:0.308023)	-3691.46	NA	NA	NA
steno_g62770.t1&AraduLQH8Y1	MA	0.0237897	0.054562	0.436013	2.27404e-06	4719	1047.22	3671.78	NA	140	55.3631	84.6369	NA	NA	0.0306185	1.68557:1.64299:1.391:1.6595:0.724115:1	0.408879(0.486968:0.340114:0.399555)	-6934.65	NA	NA	NA
steno_g68282.t1&AraduE0ZB71	MA	0.00928676	0.0360261	0.257779	2.75018e-06	3228	662.597	2565.4	NA	47	23.5229	23.4771	NA	NA	0.0147754	1.87948:1.89012:2.24247:2.452:2.5459:1	0.414498(0.482807:0.340149:0.420539)	-4508.4	NA	NA	NA
steno_g39693.t1&AraduNL1YQ1	MA	0.00603971	0.0361646	0.167006	2.7633e-06	2085	466.296	1618.7	NA	26	16.4583	9.54166	NA	NA	0.0127769	14.7385:5.2159:5.20687:5.93053:15.6917:1	0.407434(0.507194:0.338129:0.376978)	-2848.82	NA	NA	NA
steno_g43726.t1&AraduSBG0V1	MA	0.00643748	0.0343401	0.187463	2.94085e-06	2487	518.507	1968.49	NA	30	17.5265	12.4735	NA	NA	0.0122548	2.13815:2.07329:1.80962:2.85524:0.819758:1	0.38842(0.458384:0.342581:0.364294)	-3411.56	NA	NA	NA
steno_g13027.t1&Aradu87VP91	MA	0.026092	0.0693902	0.376018	3.77721e-06	2772	568.56	2203.44	NA	91	37.0333	53.9667	NA	NA	0.0349728	1.1895:0.956823:0.772083:0.801853:1.03811:1	0.386544(0.514069:0.334957:0.310606)	-4130.18	NA	NA	NA
steno_g42.t1&AraduL3C1J1	MA	0.00486912	0.0274865	0.177146	3.94266e-06	2457	593.697	1863.3	NA	25	16.0672	8.93284	NA	NA	0.0103343	2.15631:1.66361:1.3175:1.3581:0.939759:1	0.418193(0.495116:0.323565:0.435897)	-3360.73	NA	NA	NA
steno_g8366.t1&AraduE3TX01	MA	0.10523	0.168004	0.626359	6.01874e-06	3609	843.339	2765.66	NA	389	127.37	261.63	NA	NA	0.119899	1.43854:1.44549:1.18279:1.45725:0.503809:1	0.419645(0.490025:0.34788:0.421031)	-6381.53	NA	NA	NA
steno_g60100.t1&AraduU2XYQ1	MA	0.14502	0.207674	0.698307	6.12093e-06	5136	1075.06	4060.94	NA	714	196.273	517.727	NA	NA	0.158135	1.46856:1.46534:1.26775:1.41621:0.734633:1	0.408684(0.474883:0.358645:0.392523)	-9646.8	NA	NA	NA
steno_g8149.t1&AraduKE97Z1	MA	0.037594	0.0793973	0.473492	6.54318e-06	3597	760.685	2836.31	NA	160	57.8562	102.144	NA	NA	0.0464344	1.43488:1.26773:1.13603:1.96299:0.88849:1	0.409508(0.464554:0.352377:0.411593)	-5505.43	NA	NA	NA
steno_g8957.t1&Aradu1MT6I1	MA	0.0124924	0.0388584	0.321484	7.39401e-06	3696	761.912	2934.09	NA	65	29.0435	35.9565	NA	NA	0.0179276	0.755221:0.726779:0.575517:0.705374:0.253535:1	0.384334(0.456981:0.298295:0.397727)	-5133.72	NA	NA	NA
steno_g39702.t1&AraduN3KUA1	MA	0.00977025	0.0258705	0.37766	8.10739e-06	6870	1426.28	5443.72	NA	89	36.4542	52.5458	NA	NA	0.0131128	1.40915:1.34135:1.09314:1.09187:0.874202:1	0.391849(0.482751:0.343013:0.349782)	-9508.66	NA	NA	NA
steno_g7986.t1&AraduU5EC81	MA	0.183081	0.265718	0.689006	8.77128e-06	3420	783.445	2636.55	NA	584	175.971	408.029	NA	NA	0.202011	1.73981:1.76442:1.50848:1.72135:0.835086:1	0.41769(0.471491:0.359649:0.42193)	-6632.28	NA	NA	NA
steno_g60094.t1&AraduRHX7G1	MA	0.0136332	0.0405517	0.336192	9.1991e-06	3624	734.951	2889.05	NA	68	29.2907	38.7093	NA	NA	0.0190923	1.60941:1.25841:1.41368:1.47965:0.694902:1	0.39473(0.469785:0.35596:0.358444)	-5170.71	NA	NA	NA
steno_g51111.t1&Aradu8247R1	MA	0.0551677	0.104667	0.527076	9.2256e-06	3501	700.38	2800.62	NA	216	69.5063	146.494	NA	NA	0.0650702	1.12417:0.979491:1.16426:1.25888:1.28634:1	0.418452(0.499572:0.348757:0.407027)	-5657.8	NA	NA	NA
steno_g62712.t1&Aradu97AME1	MA	0.0159319	0.0498035	0.319896	9.64574e-06	2613	592.534	2020.47	NA	59	28.2188	30.7812	NA	NA	0.0236128	3.64611:3.60433:2.73533:3.93163:0.530798:1	0.384615(0.463835:0.34558:0.344432)	-3800.69	NA	NA	NA
steno_g39705.t1&Aradu4K6Z91	MA	0.0175353	0.0548131	0.319911	1.02794e-05	2511	507.779	2003.22	NA	60	26.5244	33.4756	NA	NA	0.0250737	0.92022:0.876337:0.812207:0.81813:1.08065:1	0.385305(0.466547:0.337515:0.351852)	-3677.2	NA	NA	NA
steno_g62806.t1&AraduC18AL1	MA	0.0149106	0.0421992	0.353339	1.06734e-05	4101	789.738	3311.26	NA	81	32.6415	48.3585	NA	NA	0.0201656	1.30399:1.05583:1.07794:1.84571:1.2654:1	0.403316(0.486832:0.329188:0.393928)	-5817.34	NA	NA	NA
steno_g78566.t1&AraduC4GUS1	MA	0.694396	1.04385	0.665225	1.08219e-05	690	148.633	541.367	NA	309	90.2729	218.727	NA	NA	0.769672	0.832728:1.03546:0.772618:0.800484:0.900205:1	0.392029(0.486957:0.343478:0.345652)	-1711.52	NA	NA	NA
steno_g8971.t1&AraduD5B5P1	MA	0.0546567	0.170519	0.320532	1.12541e-05	870	184.625	685.375	NA	61	27.8553	33.1447	NA	NA	0.0792442	5.14827:5.11445:4.50928:5.68514:1.98299:1	0.397126(0.543103:0.336207:0.312069)	-1395.29	NA	NA	NA
steno_g78470.t1&Aradu063AJ1	MA	0.00393873	0.0242563	0.16238	1.18792e-05	2553	656.99	1896.01	NA	23	15.661	7.33896	NA	NA	0.00916727	3.53348:3.46808:2.33375:2.56934:0.185618:1	0.401097(0.465922:0.364277:0.37309)	-3445.74	NA	NA	NA
steno_g78653.t1&AraduVF0WJ1	MA	0.0134136	0.0457192	0.29339	1.29053e-05	2631	536.094	2094.91	NA	50	23.2939	26.7061	NA	NA	0.0199962	1.66895:1.59685:2.01678:1.73106:2.58324:1	0.400038(0.490308:0.328962:0.380844)	-3794.4	NA	NA	NA
steno_g39682.t1&AraduZAA0W1	MA	0.0309134	0.0697924	0.442933	1.30092e-05	3567	643.404	2923.6	NA	131	43.4831	87.5169	NA	NA	0.0379262	1.31326:1.26052:1.35895:1.35472:1.34615:1	0.381413(0.458368:0.348612:0.337258)	-5321	NA	NA	NA
steno_g44197.t1&AraduG4VT91	MA	0.0126141	0.0411019	0.306898	1.32601e-05	3039	703.461	2335.54	NA	55	27.2422	27.7578	NA	NA	0.0192084	2.00474:1.37379:1.58617:1.79968:0.849448:1	0.391741(0.470385:0.356367:0.34847)	-4390.92	NA	NA	NA
steno_g1248.t1&AraduV1Z6T1	MA	0.116906	0.185325	0.630819	1.67439e-05	3216	713.361	2502.64	NA	378	117.645	260.355	NA	NA	0.132083	1.34754:1.93023:1.1964:1.85815:0.94993:1	0.405939(0.488806:0.358209:0.370802)	-5734.88	NA	NA	NA
steno_g71765.t1&Aradu62QCX1	MA	0.00292747	0.0193576	0.151231	1.70418e-05	2940	643.083	2296.92	NA	19	12.3364	6.66358	NA	NA	0.00652133	0.94366:0.835282:0.695355:0.73098:0.588802:1	0.410374(0.486735:0.346939:0.397449)	-3986.58	NA	NA	NA
steno_g33624.t1&AraduMC6ZY1	MA	0.0333533	0.0803195	0.415257	2.09209e-05	2454	500.525	1953.48	NA	101	38.5395	62.4605	NA	NA	0.0429326	1.00631:0.879132:0.740306:1.10943:0.416388:1	0.408924(0.490831:0.371027:0.364914)	-3711.35	NA	NA	NA
steno_g34085.t1&AraduZC0JY1	MA	0.0186073	0.0463606	0.40136	2.15e-05	4128	806.648	3321.35	NA	97	36.568	60.432	NA	NA	0.0240305	1.53906:1.38019:1.61931:1.24355:2.04575:1	0.413275(0.485465:0.373547:0.380814)	-5960.89	NA	NA	NA
steno_g32487.t1&AraduG0JHP1	MA	0.0174115	0.0473523	0.367701	2.25683e-05	2946	651.604	2294.4	NA	69	30.0689	38.9311	NA	NA	0.0240339	2.91248:2.79603:2.46672:3.10607:1.09176:1	0.399355(0.468432:0.357943:0.37169)	-4244.48	NA	NA	NA
steno_g62720.t1&Aradu97AME1	MA	0.0163557	0.0488654	0.334709	2.27555e-05	2607	589.849	2017.15	NA	59	27.5106	31.4894	NA	NA	0.0237112	4.79128:4.41717:3.31578:4.91409:1.27579:1	0.385884(0.467204:0.350978:0.339471)	-3797.96	NA	NA	NA
steno_g16633.t1&AraduS36FW1	MA	0.00682226	0.0240834	0.283276	2.4724e-05	4131	951.313	3179.69	NA	44	22.6009	21.3991	NA	NA	0.0107973	1.32025:1.46651:1.04087:1.6532:0.349327:1	0.418301(0.482571:0.366013:0.406318)	-5656.35	NA	NA	NA
steno_g62416.t1&AraduRQ2PL1	MA	0.0618826	0.111679	0.554109	2.65141e-05	3087	698.896	2388.1	NA	212	73.2709	138.729	NA	NA	0.0731566	1.16805:1.11477:1.08461:1.11779:0.865195:1	0.423388(0.512634:0.363946:0.393586)	-5036.07	NA	NA	NA
steno_g8155.t1&AraduKIB4P1	MA	0.0456298	0.0960926	0.474853	2.67493e-05	2469	530.735	1938.27	NA	132	48.2777	83.7223	NA	NA	0.0564773	1.45252:1.48992:1.18812:1.3288:0.60779:1	0.40482(0.466586:0.337789:0.410085)	-3826.76	NA	NA	NA
steno_g14474.t1&Aradu2U6451	MA	0.0395238	0.11635	0.339698	2.72263e-05	1158	247.037	910.963	NA	60	26.6352	33.3648	NA	NA	0.0559131	1.69937:1.39732:1.17321:1.27362:0.66515:1	0.393351(0.471503:0.335492:0.373057)	-1817.54	NA	NA	NA
steno_g34103.t1&AraduLHF9F1	MA	0.0551289	0.0996965	0.552967	3.49051e-05	3396	801.659	2594.34	NA	210	75.2818	134.718	NA	NA	0.0656495	1.8435:1.89947:1.51364:1.52303:0.801472:1	0.422114(0.501325:0.354682:0.410336)	-5447.95	NA	NA	NA
steno_g33539.t1&AraduW1C7I1	MA	0.126559	0.207408	0.610193	3.68151e-05	2289	501.473	1787.53	NA	290	91.3367	198.663	NA	NA	0.144271	1.32707:1.28681:1.08542:1.24669:0.664228:1	0.409349(0.481651:0.334862:0.411533)	-4149.92	NA	NA	NA
steno_g34.t1&AraduZ97F91	MA	0.0110123	0.0391324	0.281411	3.76827e-05	2460	524.431	1935.57	NA	41	20.1115	20.8885	NA	NA	0.017007	2.55726:2.47836:2.55385:2.5098:2.23354:1	0.402033(0.468902:0.339634:0.397561)	-3460.99	NA	NA	NA
steno_g8977.t1&AraduNI98G1	MA	0.0769246	0.111824	0.687909	4.12042e-05	7194	1566.69	5627.31	NA	565	162.784	402.216	NA	NA	0.0845249	1.72547:1.65459:1.44904:1.65817:0.973026:1	0.383584(0.449958:0.309008:0.391785)	-11833.9	NA	NA	NA
steno_g8245.t1&AraduH2YCR1	MA	0.0653994	0.112571	0.580961	4.14512e-05	3636	797.939	2838.06	NA	256	83.4875	172.513	NA	NA	0.0757515	1.2021:1.24949:1.01044:1.299:0.575555:1	0.411166(0.473597:0.339109:0.420792)	-6076.53	NA	NA	NA
steno_g24762.t1&Aradu3MJ9T1	MA	0.0115054	0.0369432	0.311435	4.31714e-05	3381	632.807	2748.19	NA	54	22.9541	31.0459	NA	NA	0.0162665	2.96864:2.92522:3.26028:3.15386:3.27:1	0.398846(0.492902:0.327418:0.37622)	-4674.11	NA	NA	NA
steno_g58859.t1&AraduTJX3Q1	MA	0.113389	0.193389	0.586325	4.54974e-05	2301	444.56	1856.44	NA	265	76.8464	188.154	NA	NA	0.128845	1.91167:1.90779:1.60824:1.89201:0.74446:1	0.40917(0.494785:0.378748:0.353977)	-4114.91	NA	NA	NA
steno_g8375.t1&AraduE3TX01	MA	0.0731335	0.120357	0.607641	4.67606e-05	3621	876.096	2744.9	NA	283	97.4583	185.542	NA	NA	0.0845591	1.5131:1.34403:0.91117:1.43519:0.378866:1	0.416045(0.491301:0.343413:0.413422)	-5995.41	NA	NA	NA
steno_g39684.t1&AraduPB1FR1	MA	0.016528	0.0400183	0.413013	4.71414e-05	4428	933.557	3494.44	NA	93	36.5283	56.4717	NA	NA	0.0214805	2.44033:2.34312:2.07827:2.0892:1.10777:1	0.390131(0.474932:0.338415:0.357046)	-6251.24	NA	NA	NA
steno_g43734.t1&AraduMQ9LE1	MA	0.0319267	0.098817	0.323089	4.96483e-05	1167	263.542	903.458	NA	52	24.6727	27.3273	NA	NA	0.0470325	7.01817:5.40035:5.65455:7.10447:5.50982:1	0.427592(0.505141:0.320051:0.457584)	-1775.04	NA	NA	NA
steno_g61063.t1&AraduGB0R91	MA	0.0166006	0.041853	0.39664	5.07386e-05	3702	829.995	2872	NA	79	33.2985	45.7015	NA	NA	0.0222622	2.57279:2.45221:2.34759:2.56787:1.10361:1	0.400999(0.481767:0.347245:0.373987)	-5390.82	NA	NA	NA
steno_g36848.t1&Aradu2C5J41	MA	0.0230903	0.0564774	0.408842	6.18929e-05	3081	654.25	2426.75	NA	90	35.7642	54.2358	NA	NA	0.0301801	1.73115:1.64216:1.22142:1.26688:0.546106:1	0.380558(0.461052:0.342746:0.337877)	-4483.62	NA	NA	NA
steno_g32499.t1&AraduBV1891	MA	0.0490352	0.0950538	0.515868	8.03749e-05	2913	596.684	2316.32	NA	162	53.9535	108.047	NA	NA	0.0584614	1.6568:1.77879:1.26123:1.30984:0.581108:1	0.403708(0.487642:0.380021:0.34346)	-4577.64	NA	NA	NA
steno_g8196.t1&Aradu72ICA1	MA	0.0876081	0.140273	0.624556	9.01017e-05	3462	737.882	2724.12	NA	314	94.9862	219.014	NA	NA	0.0988329	1.1006:1.13165:0.982261:1.27231:0.649453:1	0.416811(0.480936:0.348787:0.420711)	-5899.97	NA	NA	NA
steno_g8154.t1&Aradu96ASX1	MA	0.16011	0.261086	0.613248	0.00010289	1743	354.023	1388.98	NA	271	79.5648	191.435	NA	NA	0.18062	1.25596:1.23175:1.15424:1.15641:0.807048:1	0.41595(0.481928:0.370052:0.395869)	-3313.22	NA	NA	NA
steno_g78448.t1&Aradu24T9Z1	MA	0.0382275	0.0818247	0.467188	0.000143822	2475	497.265	1977.74	NA	111	38.8368	72.1632	NA	NA	0.0469868	1.30531:0.983216:0.880944:0.931407:1.6299:1	0.378788(0.441212:0.313333:0.381818)	-3779.69	NA	NA	NA
steno_g35482.t1&AraduQ59961	MA	9.43096e-06	0.00943096	0.001	0.000153531	2955	423.645	2531.36	NA	4	3.97624	0.0237588	NA	NA	0.00136015	5.86552:0.710671:0.860472:0.860472:23.2575:1	0.423012(0.472081:0.418274:0.37868)	-3887.95	NA	NA	NA
steno_g62826.t1&Aradu8IA8J1	MA	0.0612197	0.106394	0.575404	0.000160974	3144	671.172	2472.83	NA	210	67.308	142.692	NA	NA	0.0708635	1.03004:0.935125:0.753769:0.954389:0.528371:1	0.398537(0.45229:0.354485:0.388836)	-5127.91	NA	NA	NA
steno_g78281.t1&AraduJ093S1	MA	0.0201215	0.0456366	0.440908	0.000174616	3624	751.03	2872.97	NA	90	33.4991	56.5009	NA	NA	0.0254092	0.969343:1.01676:0.784252:0.970133:0.474937:1	0.41032(0.474338:0.356374:0.400248)	-5232.3	NA	NA	NA
steno_g8385.t1&AraduE3TX01	MA	0.11056	0.162927	0.678588	0.000190519	3609	839.217	2769.78	NA	396	122.236	273.764	NA	NA	0.122737	1.19921:1.4294:0.733663:1.46628:0.438168:1	0.419784(0.490856:0.352037:0.416459)	-6365.96	NA	NA	NA
steno_g8321.t1&Aradu08GVW1	MA	0.0772976	0.122295	0.632061	0.000241289	3636	814.141	2821.86	NA	293	91.8277	201.172	NA	NA	0.0873729	2.0733:2.20194:1.64103:2.14506:0.800317:1	0.411854(0.465759:0.35066:0.419142)	-6044.79	NA	NA	NA
steno_g14463.t1&Aradu12FC31	MA	0.0821291	0.130818	0.627812	0.000252716	3327	703.435	2623.56	NA	284	84.9913	199.009	NA	NA	0.0924235	1.36597:1.33697:1.1662:1.24844:0.753326:1	0.405621(0.481966:0.341298:0.393598)	-5608.07	NA	NA	NA
steno_g14408.t1&Aradu21XMD1	MA	0.104105	0.159011	0.654707	0.000261266	3237	694.417	2542.58	NA	339	99.7885	239.212	NA	NA	0.115884	1.20841:1.62495:0.775997:1.53139:0.810261:1	0.412264(0.486098:0.358202:0.392493)	-5669.09	NA	NA	NA
steno_g13006.t1&AraduHZL2S1	MA	0.0489156	0.0847637	0.577082	0.000262821	4014	790.179	3223.82	NA	214	63.7965	150.204	NA	NA	0.0559725	1.64097:1.53001:1.29325:1.57496:0.863179:1	0.379796(0.474963:0.332586:0.331839)	-6270.01	NA	NA	NA
steno_g62413.t1&AraduZ6BDD1	MA	0.0257625	0.0581655	0.442917	0.000265803	2646	592.254	2053.75	NA	84	33.1244	50.8756	NA	NA	0.0330153	2.71698:2.82208:2.73286:2.67839:1.98257:1	0.418745(0.502268:0.353741:0.400227)	-3996.3	NA	NA	NA
steno_g16529.t1&AraduS7D0B1	MA	0.0179688	0.0425863	0.421939	0.000272731	3399	763.27	2635.73	NA	78	31.7455	46.2545	NA	NA	0.0234968	2.23935:2.17343:2.24073:2.24053:1.5811:1	0.412033(0.482789:0.357458:0.395852)	-4873.97	NA	NA	NA
steno_g14078.t1&Aradu18BJC1	MA	0.038789	0.0743651	0.521602	0.000315094	3336	626.742	2709.26	NA	146	44.8573	101.143	NA	NA	0.0454727	1.1031:0.871565:1.10258:1.21153:0.848797:1	0.398681(0.470773:0.338579:0.386691)	-5092.89	NA	NA	NA
steno_g60095.t1&AraduI3XYV1	MA	0.162897	0.229992	0.708271	0.0003346	3111	669.964	2441.04	NA	475	132.659	342.341	NA	NA	0.177346	1.88795:1.87676:1.66173:1.84423:0.96222:1	0.403247(0.481196:0.35053:0.378014)	-5892.55	NA	NA	NA
steno_g32515.t1&Aradu152KT1	MA	0.101861	0.16385	0.621674	0.000363334	2436	525.309	1910.69	NA	254	77.8855	176.115	NA	NA	0.115229	1.62643:1.53246:1.36446:1.58232:0.858485:1	0.404762(0.509236:0.347906:0.357143)	-4241.38	NA	NA	NA
steno_g60686.t1&AraduID7XN1	MA	0.0092977	0.0286551	0.324469	0.000382436	2577	616.733	1960.27	NA	35	17.2302	17.7698	NA	NA	0.0139304	2.43711:2.31656:1.71989:1.76998:0.402747:1	0.402018(0.48312:0.33993:0.383003)	-3647.5	NA	NA	NA
steno_g7986.t1&Aradu4SM4Z1	MA	0.126901	0.18061	0.702623	0.000402563	3558	810.022	2747.98	NA	438	129.447	308.553	NA	NA	0.139128	1.54673:1.50626:1.25156:1.60318:0.603473:1	0.415121(0.469224:0.357504:0.418634)	-6424.23	NA	NA	NA
steno_g8371.t1&AraduE3TX01	MA	0.108027	0.15574	0.693637	0.000448315	3600	842.438	2757.56	NA	386	118.025	267.975	NA	NA	0.119193	1.36755:1.48433:1.03123:1.47816:0.511161:1	0.420278(0.493333:0.350833:0.416667)	-6325.55	NA	NA	NA
steno_g36.t1&Aradu4N3HV1	MA	0.0178556	0.0461832	0.386626	0.000454834	2439	526.903	1912.1	NA	57	23.7199	33.2801	NA	NA	0.0239753	4.11807:4.62242:3.95606:5.21092:2.48673:1	0.403034(0.448954:0.338253:0.421894)	-3497.51	NA	NA	NA
steno_g14142.t1&AraduGW9V51	MA	0.0438454	0.0639615	0.685497	0.000498616	8784	1960.8	6823.2	NA	407	120.222	286.778	NA	NA	0.0483358	1.83837:1.42931:0.868073:1.92468:0.847843:1	0.39276(0.456284:0.327698:0.394296)	-13550.4	NA	NA	NA
steno_g8245.t1&AraduDD9AQ1	MA	0.100112	0.148559	0.673887	0.000527105	3567	769.485	2797.52	NA	358	103.769	254.231	NA	NA	0.110564	1.20677:1.42314:0.916811:1.37815:0.744174:1	0.412672(0.474769:0.345669:0.417578)	-6179.21	NA	NA	NA
steno_g33302.t1&AraduB5ML31	MA	0.0104162	0.0299251	0.348075	0.000531884	2775	652.097	2122.9	NA	41	19.2203	21.7797	NA	NA	0.0150006	1.69949:0.899665:0.92307:0.942252:0.706193:1	0.410991(0.478919:0.32973:0.424324)	-3870.25	NA	NA	NA
steno_g51381.t1&AraduJN1581	MA	0.00676505	0.0207018	0.326786	0.000541334	3735	800.211	2934.79	NA	36	16.3749	19.6251	NA	NA	0.00975095	2.35082:2.57725:2.33046:3.08778:1.23142:1	0.38996(0.463454:0.33253:0.373896)	-5049.72	NA	NA	NA
steno_g33527.t1&Aradu4QC4Y1	MA	0.146889	0.23073	0.636625	0.000546009	1818	362.396	1455.6	NA	259	72.8126	186.187	NA	NA	0.163602	1.25459:0.85762:0.819158:0.795721:0.850892:1	0.39934(0.461221:0.334983:0.401815)	-3353.12	NA	NA	NA
steno_g62185.t1&Aradu18HSN1	MA	0.062683	0.104346	0.600721	0.000553647	2979	658.485	2320.52	NA	201	64.486	136.514	NA	NA	0.0718923	1.57503:1.56806:1.43697:1.44249:1.0619:1	0.413058(0.490433:0.351964:0.396777)	-4828.3	NA	NA	NA
steno_g17912.t1&Aradu292D31	MA	0.0139411	0.0328737	0.424081	0.000560143	3762	779.009	2982.99	NA	66	25.1535	40.8465	NA	NA	0.0178615	0.838998:0.856945:0.752391:1.10042:0.396773:1	0.418394(0.494817:0.341308:0.419059)	-5324.76	NA	NA	NA
steno_g62763.t1&Aradu151MH1	MA	0.0222151	0.0473797	0.468874	0.000616062	3114	729.64	2384.36	NA	85	33.5675	51.4325	NA	NA	0.0281114	2.12033:2.48826:1.58955:2.03002:0.523876:1	0.396917(0.467726:0.336224:0.386802)	-4535.19	NA	NA	NA
steno_g61060.t1&AraduHLR711	MA	0.016205	0.0557407	0.290721	0.000662257	1293	275.918	1017.08	NA	30	14.4812	15.5188	NA	NA	0.0246417	1.64991:1.18569:1.71983:2.18399:1.88107:1	0.416473(0.490719:0.356148:0.402552)	-1889.05	NA	NA	NA
steno_g16638.t1&Aradu014NJ1	MA	0.0118841	0.0277106	0.428866	0.000720973	4203	1053.1	3149.9	NA	65	28.4741	36.5259	NA	NA	0.0158496	2.44759:2.5385:1.89064:1.92659:0.605946:1	0.411492(0.474661:0.350464:0.40935)	-6050.37	NA	NA	NA
steno_g43730.t1&AraduSBG0V1	MA	0.0522946	0.102625	0.509568	0.000831405	1797	377.239	1419.76	NA	107	36.6716	70.3284	NA	NA	0.0628604	1.16765:1.16953:1.00356:1.00064:0.739583:1	0.410684(0.482471:0.335559:0.414023)	-2840.27	NA	NA	NA
steno_g32524.t1&Aradu939SY1	MA	0.104012	0.156061	0.66648	0.000876499	2916	591.693	2324.31	NA	304	84.0222	219.978	NA	NA	0.114573	0.928484:0.961783:0.865169:1.09174:0.619232:1	0.402778(0.486626:0.360082:0.361626)	-5087.41	NA	NA	NA
steno_g13034.t1&AraduHQX6B1	MA	0.04563	0.0817445	0.558202	0.00090251	2925	580.224	2344.78	NA	147	45.1505	101.85	NA	NA	0.0527939	1.63856:1.7503:1.35416:1.72918:0.589691:1	0.401709(0.521538:0.351795:0.331795)	-4534.82	NA	NA	NA
steno_g15686.t1&Aradu60CNJ1	MA	0.0258004	0.0529212	0.487526	0.000939985	3126	689.529	2436.47	NA	95	34.892	60.108	NA	NA	0.0317827	2.54301:2.59201:2.20887:2.21908:0.868502:1	0.377639(0.457294:0.347889:0.327735)	-4663.44	NA	NA	NA
steno_g32515.t1&AraduK10MX1	MA	0.223519	0.305826	0.730871	0.000962661	2472	492.407	1979.59	NA	486	123.404	362.596	NA	NA	0.239914	0.971384:0.868355:0.941647:1.05251:0.836975:1	0.405138(0.503034:0.350121:0.362257)	-4964.81	NA	NA	NA
steno_g34066.t1&Aradu168L71	MA	0.00345199	0.0160283	0.215368	0.00106491	2829	698.03	2130.97	NA	18	10.8598	7.14017	NA	NA	0.00655508	3.40017:2.6919:2.95848:3.84523:0.955471:1	0.430011(0.512725:0.344115:0.433192)	-3932.38	NA	NA	NA
steno_g1256.t1&AraduKLS6P1	MA	0.062861	0.0969924	0.648103	0.0010682	3759	871.403	2887.6	NA	250	79.4246	170.575	NA	NA	0.0707733	1.60811:1.62124:1.43436:1.56547:0.815779:1	0.415669(0.5:0.353152:0.393855)	-6087.92	NA	NA	NA
steno_g62826.t1&AraduRP4G41	MA	0.0397178	0.0805227	0.49325	0.00114836	1995	437.147	1557.85	NA	93	33.7226	59.2774	NA	NA	0.048659	0.968352:1.08701:0.875518:0.988666:0.64681:1	0.389724(0.453383:0.334586:0.381203)	-3065.99	NA	NA	NA
steno_g60095.t1&AraduAQ1SK1	MA	0.144593	0.201246	0.71849	0.00136807	3195	648.675	2546.33	NA	439	114.91	324.09	NA	NA	0.156095	1.11588:1.08958:0.989095:1.19166:0.663591:1	0.406103(0.488263:0.358216:0.371831)	-5934.49	NA	NA	NA
steno_g16033.t1&Aradu76J5V1	MA	0.126061	0.183669	0.686349	0.00151035	2460	548.441	1911.56	NA	304	89.6165	214.384	NA	NA	0.138905	1.90518:1.93515:1.73166:1.80868:0.898672:1	0.430488(0.508537:0.337805:0.445122)	-4463.06	NA	NA	NA
steno_g51419.t1&AraduXN4S31	MA	0.211004	0.300651	0.701824	0.00152266	1755	356.168	1398.83	NA	337	89.7142	247.286	NA	NA	0.229197	1.05085:0.996961:0.908383:0.937253:0.776411:1	0.400855(0.471795:0.351282:0.379487)	-3521.61	NA	NA	NA
steno_g8928.t1&AraduLJ6PL1	MA	0.0204667	0.0339605	0.602661	0.00157611	7599	1794.86	5804.14	NA	176	59.6842	116.316	NA	NA	0.0236539	1.99614:1.65906:1.24539:1.38578:0.791521:1	0.399658(0.460324:0.325503:0.413146)	-10959.4	NA	NA	NA
steno_g14085.t1&AraduTJ7VE1	MA	0.0244293	0.0479503	0.509472	0.00166815	3336	745.822	2590.18	NA	96	34.6651	61.3349	NA	NA	0.0296878	2.48866:2.72828:2.11589:2.20517:0.716844:1	0.404227(0.470773:0.33768:0.404227)	-4861.32	NA	NA	NA
steno_g34881.t1&AraduI92PG1	MA	0.005871	0.0197442	0.297353	0.00169615	2514	631.472	1882.53	NA	23	12.1921	10.8079	NA	NA	0.00935571	1.91592:1.78179:1.29052:1.29052:0.725219:1	0.431782(0.50358:0.334129:0.457637)	-3528.35	NA	NA	NA
steno_g8434.t1&AraduJ5RYM1	MA	0.105489	0.177856	0.593111	0.0017584	1356	316.285	1039.71	NA	146	49.4963	96.5037	NA	NA	0.122368	3.13845:2.39887:1.75358:1.88452:0.800772:1	0.373156(0.462389:0.315265:0.341814)	-2377	NA	NA	NA
steno_g28.t1&AraduVJS4K1	MA	0.218032	0.381108	0.5721	0.00193351	570	105.503	464.497	NA	117	33.2501	83.7499	NA	NA	0.248216	0.426684:0.742763:0.955383:0.849583:1.72526:1	0.411404(0.492105:0.336842:0.405263)	-1172.36	NA	NA	NA
steno_g8310.t1&AraduE3TX01	MA	0.088017	0.126702	0.694675	0.00195443	3615	857.323	2757.68	NA	322	99.5516	222.448	NA	NA	0.0971915	1.56459:1.62096:1.25201:1.64414:0.551811:1	0.417151(0.485892:0.345228:0.420332)	-6154.06	NA	NA	NA
steno_g14255.t1&Aradu6Y6ET1	MA	0.251782	0.415292	0.606276	0.00205219	645	130.309	514.691	NA	144	42.4198	101.58	NA	NA	0.284816	0.792539:0.836689:0.796297:0.823757:1.09842:1	0.396899(0.462791:0.309302:0.418605)	-1353.77	NA	NA	NA
steno_g16038.t1&AraduJ9ALL1	MA	0.0428267	0.0739511	0.579121	0.00216383	2700	660.182	2039.82	NA	129	46.2472	82.7528	NA	NA	0.0504369	2.21004:1.86327:1.63585:1.70946:0.884826:1	0.420741(0.512222:0.335:0.415)	-4273.8	NA	NA	NA
steno_g33968.t1&AraduJFT501	MA	0.0322552	0.071206	0.452984	0.00246305	1707	350.023	1356.98	NA	65	23.5837	41.4163	NA	NA	0.0402421	1.28178:1.29007:1.37724:1.26248:1.25906:1	0.387815(0.47188:0.341828:0.349736)	-2599.02	NA	NA	NA
steno_g71768.t1&AraduQ4TA71	MA	0.0264034	0.0508094	0.519656	0.00249512	2883	634.16	2248.84	NA	89	31.3073	57.6927	NA	NA	0.0317719	1.16521:0.882394:0.765231:0.860978:0.534967:1	0.409296(0.486472:0.349636:0.391779)	-4269.37	NA	NA	NA
steno_g14382.t1&AraduZ75EP1	MA	0.00373915	0.0139226	0.268568	0.00286913	3195	607.111	2587.89	NA	18	8.39237	9.60763	NA	NA	0.00567419	12.1949:11.6747:13.7891:19.2483:7.95002:1	0.403756(0.481221:0.344131:0.385915)	-4262.09	NA	NA	NA
steno_g47936.t1&AraduU6W831	MA	0.0329393	0.0587116	0.561035	0.0030668	3264	687.859	2576.14	NA	121	39.0176	81.9824	NA	NA	0.0383706	1.12118:1.10363:0.896885:0.994622:0.532977:1	0.390012(0.451746:0.314338:0.403952)	-4865.2	NA	NA	NA
steno_g24399.t1&AraduN09A51	MA	0.00784705	0.0193284	0.405986	0.0034346	4203	1005.77	3197.23	NA	43	18.7725	24.2275	NA	NA	0.0105945	1.83453:1.96762:1.47577:1.54038:0.468564:1	0.415537(0.481085:0.362598:0.402926)	-5940.85	NA	NA	NA
steno_g16632.t1&Aradu1A4KM1	MA	0.0233471	0.0414046	0.563878	0.00366143	4149	927.128	3221.87	NA	111	37.5058	73.4942	NA	NA	0.0273822	0.621452:0.614192:0.556393:0.567379:0.391996:1	0.431911(0.499638:0.372379:0.423717)	-6081.85	NA	NA	NA
steno_g32.t1&AraduK0XH21	MA	0.00528154	0.0195477	0.270187	0.00378832	2406	524.323	1881.68	NA	20	10.1541	9.84586	NA	NA	0.00839047	0.954032:2.06843:1.14616:1.29167:0.318326:1	0.431629(0.504364:0.322943:0.467581)	-3284.53	NA	NA	NA
steno_g67497.t1&AraduFCN111	MA	0.0608284	0.115367	0.527259	0.00406075	1593	266.456	1326.54	NA	105	28.9659	76.0341	NA	NA	0.069951	0.823036:0.530304:0.73594:0.72499:0.88296:1	0.380728(0.484934:0.315443:0.341808)	-2537.4	NA	NA	NA
steno_g78231.t1&AraduA5V511	MA	0.0456068	0.0724742	0.629283	0.00415009	3663	809.989	2853.01	NA	180	55.9612	124.039	NA	NA	0.0515479	2.36786:2.70168:1.77228:2.52083:1.04198:1	0.4095(0.468468:0.351351:0.408681)	-5676.14	NA	NA	NA
steno_g62768.t1&AraduWUW9A1	MA	0.00509911	0.014465	0.352514	0.00447598	4278	1009.14	3268.86	NA	31	14.4732	16.5268	NA	NA	0.00730842	2.0008:2.11359:1.33967:1.45343:0.338864:1	0.393291(0.475806:0.333801:0.370266)	-5771.92	NA	NA	NA
steno_g13038.t1&AraduA35HY1	MA	0.0266443	0.0481036	0.553893	0.00462276	3696	800.078	2895.92	NA	111	36.9404	74.0596	NA	NA	0.0312896	3.25363:3.29814:2.70637:3.31624:0.992203:1	0.380141(0.484984:0.322646:0.332792)	-5467.66	NA	NA	NA
steno_g41999.t1&AraduMU0PR1	MA	0.03961	0.0685308	0.577989	0.00493705	2916	602.268	2313.73	NA	128	39.7459	88.2541	NA	NA	0.0455833	1.11618:0.97794:0.79757:1.05232:0.477412:1	0.416495(0.502058:0.354424:0.393004)	-4492.46	NA	NA	NA
steno_g8207.t1&AraduG60Q11	MA	0.0733138	0.106907	0.685771	0.00495945	3465	759.49	2705.51	NA	261	75.8081	185.192	NA	NA	0.080677	1.75917:1.57546:1.34744:1.88705:0.861901:1	0.41645(0.479654:0.348052:0.421645)	-5730.91	NA	NA	NA
steno_g13030.t1&AraduEZY2W1	MA	0.0220729	0.0424485	0.519991	0.00553479	2973	607.089	2365.91	NA	76	25.1117	50.8883	NA	NA	0.0262336	2.50171:2.81535:2.08384:2.32698:0.739681:1	0.383115(0.477296:0.336024:0.336024)	-4259.82	NA	NA	NA
steno_g12055.t1&Aradu5A4RC1	MA	0.0440168	0.0710811	0.619248	0.00566272	3270	727.459	2542.54	NA	157	49.6155	107.384	NA	NA	0.0500377	1.08574:1.28061:0.958152:0.944345:0.80133:1	0.390061(0.46422:0.351376:0.354587)	-5050.08	NA	NA	NA
steno_g13017.t1&AraduXC65D1	MA	0.0170058	0.0323837	0.525135	0.00577973	4362	880.369	3481.63	NA	85	27.6263	57.3737	NA	NA	0.0201095	1.1327:2.56896:1.58332:1.45918:1.15857:1	0.378496(0.454264:0.352132:0.329092)	-6274.7	NA	NA	NA
steno_g8312.t1&AraduE3TX01	MA	0.083709	0.117117	0.714749	0.00578967	3627	846.235	2780.77	NA	306	91.3788	214.621	NA	NA	0.0915035	1.72666:1.78314:1.41332:1.80733:0.610276:1	0.417425(0.488834:0.346567:0.416873)	-6111.92	NA	NA	NA
steno_g51095.t1&AraduLY03K1	MA	0.0480878	0.0694113	0.692795	0.00591718	5556	1131.76	4424.24	NA	279	75.2379	203.762	NA	NA	0.0524314	1.34262:0.854176:0.920458:1.0198:1.02179:1	0.400108(0.49568:0.330184:0.37446)	-8655.26	NA	NA	NA
steno_g51429.t1&AraduKAB8X1	MA	0.0620499	0.148865	0.41682	0.00600743	516	125.623	390.377	NA	39	16.9914	22.0086	NA	NA	0.0831855	1.03536:1.06989:0.909833:1.02101:1.02856:1	0.426357(0.578488:0.337209:0.363372)	-852.626	NA	NA	NA
steno_g15601.t1&Aradu01U6W1	MA	0.0784046	0.117472	0.667433	0.00630524	2676	553.161	2122.84	NA	215	60.3699	154.63	NA	NA	0.0864802	2.46475:2.40231:2.16247:2.38675:1.22074:1	0.391816(0.48991:0.355381:0.330157)	-4424.49	NA	NA	NA
steno_g42912.t1&AraduL0ADG1	MA	0.0695227	0.108031	0.643545	0.00631787	2601	530.365	2070.63	NA	189	53.8077	135.192	NA	NA	0.0773748	0.787515:0.757191:0.688831:0.680189:0.486585:1	0.419454(0.498847:0.363322:0.396194)	-4298.64	NA	NA	NA
steno_g8154.t1&Aradu5R8JC1	MA	0.109241	0.173308	0.630326	0.00666166	1197	285.123	911.877	NA	133	44.0995	88.9005	NA	NA	0.124501	1.64695:1.53799:1.29237:1.30523:0.657913:1	0.428571(0.493734:0.378446:0.413534)	-2164.33	NA	NA	NA
steno_g8420.t1&AraduJ5RYM1	MA	0.0615765	0.110652	0.556489	0.00667278	1356	313.528	1042.47	NA	91	31.9263	59.0737	NA	NA	0.0729234	3.12418:2.48053:1.86928:1.96261:0.985131:1	0.374263(0.461283:0.311947:0.349558)	-2194.76	NA	NA	NA
steno_g15989.t1&AraduXXK8G1	MA	0.0111205	0.0267505	0.415712	0.00677186	2868	548.287	2319.71	NA	40	14.499	25.501	NA	NA	0.0141085	0.692462:0.958529:1.32222:1.51337:0.997314:1	0.433577(0.497385:0.353033:0.450314)	-4029.93	NA	NA	NA
steno_g8229.t1&AraduL1DQB1	MA	0.0974313	0.149196	0.653043	0.00684495	1827	385.071	1441.93	NA	180	52.244	127.756	NA	NA	0.108342	1.25345:1.28728:1.10012:1.29422:0.60563:1	0.405583(0.463054:0.361248:0.392447)	-3144.21	NA	NA	NA
steno_g8317.t1&Aradu6UB5R1	MA	0.00406963	0.0128754	0.316078	0.00703951	3837	855.54	2981.46	NA	23	10.9446	12.0554	NA	NA	0.00603306	1.44202:1.56108:1.45609:1.49875:1.13662:1	0.41608(0.480453:0.346755:0.421032)	-5177.82	NA	NA	NA
steno_g62419.t1&AraduV16UC1	MA	0.393527	0.551186	0.713964	0.00719252	750	165.765	584.235	NA	227	64.5556	162.444	NA	NA	0.428373	1.87921:1.75764:1.56902:1.55342:1.02401:1	0.406(0.51:0.354:0.354)	-1692.47	NA	NA	NA
steno_g33580.t1&AraduSM8C11	MA	0.0293362	0.0532116	0.551313	0.00749902	2529	574.518	1954.48	NA	84	29.2119	54.7881	NA	NA	0.0347601	1.01141:0.853132:0.829318:0.855164:0.59542:1	0.416766(0.464413:0.34223:0.443654)	-3847.31	NA	NA	NA
steno_g33722.t1&AraduG89CP1	MA	0.0178657	0.0375172	0.476201	0.00868067	2385	579.088	1805.91	NA	52	20.9251	31.0749	NA	NA	0.0226372	4.25188:3.60263:3.28385:3.30285:0.859166:1	0.403145(0.467296:0.356604:0.385535)	-3476.67	NA	NA	NA
steno_g32072.t1&Aradu0IH2R1	MA	0.0771919	0.108638	0.71054	0.00905798	3288	769.652	2518.35	NA	258	77.5956	180.404	NA	NA	0.0845528	1.81994:1.97079:1.40225:1.90263:0.890106:1	0.426095(0.488595:0.338504:0.451186)	-5489.17	NA	NA	NA
steno_g13019.t1&AraduE2CQ91	MA	0.00725406	0.0192665	0.376511	0.00916814	2361	550.405	1810.59	NA	23	10.2745	12.7255	NA	NA	0.0100545	9.09819:7.97368:8.24562:8.53998:1.3203:1	0.386489(0.456798:0.335451:0.367217)	-3287.13	NA	NA	NA
steno_g60099.t1&AraduC48H91	MA	0.0362598	0.0618555	0.586202	0.00955513	2814	536.98	2277.02	NA	112	32.1309	79.8691	NA	NA	0.0411441	0.965401:0.967973:0.978788:0.986995:0.929485:1	0.399254(0.470149:0.352345:0.375267)	-4276.05	NA	NA	NA
steno_g8402.t1&AraduI6BV91	MA	0.132453	0.179393	0.73834	0.00961501	2475	566.738	1908.26	NA	314	90.073	223.927	NA	NA	0.143202	1.34417:1.39359:1.12554:1.14636:0.685256:1	0.422626(0.500606:0.350909:0.416364)	-4484.76	NA	NA	NA
steno_g36864.t1&AraduL51MW1	MA	0.00376015	0.010105	0.372107	0.00966233	4158	1027.87	3130.13	NA	22	10.3133	11.6867	NA	NA	0.00532862	7.46276:7.97489:7.41172:7.60916:0.465154:1	0.416667(0.468975:0.364719:0.416306)	-5623.52	NA	NA	NA
steno_g8328.t1&Aradu0Q6Y11	MA	0.0625099	0.0957563	0.652802	0.00966728	2850	560.029	2289.97	NA	186	50.6906	135.309	NA	NA	0.0690429	1.08648:1.21474:1.13412:1.23336:1.25937:1	0.410526(0.493158:0.368947:0.369474)	-4604.6	NA	NA	NA
steno_g36380.t1&AraduG0IJA1	MA	0.0176931	0.0322383	0.548821	0.01055	3303	823.033	2479.97	NA	69	26.0013	42.9987	NA	NA	0.0213174	1.87086:0.783731:0.441283:0.457609:1.18113:1	0.405843(0.472298:0.347411:0.39782)	-4721.24	NA	NA	NA
steno_g36863.t1&Aradu6R3YG1	MA	0.0400306	0.0604883	0.661791	0.0111315	4023	884.777	3138.22	NA	173	51.6833	121.317	NA	NA	0.0445298	0.951501:0.937389:0.872866:0.885432:0.787231:1	0.417102(0.48695:0.367263:0.397092)	-6172.7	NA	NA	NA
steno_g14094.t1&AraduF6TLB1	MA	0.028172	0.0581973	0.484078	0.0115433	1863	353.443	1509.56	NA	61	19.8859	41.1141	NA	NA	0.0338683	2.10497:2.09894:1.64379:1.66147:1.03305:1	0.38379(0.503221:0.339775:0.308374)	-2735.14	NA	NA	NA
steno_g60098.t1&AraduNSE791	MA	0.0159889	0.0337892	0.473195	0.012859	2517	539.079	1977.92	NA	49	17.9081	31.0919	NA	NA	0.0198013	1.33602:1.36746:1.23036:1.23671:0.909435:1	0.402265(0.479738:0.350417:0.376639)	-3590.9	NA	NA	NA
steno_g15777.t1&Aradu5W8P51	MA	0.0211041	0.0376723	0.560203	0.0131583	3264	724.677	2539.32	NA	79	26.6622	52.3378	NA	NA	0.0247826	2.98595:1.53285:1.36246:1.65411:0.975436:1	0.397518(0.474265:0.358915:0.359375)	-4707.32	NA	NA	NA
steno_g62419.t1&AraduNJP1B1	MA	0.273498	0.406814	0.672293	0.0135257	633	145.764	487.236	NA	146	44.9614	101.039	NA	NA	0.304197	3.37921:2.95783:2.82448:2.80687:1.45329:1	0.410742(0.521327:0.345972:0.364929)	-1328.78	NA	NA	NA
steno_g71315.t1&AraduFWH9H1	MA	0.00721579	0.0175807	0.410438	0.0136402	3027	721.898	2305.1	NA	29	12.551	16.449	NA	NA	0.00968767	25.7904:12.0363:7.993:11.8626:17.1155:1	0.395937(0.447968:0.351833:0.388008)	-4102.67	NA	NA	NA
steno_g8155.t1&AraduKFQ7S1	MA	0.0641467	0.0906616	0.707541	0.016857	3507	771.2	2735.8	NA	231	65.8125	165.187	NA	NA	0.0699774	1.0824:1.08197:0.946458:1.08283:0.521959:1	0.419019(0.472626:0.351155:0.433276)	-5666.82	NA	NA	NA
steno_g15610.t1&AraduR8I1W1	MA	0.0590448	0.0869318	0.679209	0.0170182	3066	598.735	2467.27	NA	187	49.225	137.775	NA	NA	0.0644907	1.97254:1.81271:1.40179:1.86036:0.724129:1	0.388943(0.481409:0.356164:0.329256)	-4889.17	NA	NA	NA
steno_g10546.t1&AraduMD3721	MA	0.0645025	0.0933943	0.690646	0.0170948	2781	620.068	2160.93	NA	185	54.3016	130.698	NA	NA	0.0709444	1.76342:1.48597:1.58922:1.73357:1.53367:1	0.391586(0.46548:0.323085:0.386192)	-4589.66	NA	NA	NA
steno_g33483.t1&Aradu46JQQ1	MA	0.0833326	0.116199	0.717155	0.01753	2943	616.079	2326.92	NA	247	66.6005	180.4	NA	NA	0.0902127	1.11079:1.08665:0.947701:0.980478:0.677607:1	0.405708(0.459225:0.372069:0.385831)	-4981.4	NA	NA	NA
steno_g51097.t1&AraduWGI5L1	MA	0.00442575	0.0105306	0.420274	0.0177045	4683	1063.83	3619.17	NA	27	11.1121	15.8879	NA	NA	0.00581259	9.40411:11.1194:10.0812:10.1586:1.26104:1	0.397181(0.496156:0.339846:0.355541)	-6274.35	NA	NA	NA
steno_g12278.t1&AraduP4XPV1	MA	0.0293436	0.0507441	0.578267	0.0182866	2322	544.067	1777.93	NA	76	26.3004	49.6996	NA	NA	0.034358	1.63381:1.53102:1.19619:1.22658:0.63893:1	0.399655(0.507106:0.314599:0.377261)	-3489.52	NA	NA	NA

## Sheet: A.monticola_A_v_A.monticola_B
Table S3 :Ortholog selection ratio in Arachis.
Sequence	Method	Ka	Ks	Ka/Ks	P-Value(Fisher)	Length	S-Sites	N-Sites	Fold-Sites(0:2:4)	Substitutions	Syn-Subs	Nonsyn-Subs	Fold-Syn-Subs(0:2:4)	Fold-Nonsyn-Subs(0:2:4)	Divergence-Distance	Substitution-Rate-Ratio(rTC:rAG:rTA:rCG:rTG:rCA/rCA)	GC(1:2:3)	ML-Score	AICc	Akaike-Weight	Model
monti_g120471&monti_g31481	MA	0.414687	2.12661	0.194999	1.85577e-177	1566	353.087	1212.91	NA	577	345.539	231.461	NA	NA	0.800676	0.727154:1.56509:0.474036:0.779572:0.352928:1	0.416028(0.480843:0.368774:0.398467)	-3598.38	NA	NA	NA
monti_g53831&monti_g127531	MA	0.834111	1.61857	0.515337	2.74158e-114	3306	699.114	2606.89	NA	1871	640.4	1230.6	NA	NA	1	0.898989:0.956637:0.840319:0.852173:0.786807:1	0.422565(0.510889:0.358893:0.397913)	-8495.5	NA	NA	NA
monti_g53819&monti_g127531	MA	0.397896	1.1579	0.343637	2.9808e-96	2550	593.396	1956.6	NA	915	428.958	486.042	NA	NA	0.574752	1.69589:1.77392:1.39251:1.6193:0.802526:1	0.422745(0.504118:0.357647:0.406471)	-5995.72	NA	NA	NA
monti_g53822&monti_g127531	MA	0.839022	1.54741	0.542212	2.18896e-94	3288	747.188	2540.81	NA	1860	654.056	1205.94	NA	NA	1	1.13095:1.40149:0.945853:0.984134:0.902959:1	0.418644(0.495894:0.359033:0.401004)	-8620.19	NA	NA	NA
monti_g14340&monti_g17487	MA	0.522216	1.19343	0.437575	1.4929e-59	2442	489.76	1952.24	NA	964	351.283	612.717	NA	NA	0.656833	1.07121:1.07349:1.03278:1.03279:0.863391:1	0.418919(0.476044:0.349509:0.431204)	-5828.85	NA	NA	NA
monti_g53839&monti_g127531	MA	0.901904	1.3583	0.663995	5.60967e-45	3936	845.987	3090.01	NA	2259	659.509	1599.49	NA	NA	1	0.955907:0.967969:0.880111:0.903434:0.71726:1	0.4328(0.508765:0.37843:0.411204)	-10218.1	NA	NA	NA
monti_g101679&monti_g107597	MA	0.500606	1.02721	0.487347	2.32239e-44	2550	548.554	2001.45	NA	981	353.116	627.884	NA	NA	0.613888	1.18634:1.1672:1.05822:1.09998:0.896137:1	0.43549(0.533529:0.348235:0.424706)	-6093.85	NA	NA	NA
monti_g120240&monti_g24207	MA	0.158815	0.44538	0.356582	7.64771e-42	3414	714.596	2699.4	NA	607	258.628	348.372	NA	NA	0.218797	1.40389:1.37411:1.2054:1.4452:0.80922:1	0.419156(0.474517:0.355448:0.427504)	-6623.16	NA	NA	NA
monti_g120240&monti_g24279	MA	0.148895	0.432822	0.344009	2.7012e-40	3216	682.766	2533.23	NA	546	239.857	306.143	NA	NA	0.209173	1.46339:1.43265:1.20276:1.38691:0.672109:1	0.419621(0.473881:0.357743:0.427239)	-6180.46	NA	NA	NA
monti_g120240&monti_g24212	MA	0.163325	0.43584	0.374736	1.52337e-38	3462	723.057	2738.94	NA	619	255.838	363.162	NA	NA	0.220241	1.38335:1.41975:1.17594:1.38919:0.689964:1	0.414356(0.466638:0.356153:0.420277)	-6724.81	NA	NA	NA
monti_g115340&monti_g84445	MA	0.293586	0.562056	0.522342	3.43521e-38	4929	1092.72	3836.28	NA	1312	462.978	849.022	NA	NA	0.353103	1.18057:1.18801:1.08661:1.27395:0.860097:1	0.42676(0.501217:0.379184:0.399878)	-10755.6	NA	NA	NA
monti_g120240&monti_g24287	MA	0.168969	0.424875	0.397692	4.7657e-36	3648	774.257	2873.74	NA	658	265.743	392.257	NA	NA	0.223283	1.68491:1.741:1.42107:1.69946:0.824119:1	0.414885(0.466283:0.359375:0.418997)	-7111.72	NA	NA	NA
monti_g120240&monti_g24213	MA	0.172231	0.429403	0.401095	3.59494e-35	3585	738.576	2846.42	NA	658	258.466	399.534	NA	NA	0.225213	1.35528:1.35625:1.18142:1.43028:0.748541:1	0.416876(0.472803:0.358996:0.418828)	-7028.46	NA	NA	NA
monti_g120240&monti_g24286	MA	0.161238	0.394787	0.408419	3.24859e-31	3561	733.048	2827.95	NA	616	239.168	376.832	NA	NA	0.209315	1.4305:1.42693:1.29064:1.45618:0.888511:1	0.412244(0.468829:0.355518:0.412384)	-6877.45	NA	NA	NA
monti_g92992&monti_g100628	MA	0.446162	1.04817	0.425657	7.37565e-26	1080	245.831	834.169	NA	387	158.323	228.677	NA	NA	0.583193	1.6263:1.87998:1.20527:1.74546:0.77019:1	0.416667(0.495833:0.347222:0.406944)	-2531.1	NA	NA	NA
monti_g120240&monti_g24280	MA	0.182206	0.397204	0.458721	6.20377e-19	2502	546.958	1955.04	NA	469	177.675	291.325	NA	NA	0.229207	1.40043:1.41781:1.2259:1.3616:0.816378:1	0.430256(0.472422:0.370504:0.447842)	-4950.64	NA	NA	NA
monti_g93368&monti_g100469	MA	0.305236	0.618412	0.493581	1.17885e-18	1881	390.032	1490.97	NA	513	177.705	335.295	NA	NA	0.370174	1.3503:1.3457:1.17839:1.43728:0.700028:1	0.4168(0.49681:0.366029:0.38756)	-4107.57	NA	NA	NA
monti_g13545&monti_g17528	MA	0.212352	0.387883	0.547464	7.12579e-18	3675	843.557	2831.44	NA	746	262.899	483.101	NA	NA	0.252643	1.28218:1.51281:0.924222:1.1828:0.621342:1	0.411429(0.476327:0.349388:0.408571)	-7422.22	NA	NA	NA
monti_g93368&monti_g100457	MA	0.450102	0.848862	0.530241	8.59957e-18	1521	322.557	1198.44	NA	534	179.793	354.207	NA	NA	0.534666	1.20831:1.28401:1.04965:1.21437:0.685076:1	0.418146(0.490138:0.356016:0.408284)	-3536.83	NA	NA	NA
monti_g17074&monti_g22547	MA	0.189195	0.341077	0.554698	5.94115e-17	3942	941.425	3000.57	NA	735	265.538	469.462	NA	NA	0.225467	0.984576:1.37294:0.62283:0.930068:0.619068:1	0.428336(0.506469:0.380898:0.397641)	-7866.93	NA	NA	NA
monti_g92994&monti_g100636	MA	0.0394747	0.118218	0.333915	2.35503e-15	4080	835.925	3244.07	NA	215	93.6466	121.353	NA	NA	0.0556079	1.18427:1.15193:0.98679:1.04203:0.722891:1	0.415319(0.490441:0.365809:0.389706)	-6425.12	NA	NA	NA
monti_g56394&monti_g127531	MA	0.17247	0.316283	0.545303	7.73154e-15	3555	813.996	2741	NA	616	217.19	398.81	NA	NA	0.2054	1.03022:0.856514:0.797485:0.935772:0.555939:1	0.416456(0.481857:0.359072:0.408439)	-7072.59	NA	NA	NA
monti_g25272&monti_g126634	MA	0.528663	0.926031	0.570891	1.13004e-11	1119	223.048	895.952	NA	426	129.358	296.642	NA	NA	0.607869	0.675866:0.594131:0.54749:0.607468:0.403965:1	0.441912(0.469169:0.382038:0.474531)	-2641.47	NA	NA	NA
monti_g103480&monti_g30945	MA	0.113542	0.25253	0.449619	1.25923e-11	2460	456.246	2003.75	NA	301	101.188	199.812	NA	NA	0.13932	0.996259:1.05743:0.837601:1.09497:0.470019:1	0.368293(0.453659:0.34939:0.301829)	-4389.56	NA	NA	NA
monti_g16371&monti_g7094	MA	0.156375	0.303303	0.515573	1.57533e-11	2487	570.135	1916.86	NA	393	143.776	249.224	NA	NA	0.190057	1.94355:1.91491:1.53528:1.71308:0.638507:1	0.393848(0.491556:0.320869:0.369119)	-4777.14	NA	NA	NA
monti_g14020&monti_g73863	MA	0.243073	0.496142	0.489926	3.13569e-11	1245	284.649	960.351	NA	290	109.314	180.686	NA	NA	0.300933	1.52231:1.06426:1.01042:0.995787:0.826566:1	0.385141(0.456627:0.304819:0.393976)	-2615.97	NA	NA	NA
monti_g44323&monti_g52523	MA	0.116844	0.239069	0.488745	7.87263e-11	2715	549.735	2165.27	NA	341	116.58	224.42	NA	NA	0.141592	1.48615:1.60379:1.52767:1.54125:1.02503:1	0.404604(0.492265:0.355801:0.365746)	-4898.68	NA	NA	NA
monti_g13644&monti_g17460	MA	0.111099	0.221169	0.502326	1.33478e-10	3066	619.46	2446.54	NA	362	121.317	240.683	NA	NA	0.133338	0.670026:0.773833:0.762067:1.04224:0.712129:1	0.409165(0.470157:0.353718:0.40362)	-5616.58	NA	NA	NA
monti_g101505&monti_g106728	MA	0.0204479	0.0624715	0.327315	2.47597e-10	4623	1031.74	3591.26	NA	133	62.1695	70.8305	NA	NA	0.0298265	3.09386:2.62866:2.41033:2.80436:1.81132:1	0.410015(0.489942:0.340363:0.39974)	-6755.51	NA	NA	NA
monti_g13642&monti_g17471	MA	0.0113606	0.049404	0.229953	2.51052e-10	3621	838.45	2782.55	NA	71	40.2691	30.7309	NA	NA	0.0201696	1.41638:1.7413:0.89197:1.7125:0.46984:1	0.409141(0.478459:0.345485:0.40348)	-5107.33	NA	NA	NA
monti_g41318&monti_g21496	MA	0.18907	0.497576	0.379982	5.03583e-10	726	143.374	582.626	NA	145	56.9942	88.0058	NA	NA	0.249995	0.826498:0.729987:1.01566:1.23733:1.13366:1	0.40978(0.487603:0.353306:0.38843)	-1489.98	NA	NA	NA
monti_g115477&monti_g121385	MA	0.0973959	0.186934	0.521019	9.80611e-10	3654	739.393	2914.61	NA	383	125.418	257.582	NA	NA	0.115514	1.20181:0.619136:0.563227:1.64388:0.96456:1	0.428161(0.479475:0.3789:0.426108)	-6491.11	NA	NA	NA
monti_g13981&monti_g18301	MA	0.0186569	0.166548	0.112021	1.89277e-09	726	126.233	599.767	NA	28	18.2739	9.7261	NA	NA	0.0443715	1.59978:4.54628:1.15056:8.15465:0.126368:1	0.401515(0.549587:0.342975:0.311983)	-1070.63	NA	NA	NA
monti_g13621&monti_g17480	MA	0.0146673	0.0446233	0.328691	4.30261e-09	5385	1265.63	4119.37	NA	114	55.0771	58.9229	NA	NA	0.0217078	1.61114:1.73848:1.14729:1.4596:0.312057:1	0.419406(0.486072:0.372423:0.399721)	-7692.77	NA	NA	NA
monti_g14462&monti_g17500	MA	0.11592	0.287945	0.402577	4.51232e-09	1191	269.054	921.946	NA	157	65.9808	91.0192	NA	NA	0.154781	3.17751:3.1485:2.88025:2.93958:1.19058:1	0.422754(0.505038:0.360202:0.403023)	-2195.83	NA	NA	NA
monti_g101422&monti_g106456	MA	0.13768	0.261963	0.525572	6.15191e-09	2289	505.619	1783.38	NA	328	114.936	213.064	NA	NA	0.165133	1.39903:1.48559:1.22049:1.25814:0.799853:1	0.416121(0.514417:0.344037:0.389908)	-4292.12	NA	NA	NA
monti_g101493&monti_g106734	MA	0.0180164	0.0562992	0.320012	6.99946e-09	4095	841.885	3253.12	NA	103	46.053	56.947	NA	NA	0.0258869	1.46844:1.46695:1.43762:1.67499:1.19478:1	0.403419(0.488645:0.331136:0.390476)	-5912.13	NA	NA	NA
monti_g16964&monti_g22375	MA	0.0335351	0.0795912	0.421342	1.24442e-08	4704	948.656	3755.34	NA	193	72.3409	120.659	NA	NA	0.0428233	1.984:1.75105:1.34622:1.81721:0.947485:1	0.385098(0.497449:0.327806:0.330038)	-7052.57	NA	NA	NA
monti_g13552&monti_g17517	MA	0.0294731	0.0799883	0.368467	1.43646e-08	3432	757.752	2674.25	NA	134	58.251	75.749	NA	NA	0.0406264	1.15082:1.11255:0.905999:0.986306:0.543526:1	0.404575(0.466783:0.343969:0.402972)	-5161.71	NA	NA	NA
monti_g45147&monti_g52376	MA	0.347242	0.61229	0.56712	5.95756e-08	1047	217.684	829.316	NA	304	96.185	207.815	NA	NA	0.402348	0.778402:0.659513:0.601132:0.869217:0.550828:1	0.420248(0.474212:0.37106:0.415473)	-2361.6	NA	NA	NA
monti_g13556&monti_g17612	MA	0.159277	0.281057	0.566705	7.23811e-08	2247	501.376	1745.62	NA	356	119.741	236.259	NA	NA	0.18645	1.6705:1.53762:1.24347:1.50069:0.746811:1	0.404094(0.475968:0.337116:0.399199)	-4264.08	NA	NA	NA
monti_g13603&monti_g17511	MA	0.265182	0.387495	0.684351	7.71873e-08	3474	725.974	2748.03	NA	799	222.534	576.466	NA	NA	0.290742	0.999882:0.886916:0.808323:0.939965:0.573932:1	0.412061(0.469775:0.352763:0.413644)	-7262.1	NA	NA	NA
monti_g13552&monti_g52206	MA	0.0462234	0.106213	0.435194	7.91659e-08	3072	682.471	2389.53	NA	173	68.549	104.451	NA	NA	0.0595507	1.51169:0.874501:0.708306:1.09026:0.722204:1	0.407552(0.473633:0.349121:0.399902)	-4839.29	NA	NA	NA
monti_g59&monti_g7692	MA	0.153178	0.27856	0.549891	1.41883e-07	2058	425.833	1632.17	NA	315	101.362	213.638	NA	NA	0.179121	0.903471:1.82276:0.602238:2.20384:1.42307:1	0.409621(0.46137:0.350583:0.41691)	-3964.36	NA	NA	NA
monti_g13653&monti_g17475	MA	0.0653473	0.12798	0.510605	2.0178e-07	3654	771.36	2882.64	NA	267	91.8101	175.19	NA	NA	0.0785691	1.5661:1.53797:1.36239:1.84222:0.884048:1	0.413793(0.474138:0.347291:0.419951)	-5998.11	NA	NA	NA
monti_g101164&monti_g106204	MA	0.0417561	0.0935993	0.446116	3.4418e-07	3351	738.872	2612.13	NA	170	65.9643	104.036	NA	NA	0.0531872	1.25458:1.13663:0.92849:0.913483:0.590623:1	0.415249(0.502238:0.342883:0.400627)	-5224.63	NA	NA	NA
monti_g103480&monti_g30946	MA	0.0182557	0.0664502	0.274728	5.12729e-07	2127	458.852	1668.15	NA	58	29.0179	28.9821	NA	NA	0.0286525	2.90511:4.57322:2.92324:5.02804:1.39732:1	0.393277(0.454866:0.361777:0.363188)	-3154.38	NA	NA	NA
monti_g58770&monti_g51140	MA	0.0372347	0.0990689	0.375847	5.40737e-07	2220	476.767	1743.23	NA	105	44.2248	60.7752	NA	NA	0.0505142	1.07985:0.841693:0.79437:1.39781:0.769925:1	0.40473(0.510811:0.356081:0.347297)	-3499.5	NA	NA	NA
monti_g13619&monti_g17486	MA	0.00748286	0.0335586	0.222979	6.18831e-07	3321	799.025	2521.97	NA	44	25.8247	18.1753	NA	NA	0.0137566	2.18114:1.97275:1.29302:1.31267:0.449231:1	0.389943(0.456188:0.333785:0.379855)	-4691.22	NA	NA	NA
monti_g101507&monti_g106724	MA	0.0121803	0.0344311	0.353758	1.05367e-06	5514	1186.53	4327.47	NA	92	40.1708	51.8292	NA	NA	0.0169683	1.79341:1.70022:1.46443:2.03456:0.879142:1	0.426279(0.486942:0.363166:0.428727)	-7870.25	NA	NA	NA
monti_g13531&monti_g17463	MA	0.0160538	0.0480627	0.334017	1.09528e-06	3654	756.743	2897.26	NA	81	35.5448	45.4552	NA	NA	0.0226828	0.870332:0.713829:0.559452:1.16198:0.432768:1	0.412698(0.463054:0.345649:0.429392)	-5238.31	NA	NA	NA
monti_g13644&monti_g17482	MA	0.0576628	0.113727	0.507027	1.26657e-06	3423	746.533	2676.47	NA	222	78.7852	143.215	NA	NA	0.0698901	1.32415:1.32014:1.22089:1.51637:0.90476:1	0.406661(0.466696:0.346188:0.407099)	-5643.53	NA	NA	NA
monti_g101506&monti_g106725	MA	0.0135888	0.0415922	0.326716	1.84821e-06	4248	773.499	3474.5	NA	78	31.6099	46.3901	NA	NA	0.0186879	0.649473:0.50235:0.524596:0.626265:0.80417:1	0.397599(0.47387:0.341808:0.377119)	-5992.61	NA	NA	NA
monti_g101427&monti_g106447	MA	0.018631	0.0542242	0.343592	2.21442e-06	3018	742.249	2275.75	NA	80	38.9586	41.0414	NA	NA	0.0273848	2.61678:2.36161:1.74203:1.77767:0.505062:1	0.421306(0.508449:0.35835:0.397117)	-4381.83	NA	NA	NA
monti_g57342&monti_g31665	MA	0.0481537	0.0980627	0.49105	3.72868e-06	3651	654.714	2996.29	NA	199	61.2821	137.718	NA	NA	0.0571036	1.26268:1.17676:1.28641:1.2756:1.53346:1	0.400712(0.474938:0.354971:0.372227)	-5731.38	NA	NA	NA
monti_g81084&monti_g73863	MA	0.107419	0.242429	0.443096	3.99452e-06	948	229.446	718.554	NA	115	48.1646	66.8354	NA	NA	0.140096	1.8637:1.49929:0.946274:0.947848:0.526782:1	0.396097(0.477848:0.318038:0.392405)	-1696	NA	NA	NA
monti_g13499&monti_g17727	MA	0.0995622	0.18999	0.52404	7.54054e-06	1908	414.509	1493.49	NA	201	69.5951	131.405	NA	NA	0.119207	1.78726:1.48751:1.23196:1.67011:0.891666:1	0.378145(0.458333:0.316824:0.359277)	-3358.16	NA	NA	NA
monti_g92366&monti_g17500	MA	0.117503	0.241534	0.486488	1.41269e-05	1164	252.559	911.441	NA	146	52.9821	93.0179	NA	NA	0.144415	2.12297:2.21127:2.08053:2.08797:1.00517:1	0.424399(0.501289:0.373711:0.398196)	-2141.65	NA	NA	NA
monti_g16957&monti_g22358	MA	0.00311447	0.0200116	0.155633	1.51259e-05	3183	706.703	2476.3	NA	21	13.5892	7.41077	NA	NA	0.00686604	3.055:2.54359:2.71051:2.39301:2.50672:1	0.382501(0.442036:0.344958:0.360509)	-4373.4	NA	NA	NA
monti_g13621&monti_g17484	MA	0.0412225	0.0731032	0.563895	3.79188e-05	5244	1125.15	4118.85	NA	242	78.9751	163.025	NA	NA	0.0480628	0.941215:0.901835:0.802198:0.886047:0.622255:1	0.419432(0.480263:0.369565:0.408467)	-8091.32	NA	NA	NA
monti_g44319&monti_g52525	MA	0.0692926	0.130281	0.531869	4.80625e-05	2316	516.206	1799.79	NA	177	62.0094	114.991	NA	NA	0.0828862	1.48652:1.5512:1.27556:1.3052:0.677529:1	0.402418(0.497409:0.350389:0.359456)	-3894.83	NA	NA	NA
monti_g58670&monti_g51140	MA	0.0465384	0.0991459	0.469393	5.049e-05	2208	477.207	1730.79	NA	120	44.4041	75.5959	NA	NA	0.0579083	0.912856:0.877945:0.799366:1.04056:0.67935:1	0.405571(0.512908:0.355978:0.347826)	-3551.43	NA	NA	NA
monti_g13440&monti_g17592	MA	0.142301	0.210785	0.675101	6.54212e-05	3174	729.124	2444.88	NA	437	133.896	303.104	NA	NA	0.158033	0.989609:1.48546:0.585989:1.07955:0.621725:1	0.415406(0.485822:0.346408:0.413989)	-5856.83	NA	NA	NA
monti_g104935&monti_g110127	MA	0.0121335	0.0359966	0.337073	8.63214e-05	3387	703.804	2683.2	NA	57	24.9446	32.0554	NA	NA	0.0170921	1.06088:1.16267:1.04952:1.02863:1.1273:1	0.425155(0.476085:0.359167:0.440213)	-4814.19	NA	NA	NA
monti_g16242&monti_g34426	MA	0.0666146	0.125222	0.531973	9.31581e-05	2244	502.112	1741.89	NA	165	57.9868	107.013	NA	NA	0.0797284	0.829154:0.86783:0.709536:0.748161:0.487183:1	0.410873(0.493316:0.34492:0.394385)	-3779.4	NA	NA	NA
monti_g24759&monti_g53351	MA	0.0744669	0.14649	0.508341	0.000115782	1725	350.459	1374.54	NA	142	47.4318	94.5682	NA	NA	0.0890995	1.49284:1.50379:1.17192:1.17496:0.597524:1	0.39971(0.482609:0.355652:0.36087)	-2873.23	NA	NA	NA
monti_g13986&monti_g18273	MA	0.0505192	0.125317	0.403133	0.000150577	1041	247.579	793.421	NA	67	29.2331	37.7669	NA	NA	0.0683081	3.22251:3.06346:2.3476:2.38666:0.646027:1	0.387128(0.433718:0.311239:0.416427)	-1678.45	NA	NA	NA
monti_g13630&monti_g17476	MA	0.0676145	0.113322	0.596659	0.000174697	3141	693.347	2447.65	NA	228	73.3986	154.601	NA	NA	0.077704	1.25693:1.37171:1.00809:1.27373:0.619455:1	0.42582(0.484718:0.346227:0.446514)	-5150.71	NA	NA	NA
monti_g24729&monti_g33419	MA	0.0263156	0.0546204	0.48179	0.000196023	3576	788.964	2787.04	NA	113	41.8219	71.1781	NA	NA	0.0325604	1.84494:1.81034:1.72177:1.88769:1.15722:1	0.417645(0.495386:0.340185:0.417366)	-5292.02	NA	NA	NA
monti_g14792&monti_g52441	MA	0.0154835	0.0401358	0.385777	0.000225589	3147	709.224	2437.78	NA	65	27.9449	37.0551	NA	NA	0.0210392	1.40455:1.16493:1.26173:1.28194:1.2659:1	0.424849(0.473785:0.352717:0.448046)	-4517.74	NA	NA	NA
monti_g60&monti_g7688	MA	0.0027899	0.0179328	0.155575	0.000316328	2439	551.016	1887.98	NA	15	9.78437	5.21563	NA	NA	0.00621096	2.34247:2.14837:2.22437:2.22438:1.18473:1	0.418614(0.49385:0.323493:0.438499)	-3277.75	NA	NA	NA
monti_g13639&monti_g126886	MA	0.088836	0.138124	0.643161	0.000391789	3174	717.16	2456.84	NA	291	90.8428	200.157	NA	NA	0.0999726	1.40987:1.3108:1.02655:1.32141:0.585783:1	0.425646(0.494802:0.355388:0.426749)	-5438.3	NA	NA	NA
monti_g13964&monti_g18182	MA	0.0352469	0.0696295	0.506207	0.000457621	3000	600.317	2399.68	NA	122	40.3507	81.6493	NA	NA	0.0421271	1.2805:1.67545:1.36794:1.46478:0.712931:1	0.400833(0.4845:0.349:0.369)	-4583.74	NA	NA	NA
monti_g101445&monti_g106414	MA	0.114397	0.175165	0.653081	0.000560094	2421	544.214	1876.79	NA	278	85.4798	192.52	NA	NA	0.128057	1.24921:1.29124:1.18156:1.21162:0.792764:1	0.419868(0.496283:0.359356:0.403965)	-4294.01	NA	NA	NA
monti_g70286&monti_g78362	MA	0.0604451	0.103181	0.585813	0.000762544	2583	612.201	1970.8	NA	171	59.2546	111.745	NA	NA	0.0705741	2.37118:2.28545:2.06336:2.2218:0.992549:1	0.429346(0.518002:0.342044:0.427991)	-4183.08	NA	NA	NA
monti_g56014&monti_g61606	MA	0.0501136	0.0991002	0.505686	0.00148639	1761	371.079	1389.92	NA	101	34.8985	66.1015	NA	NA	0.0604361	0.783035:0.810612:0.834043:0.863487:0.694819:1	0.438955(0.526405:0.356899:0.43356)	-2791.35	NA	NA	NA
monti_g68895&monti_g76393	MA	0.0332511	0.0538661	0.617292	0.00154137	5397	1112.67	4284.33	NA	196	58.0416	137.958	NA	NA	0.0375012	1.59341:1.59602:1.42047:1.47433:1.02966:1	0.408004(0.472485:0.334074:0.417454)	-8085.55	NA	NA	NA
monti_g13438&monti_g17528	MA	0.121919	0.167135	0.729466	0.00167466	3669	866.424	2802.58	NA	432	128.588	303.412	NA	NA	0.132597	2.02646:2.14214:1.59347:1.99174:0.661143:1	0.416599(0.4861:0.34628:0.417416)	-6563.73	NA	NA	NA
monti_g16970&monti_g22391	MA	0.0518557	0.0775352	0.668802	0.00195159	5352	1074.31	4277.69	NA	291	79.4425	211.557	NA	NA	0.0570104	1.66835:1.44098:1.1494:1.43901:0.709501:1	0.389761(0.500841:0.336043:0.332399)	-8370.67	NA	NA	NA
monti_g17079&monti_g22547	MA	0.0913435	0.130001	0.702638	0.00248642	3321	914.716	2406.28	NA	307	107.78	199.22	NA	NA	0.101991	2.52853:3.82691:1.3471:1.31062:0.739578:1	0.416441(0.500452:0.361789:0.387082)	-5661.95	NA	NA	NA
monti_g13546&monti_g17519	MA	0.0795592	0.119794	0.664131	0.00281064	2850	620.788	2229.21	NA	234	69.1315	164.869	NA	NA	0.0883233	1.04141:1.12565:1.11571:1.11922:1.14676:1	0.431404(0.502632:0.355263:0.436316)	-4788.32	NA	NA	NA
monti_g44236&monti_g52442	MA	0.0289407	0.0526386	0.549799	0.00372348	2886	709.114	2176.89	NA	97	36.0888	60.9112	NA	NA	0.0347634	2.17539:2.18901:1.77041:1.92194:0.895914:1	0.424463(0.485447:0.339397:0.448545)	-4290.75	NA	NA	NA
monti_g13986&monti_g18289	MA	0.0381656	0.0814305	0.468689	0.00433099	1110	278.331	831.669	NA	51	21.2459	29.7541	NA	NA	0.0490142	2.82729:2.38087:1.54668:1.59704:0.970153:1	0.393243(0.448649:0.313514:0.417568)	-1662.91	NA	NA	NA
monti_g117573&monti_g95608	MA	0.182728	0.240173	0.760816	0.00448193	2946	630.401	2315.6	NA	489	128.866	360.134	NA	NA	0.19502	1.99535:2.02206:1.7206:1.93187:0.923046:1	0.40224(0.48778:0.346741:0.3722)	-5680.67	NA	NA	NA
monti_g101695&monti_g107609	MA	0.0360997	0.0653198	0.552661	0.00454118	2781	536.149	2244.85	NA	112	33.7962	78.2038	NA	NA	0.041733	0.878735:0.882687:0.970801:0.97666:0.919785:1	0.391766(0.468716:0.323085:0.383495)	-4210.64	NA	NA	NA
monti_g44330&monti_g52549	MA	0.0501388	0.0826677	0.60651	0.00662386	2520	528.051	1991.95	NA	137	41.6677	95.3323	NA	NA	0.0569551	1.14081:1.18621:1.25897:1.33461:0.980073:1	0.42004(0.51131:0.370833:0.377976)	-3960.49	NA	NA	NA
monti_g14692&monti_g19059	MA	0.0338132	0.0547348	0.617765	0.00703558	3615	857.941	2757.06	NA	135	45.2226	89.7774	NA	NA	0.0387785	3.59991:3.93306:3.02016:3.20294:0.973669:1	0.407884(0.480913:0.354772:0.387967)	-5442.94	NA	NA	NA
monti_g13508&monti_g17726	MA	0.0728773	0.125446	0.580948	0.00755037	1377	308.691	1068.31	NA	107	35.5419	71.4581	NA	NA	0.0846619	2.84672:2.98453:2.56156:2.72093:0.891536:1	0.385258(0.461874:0.330065:0.363834)	-2300.13	NA	NA	NA
monti_g3058&monti_g7695	MA	0.00254244	0.0131722	0.193015	0.00760161	2460	453.566	2006.43	NA	11	5.93363	5.06637	NA	NA	0.00450232	6.24794:7.10892:10.9139:9.42361:15.653:1	0.403049(0.468902:0.340854:0.39939)	-3299.9	NA	NA	NA
monti_g57&monti_g7695	MA	0.00254244	0.0131722	0.193015	0.00760161	2460	453.566	2006.43	NA	11	5.93363	5.06637	NA	NA	0.00450232	6.24794:7.10892:10.9139:9.42361:15.653:1	0.403049(0.468902:0.340854:0.39939)	-3299.9	NA	NA	NA
monti_g44177&monti_g52082	MA	0.00504164	0.0173339	0.290855	0.00821267	2592	579.729	2012.27	NA	20	9.95235	10.0476	NA	NA	0.00779093	1.42284:1.80675:0.960081:0.985565:0.975478:1	0.403935(0.471065:0.356481:0.384259)	-3520.68	NA	NA	NA
monti_g13629&monti_g17478	MA	0.0155891	0.0356611	0.437146	0.00991006	2253	517.444	1735.56	NA	44	17.841	26.159	NA	NA	0.020199	1.99953:2.16931:1.5695:1.5709:0.598388:1	0.404572(0.471372:0.340213:0.40213)	-3269.17	NA	NA	NA
monti_g69055&monti_g76525	MA	0.022112	0.0454139	0.486899	0.0102927	2007	502.995	1504	NA	54	21.9881	32.0119	NA	NA	0.0279519	5.73702:5.78086:3.45339:3.4838:0.290628:1	0.37992(0.453662:0.306428:0.379671)	-2939.07	NA	NA	NA
monti_g13499&monti_g17734	MA	0.117144	0.167231	0.700493	0.0106098	1893	411.204	1481.8	NA	215	61.0056	153.994	NA	NA	0.128024	1.86521:1.72405:1.4016:1.79179:0.777047:1	0.377971(0.465927:0.315372:0.352615)	-3376.28	NA	NA	NA
monti_g44240&monti_g52444	MA	0.0155472	0.0308284	0.504313	0.0108458	3204	722.139	2481.86	NA	59	21.5862	37.4138	NA	NA	0.0189913	2.09435:0.960985:1.14806:2.73249:0.678464:1	0.409332(0.469101:0.333333:0.425562)	-4638.98	NA	NA	NA
monti_g16956&monti_g22359	MA	0.0139857	0.0258184	0.541695	0.0127732	4743	948.634	3794.37	NA	75	23.6841	51.3159	NA	NA	0.0163523	1.27859:1.64488:1.43247:1.54838:1.51138:1	0.378769(0.463314:0.3463:0.326692)	-6735.47	NA	NA	NA
monti_g101437&monti_g106439	MA	0.0164529	0.0318819	0.516058	0.0134	3042	726.991	2315.01	NA	60	22.6987	37.3013	NA	NA	0.0201402	4.03238:3.46352:3.32742:3.46252:2.42066:1	0.420611(0.520217:0.353057:0.38856)	-4328.02	NA	NA	NA
monti_g13575&monti_g17467	MA	0.104499	0.141104	0.740577	0.0136809	3093	658.643	2434.36	NA	317	84.8232	232.177	NA	NA	0.112294	1.18017:1.17671:1.08608:1.22743:0.775481:1	0.423699(0.490301:0.344326:0.436469)	-5393.45	NA	NA	NA
monti_g13635&monti_g17468	MA	0.0158768	0.0388445	0.408726	0.0145186	1467	342.451	1124.55	NA	30	12.8085	17.1915	NA	NA	0.0212383	1.75732:1.62614:1.09305:1.19717:0.137807:1	0.40559(0.484663:0.355828:0.376278)	-2122.58	NA	NA	NA
monti_g13596&monti_g72869	MA	0.110963	0.150413	0.737722	0.0161926	2655	593.896	2061.1	NA	287	80.6124	206.388	NA	NA	0.119787	1.78972:1.85638:1.54824:1.7996:0.850026:1	0.430132(0.496045:0.354802:0.439548)	-4779.12	NA	NA	NA
monti_g101423&monti_g106454	MA	0.0375905	0.0604354	0.621995	0.0163032	2931	624.185	2306.82	NA	120	36.3777	83.6223	NA	NA	0.0424555	0.728474:0.75815:0.671506:0.664505:0.574726:1	0.419481(0.522518:0.342886:0.39304)	-4443.27	NA	NA	NA
monti_g13476&monti_g17756	MA	0.146456	0.185703	0.78866	0.0167853	3099	797.778	2301.22	NA	425	129.774	295.226	NA	NA	0.15656	3.01116:2.33264:1.49271:1.86958:1.19732:1	0.426428(0.485963:0.351888:0.441433)	-5716.78	NA	NA	NA
monti_g13889&monti_g18234	MA	0.0729516	0.0912206	0.799727	0.0175174	7332	1653.8	5678.2	NA	530	141.492	388.508	NA	NA	0.0770724	1.498:1.35111:1.08047:1.32502:0.706589:1	0.396277(0.465835:0.323036:0.399959)	-12003.9	NA	NA	NA

## Sheet: A.monticola_A_v_A. duranensis
Sequence	Method	Ka	Ks	Ka/Ks	P-Value(Fisher)	Length	S-Sites	N-Sites	Fold-Sites(0:2:4)	Substitutions	Syn-Subs	Nonsyn-Subs	Fold-Syn-Subs(0:2:4)	Fold-Nonsyn-Subs(0:2:4)	Divergence-Distance	Substitution-Rate-Ratio(rTC:rAG:rTA:rCG:rTG:rCA/rCA)	GC(1:2:3)	ML-Score	AICc	Akaike-Weight	Model
g58692&ZAA0W1	MA	0.688623	1.67448	0.411247	4.89503e-140	3372	681.188	2690.81	NA	1572	598.972	973.028	NA	NA	0.887778	1.19517:1.27257:1.09529:1.11191:0.883738:1	0.415184(0.497331:0.364324:0.383897)	-8370.25	NA	NA	NA
g58687&ZAA0W1	MA	0.282974	0.740746	0.382012	1.74528e-96	5586	1070	4516	NA	1485	568.465	916.535	NA	NA	0.370661	1.40028:1.42911:1.19194:1.27833:0.769865:1	0.384801(0.482546:0.340494:0.331364)	-11931.2	NA	NA	NA
g120240&D3LC11	MA	0.166171	0.446673	0.37202	5.21299e-42	3648	758.735	2889.26	NA	664	274.76	389.24	NA	NA	0.224512	1.50646:1.53414:1.33231:1.52128:0.890533:1	0.413377(0.46875:0.355674:0.415707)	-7138.9	NA	NA	NA
g58523&JFT501	MA	0.598867	1.23398	0.485313	1.07159e-36	1866	339.443	1526.56	NA	784	246.342	537.658	NA	NA	0.7144	1.27277:1.22068:1.31228:1.26471:1.26834:1	0.387996(0.466238:0.360932:0.336817)	-4450.84	NA	NA	NA
g28415&AM0MT1	MA	0.32762	0.810104	0.404417	4.69321e-34	1905	370.755	1534.24	NA	556	207.964	348.036	NA	NA	0.421522	1.55209:1.67125:1.35936:1.65296:1.0195:1	0.383202(0.467717:0.343307:0.338583)	-4172.66	NA	NA	NA
g44941&151MH1	MA	0.31317	0.6339	0.494038	3.67164e-31	3057	750.333	2306.67	NA	837	332.306	504.694	NA	NA	0.391893	1.30166:2.09606:0.638289:1.04566:0.58097:1	0.39843(0.463199:0.334642:0.397448)	-6531.57	NA	NA	NA
g13688&U5EC81	MA	0.21545	0.37845	0.569295	1.74715e-15	3564	834.544	2729.46	NA	728	254.373	473.627	NA	NA	0.253618	1.71757:1.75353:1.50511:1.52534:0.845837:1	0.415123(0.468013:0.351852:0.425505)	-7191.78	NA	NA	NA
g102873&VBP1F1	MA	0.272447	0.497786	0.547317	7.42635e-13	1950	437.716	1512.28	NA	484	167.419	316.581	NA	NA	0.323028	1.13137:1.26059:0.957707:1.01064:0.678101:1	0.40359(0.473846:0.336923:0.4)	-4140.19	NA	NA	NA
g44324&BV1891	MA	0.225421	0.36228	0.622228	3.017e-12	4338	854.847	3483.15	NA	894	252.876	641.124	NA	NA	0.25239	0.939155:1.52551:1.08452:1.08856:0.893881:1	0.403181(0.473029:0.373444:0.363071)	-8790.7	NA	NA	NA
g120457&60R4Z1	MA	0.271145	0.745601	0.36366	1.82493e-11	516	95.7351	420.265	NA	136	52.3798	83.6202	NA	NA	0.359172	1.2904:0.900902:1.11788:1.17359:0.878066:1	0.408915(0.447674:0.328488:0.450581)	-1126.92	NA	NA	NA
g101679&4KE491	MA	0.366525	0.541595	0.676752	2.59473e-10	3210	666.398	2543.6	NA	949	264.853	684.147	NA	NA	0.40287	0.97841:0.946881:0.90495:1.076:0.89734:1	0.42866(0.530841:0.346729:0.408411)	-7226.58	NA	NA	NA
g101682&0QE031	MA	0.00904082	0.0416756	0.216933	7.5909e-09	3255	764.599	2490.4	NA	53	31.0562	21.9438	NA	NA	0.0167067	2.62063:2.94133:1.72221:1.72543:0.603719:1	0.400154(0.478802:0.336406:0.385253)	-4557.67	NA	NA	NA
g120457&ZVM3C1	MA	0.240816	0.607404	0.396468	3.32416e-08	498	90.864	407.136	NA	117	42.14	74.86	NA	NA	0.307703	1.26733:0.914927:1.15721:1.24122:0.816115:1	0.406627(0.448795:0.328313:0.442771)	-1055.93	NA	NA	NA
g13510&GS9D71	MA	0.122272	0.241596	0.506103	3.50146e-08	2094	442.374	1651.63	NA	268	92.7476	175.252	NA	NA	0.14748	1.25602:1.08795:0.804734:1.22191:0.683062:1	0.378701(0.4649:0.305874:0.36533)	-3847.89	NA	NA	NA
g66419&029LX1	MA	0.299746	0.510366	0.587316	7.29268e-08	1350	301.963	1048.04	NA	353	116.179	236.821	NA	NA	0.346857	1.61429:1.58665:1.3594:1.36554:0.74244:1	0.391852(0.448889:0.331111:0.395556)	-2917.39	NA	NA	NA
g58770&N3KUA1	MA	0.016068	0.0407293	0.394508	9.06558e-08	6822	1476.28	5345.72	NA	143	58.883	84.117	NA	NA	0.0214047	2.08487:1.94041:1.54772:1.56434:1.03169:1	0.3927(0.484389:0.343228:0.350484)	-9702.52	NA	NA	NA
g13964&F97AX1	MA	0.0724733	0.150008	0.483131	9.62247e-08	2922	578.578	2343.42	NA	238	80.4916	157.508	NA	NA	0.0878257	0.756751:0.933645:0.601282:0.974853:0.475847:1	0.405886(0.49384:0.351643:0.372177)	-4921.47	NA	NA	NA
g101506&A2T6H1	MA	0.109263	0.270175	0.404414	1.07295e-07	1062	207.488	854.512	NA	131	49.1459	81.8541	NA	NA	0.140701	0.676194:1.20752:0.726292:0.792124:0.819084:1	0.393597(0.488701:0.333333:0.358757)	-1910.87	NA	NA	NA
g102874&C837N1	MA	0.278107	0.475633	0.58471	1.20974e-07	1467	300.13	1166.87	NA	363	110.898	252.102	NA	NA	0.318519	0.917983:0.940123:0.81126:0.828498:0.566313:1	0.41411(0.476483:0.345603:0.420245)	-3121.69	NA	NA	NA
g58670&N3KUA1	MA	0.0212217	0.0484072	0.4384	1.21281e-07	6795	1487.66	5307.34	NA	180	70.2021	109.798	NA	NA	0.0271735	1.88194:1.74254:1.35584:1.37079:0.778468:1	0.392715(0.483444:0.34415:0.350552)	-9842.92	NA	NA	NA
g13652&4SM4Z1	MA	0.0854552	0.154054	0.554709	2.03538e-07	3666	783.339	2882.66	NA	337	110.807	226.193	NA	NA	0.100113	0.958353:1.058:0.840855:1.21466:0.622223:1	0.415303(0.467676:0.349018:0.429214)	-6267.5	NA	NA	NA
g13598&87KA01	MA	0.106333	0.192556	0.552217	2.62125e-07	2793	629.173	2163.83	NA	312	107.617	204.383	NA	NA	0.125756	1.38842:1.33046:1.09046:1.55424:0.528744:1	0.407447(0.467777:0.342642:0.411923)	-4925.71	NA	NA	NA
g58764&NL1YQ1	MA	0.0025439	0.0318267	0.0799298	4.80457e-07	2085	447.478	1637.52	NA	18	13.9265	4.07348	NA	NA	0.0088285	9.98298:6.65251:7.6053:6.75282:10.8479:1	0.407914(0.506475:0.338849:0.378417)	-2802.03	NA	NA	NA
g101505&LQH8Y1	MA	0.0208918	0.051914	0.40243	5.94039e-07	4632	994.263	3637.74	NA	124	50.154	73.846	NA	NA	0.0275507	1.48651:1.47032:1.40173:1.49697:0.796221:1	0.409218(0.490609:0.338083:0.398964)	-6733.87	NA	NA	NA
g14462&FB3891	MA	0.122501	0.273342	0.448162	6.30124e-07	1095	246.319	848.681	NA	146	57.3872	88.6128	NA	NA	0.156433	1.92011:2.02433:1.45856:1.58355:0.530157:1	0.426027(0.505479:0.358904:0.413699)	-2025.34	NA	NA	NA
g16964&87VP91	MA	0.0620464	0.130329	0.476077	6.56766e-07	2712	592.69	2119.31	NA	191	70.6797	120.32	NA	NA	0.076969	2.08469:1.76584:1.20051:1.26806:0.929913:1	0.386431(0.515487:0.331858:0.311947)	-4438.81	NA	NA	NA
g58371&RHX7G1	MA	0.0136324	0.0478291	0.285022	7.26795e-07	3357	660.918	2696.08	NA	67	30.9799	36.0201	NA	NA	0.0203649	1.5578:0.91942:1.38467:1.46141:0.582883:1	0.394996(0.47185:0.357462:0.355675)	-4799.63	NA	NA	NA
g93366&CM87L1	MA	0.0765546	0.150183	0.509743	8.15288e-07	2709	562.001	2147	NA	227	77.018	149.982	NA	NA	0.0918293	1.00246:1.06033:0.935682:0.920434:0.920336:1	0.405316(0.48062:0.361019:0.374308)	-4650.22	NA	NA	NA
g103480&60CNJ1	MA	0.0361901	0.0740632	0.488638	8.70849e-07	5184	1025.07	4158.93	NA	218	73.0928	144.907	NA	NA	0.043679	1.85763:1.64316:1.36186:1.65318:0.708686:1	0.377797(0.45515:0.35706:0.321181)	-7846.33	NA	NA	NA
g17074&4DJ5M1	MA	0.11523	0.183811	0.626896	9.39816e-07	3855	949.189	2905.81	NA	452	154.839	297.161	NA	NA	0.132116	1.90357:2.24657:1.32723:1.27431:0.736635:1	0.410506(0.492218:0.357977:0.381323)	-6880.17	NA	NA	NA
g57198&Q59961	MA	0.00177805	0.0182229	0.0975719	1.09305e-06	2928	665.23	2262.77	NA	16	12.013	3.98699	NA	NA	0.00551426	24.1621:20.3797:23.2682:25.3839:5.66257:1	0.422814(0.471824:0.41957:0.377049)	-3932.3	NA	NA	NA
g58721&R7TTV1	MA	0.0123208	0.0350182	0.351839	1.4981e-06	5124	1086	4038	NA	86	37.2582	48.7418	NA	NA	0.0171314	1.63754:1.66234:1.26204:1.33142:0.5773:1	0.39676(0.477166:0.347775:0.36534)	-7137.43	NA	NA	NA
g56014&6R3YG1	MA	0.0576214	0.136916	0.420853	1.85437e-06	1761	377.829	1383.17	NA	123	48.4123	74.5877	NA	NA	0.0746342	0.851293:1.0412:0.897082:0.927429:0.661684:1	0.438671(0.527257:0.356048:0.432709)	-2866.3	NA	NA	NA
g16964&YVT9V1	MA	0.0408018	0.0786835	0.518556	1.95265e-06	5079	1081.49	3997.51	NA	237	81.2555	155.745	NA	NA	0.0488681	2.02957:1.46414:0.848775:1.49794:0.985576:1	0.394172(0.495865:0.337271:0.34938)	-7781.18	NA	NA	NA
g44214&APE931	MA	0.0130082	0.0284899	0.456588	3.07304e-06	9360	2119.61	7240.39	NA	152	59.3829	92.6171	NA	NA	0.0165141	1.81947:1.52371:1.0336:1.22665:0.837007:1	0.389957(0.458333:0.321955:0.389583)	-13079.6	NA	NA	NA
g53819&LHF9F1	MA	0.0524137	0.103011	0.508815	4.48383e-06	3174	758.804	2415.2	NA	192	73.2962	118.704	NA	NA	0.06451	1.90614:2.11741:1.33694:1.38928:0.67229:1	0.425646(0.509452:0.360113:0.407372)	-5179.83	NA	NA	NA
g13499&M1XUB1	MA	0.113172	0.20772	0.54483	4.84552e-06	1836	454.518	1381.48	NA	216	81.3259	134.674	NA	NA	0.136578	3.02513:2.10554:1.01798:1.0905:0.857735:1	0.373638(0.462418:0.310458:0.348039)	-3267.37	NA	NA	NA
g58667&4K6Z91	MA	0.0143042	0.0543936	0.262976	5.83253e-06	2241	477.774	1763.23	NA	49	24.8666	24.1334	NA	NA	0.0228511	1.71501:1.58602:1.47298:1.49827:1.3977:1	0.390228(0.456493:0.34672:0.36747)	-3270.38	NA	NA	NA
g79184&8247R1	MA	0.0512926	0.100502	0.510362	6.75087e-06	3552	721.56	2830.44	NA	207	68.9545	138.046	NA	NA	0.0612892	1.15173:0.877041:0.957363:0.961447:1.39363:1	0.418637(0.495355:0.349662:0.410895)	-5697.96	NA	NA	NA
g13645&96ASX1	MA	0.0159717	0.0522755	0.30553	7.22582e-06	2541	548.066	1992.93	NA	59	27.9488	31.0512	NA	NA	0.0238021	1.77231:1.68705:1.34623:1.36302:0.702221:1	0.407517(0.4634:0.368359:0.390791)	-3643.69	NA	NA	NA
g3058&Z97F91	MA	0.0075771	0.0351573	0.21552	7.80439e-06	2460	502.886	1957.11	NA	32	17.4031	14.5969	NA	NA	0.0132152	1.62276:1.69388:1.7179:1.69671:1.99515:1	0.401626(0.467683:0.340244:0.396951)	-3416.28	NA	NA	NA
g57&Z97F91	MA	0.0075771	0.0351573	0.21552	7.80439e-06	2460	502.886	1957.11	NA	32	17.4031	14.5969	NA	NA	0.0132152	1.62276:1.69388:1.7179:1.69671:1.99515:1	0.401626(0.467683:0.340244:0.396951)	-3416.28	NA	NA	NA
g13454&E3TX01	MA	0.104141	0.165678	0.628572	1.0448e-05	3594	821.557	2772.44	NA	381	122.069	258.931	NA	NA	0.118208	1.19965:1.44764:0.784741:1.49917:0.51953:1	0.418197(0.488314:0.350584:0.415693)	-6297.78	NA	NA	NA
g58686&PB1FR1	MA	0.0175066	0.0436438	0.401124	1.12428e-05	4428	959.597	3468.4	NA	100	40.819	59.181	NA	NA	0.0231708	2.50284:2.44635:1.99685:2.02858:0.91355:1	0.391712(0.47561:0.339431:0.360095)	-6285.7	NA	NA	NA
g58674&E0HSZ1	MA	0.0149634	0.040712	0.367543	1.14068e-05	4065	805.745	3259.25	NA	80	32.1709	47.8291	NA	NA	0.0200672	1.14172:0.798872:0.634271:0.625987:0.670923:1	0.386716(0.474908:0.336531:0.348708)	-5714.55	NA	NA	NA
g115340&KLS6P1	MA	0.0710354	0.12276	0.578651	1.2729e-05	3699	807.419	2891.58	NA	284	92.4388	191.561	NA	NA	0.0823259	1.10229:1.09122:1.00524:1.11965:0.748011:1	0.41376(0.499594:0.354015:0.387672)	-6140.3	NA	NA	NA
g14792&9U8U71	MA	0.0400455	0.0818415	0.489305	1.38983e-05	3399	787.699	2611.3	NA	162	61.7826	100.217	NA	NA	0.0497315	1.53049:1.30819:1.17868:1.37181:1.03097:1	0.426302(0.475287:0.351721:0.451898)	-5285.71	NA	NA	NA
g101427&M6VC91	MA	0.0158498	0.0472191	0.335665	2.16827e-05	2691	635.208	2055.79	NA	61	29.2377	31.7623	NA	NA	0.0232545	1.77513:1.47283:1.24602:1.27475:0.588713:1	0.423077(0.515608:0.356745:0.396878)	-3866.4	NA	NA	NA
g58719&4W4991	MA	0.00904142	0.0340148	0.265808	2.24964e-05	2979	632.664	2346.34	NA	42	21.1502	20.8498	NA	NA	0.0143451	1.18383:0.853058:0.697942:0.688521:0.548884:1	0.380161(0.468278:0.323263:0.348943)	-4105.38	NA	NA	NA
g13632&08GVW1	MA	0.0571714	0.102279	0.558976	2.29036e-05	3633	840.306	2792.69	NA	230	80.4839	149.516	NA	NA	0.0676046	2.04167:2.0526:1.76843:1.86886:0.805666:1	0.413157(0.471098:0.347234:0.42114)	-5958.72	NA	NA	NA
g117572&RHX7G1	MA	0.0152979	0.0434518	0.352066	2.5492e-05	3357	675.225	2681.77	NA	69	28.7705	40.2295	NA	NA	0.0209607	1.37427:0.861593:0.990188:1.18109:0.461483:1	0.394847(0.47185:0.357015:0.355675)	-4810.16	NA	NA	NA
g13603&XK54J1	MA	0.119295	0.182776	0.652684	2.83717e-05	3678	756.773	2921.23	NA	435	123.6	311.4	NA	NA	0.132357	0.890543:0.980927:0.808502:1.1471:0.55833:1	0.41286(0.468597:0.347471:0.422512)	-6596.3	NA	NA	NA
g92366&FB3891	MA	0.0905335	0.197961	0.45733	3.0886e-05	1101	243.534	857.466	NA	111	42.525	68.475	NA	NA	0.114296	1.73583:2.36803:1.0207:1.38851:0.4567:1	0.428701(0.50545:0.36921:0.411444)	-1929.98	NA	NA	NA
g68895&U6W831	MA	0.0371328	0.0807192	0.460024	4.37229e-05	3108	523.337	2584.66	NA	133	40.6482	92.3518	NA	NA	0.044472	0.856804:0.544079:0.830199:0.838127:1.33221:1	0.401544(0.466699:0.323359:0.414575)	-4716.77	NA	NA	NA
g115586&Q4TA71	MA	0.211741	0.355958	0.594847	4.6747e-05	1224	257.833	966.167	NA	242	74.9448	167.055	NA	NA	0.24212	1.50651:1.53236:1.50639:1.49983:1.366:1	0.42933(0.528186:0.357843:0.401961)	-2464.09	NA	NA	NA
g24759&G0MPK1	MA	0.000730673	0.0152746	0.0478358	4.8265e-05	1626	368.469	1257.53	NA	6	5.15793	0.842066	NA	NA	0.00402649	0.48588:0.629529:0.308039:0.308039:0.184647:1	0.399754(0.47786:0.347786:0.373616)	-2210.69	NA	NA	NA
g93370&J4ZPT1	MA	0.514953	0.807769	0.6375	5.47915e-05	669	141.974	527.026	NA	249	73.9644	175.036	NA	NA	0.577093	1.30276:1.48376:1.048:1.05058:0.67132:1	0.387892(0.470852:0.327354:0.365471)	-1587.15	NA	NA	NA
g53806&ZC0JY1	MA	0.0187576	0.0445688	0.42087	5.92848e-05	4242	793.408	3448.59	NA	98	34.6371	63.3629	NA	NA	0.0235853	0.878969:0.784312:0.875613:0.850771:1.31291:1	0.412777(0.485856:0.371641:0.380835)	-6128.15	NA	NA	NA
g43615&QX9K71	MA	0.00372092	0.0181608	0.204888	6.73145e-05	3177	682.313	2494.69	NA	21	12.0061	8.99393	NA	NA	0.00682212	1.02166:1.79338:1.10931:1.15703:1.09075:1	0.399433(0.462701:0.340888:0.394712)	-4388.9	NA	NA	NA
g92994&GV74G1	MA	0.0249584	0.0536655	0.465073	8.35265e-05	4083	777.523	3305.48	NA	121	40.6428	80.3572	NA	NA	0.030425	0.837645:0.761845:0.727131:0.721687:0.938543:1	0.416116(0.490081:0.365907:0.392359)	-6046.83	NA	NA	NA
g13653&08GVW1	MA	0.0273487	0.0576102	0.474719	9.49784e-05	3660	845.629	2814.37	NA	120	46.5129	73.4871	NA	NA	0.0343405	1.50981:1.38657:1.08484:1.49952:0.467686:1	0.412158(0.469672:0.346721:0.420082)	-5553.59	NA	NA	NA
g17079&4DJ5M1	MA	0.0773387	0.121489	0.636588	0.000103176	3591	953.461	2637.54	NA	293	106.122	186.878	NA	NA	0.0890614	2.42436:3.60218:1.2821:1.27283:0.817152:1	0.413395(0.496658:0.357978:0.385547)	-5982.72	NA	NA	NA
g101437&RQ2PL1	MA	0.0569783	0.102532	0.55571	0.00010624	3045	678.16	2366.84	NA	193	65.6579	127.342	NA	NA	0.0671238	1.51623:1.28895:1.29166:1.65883:1.31987:1	0.424302(0.518719:0.360099:0.394089)	-4903.68	NA	NA	NA
g120318&A5V511	MA	0.00250749	0.0153802	0.163034	0.000107652	3660	616.644	3043.36	NA	17	9.42021	7.57979	NA	NA	0.0046763	0.242248:0.401457:0.280809:0.344323:0.573445:1	0.412842(0.472131:0.354508:0.411885)	-4900.78	NA	NA	NA
g13445&E3TX01	MA	0.0940849	0.14478	0.649848	0.000123057	3612	827.756	2784.24	NA	347	108.92	238.08	NA	NA	0.105703	1.28879:1.30083:1.07807:1.32262:0.489402:1	0.417774(0.488372:0.348422:0.416528)	-6223.98	NA	NA	NA
g70260&QX9K71	MA	0.0037024	0.0192765	0.192068	0.000142224	3204	692.563	2511.44	NA	22	12.9679	9.03209	NA	NA	0.00706883	0.971384:2.06978:1.09344:1.14932:1.12885:1	0.401529(0.463483:0.343633:0.397472)	-4432.65	NA	NA	NA
g79404&JN1581	MA	0.00467133	0.0194615	0.240029	0.000152029	3624	765.854	2858.15	NA	28	14.7696	13.2304	NA	NA	0.00779692	1.6698:1.73432:1.70095:1.74782:1.25142:1	0.388659(0.463162:0.332781:0.370033)	-4846.65	NA	NA	NA
g101164&80TC21	MA	0.00215214	0.0128558	0.167405	0.000170518	3429	721.247	2707.75	NA	15	9.21102	5.78898	NA	NA	0.00440352	3.15319:2.31519:2.98889:4.06788:0.783696:1	0.416885(0.4965:0.346457:0.407699)	-4591.67	NA	NA	NA
g44948&G0JHP1	MA	0.0662702	0.115205	0.575237	0.000238336	2844	566.669	2277.33	NA	203	61.2967	141.703	NA	NA	0.0760205	1.41982:0.666979:1.23987:1.231:1.03462:1	0.401371(0.474684:0.357595:0.371835)	-4671.83	NA	NA	NA
g104266&FCN111	MA	0.0420236	0.0891889	0.471175	0.000284392	2130	406.382	1723.62	NA	104	34.6848	69.3152	NA	NA	0.0510223	1.12248:0.810735:0.784794:0.7982:1.01396:1	0.402347(0.49507:0.329577:0.382394)	-3303.95	NA	NA	NA
g58679&NL1YQ1	MA	0.0154227	0.0450318	0.342484	0.000418586	2037	423.52	1613.48	NA	43	18.657	24.343	NA	NA	0.0215788	2.31399:1.89958:2.09314:2.57696:1.4327:1	0.407216(0.508837:0.335788:0.377025)	-2881.33	NA	NA	NA
g92712&ID7XN1	MA	0.00601108	0.0243251	0.247114	0.000558027	2532	632.141	1899.86	NA	26	14.9195	11.0805	NA	NA	0.0105834	3.53851:1.84532:1.10508:1.75651:1.013:1	0.399289(0.482227:0.337678:0.377962)	-3528.35	NA	NA	NA
g44319&68YC31	MA	0.0829383	0.136416	0.607979	0.000592408	2400	526.325	1873.68	NA	208	65.7321	142.268	NA	NA	0.0946661	1.58862:1.61592:1.36586:1.37991:0.72934:1	0.397083(0.49125:0.350625:0.349375)	-4120.98	NA	NA	NA
g13499&TB5ZQ1	MA	0.153723	0.267479	0.574712	0.000651138	978	207.739	770.261	NA	148	47.2703	100.73	NA	NA	0.177886	1.5051:1.19769:1.03197:1.42495:0.832808:1	0.384458(0.457055:0.317485:0.378834)	-1859.15	NA	NA	NA
g92992&HLR711	MA	0.00199531	0.0186419	0.107034	0.000662352	1293	288.919	1004.08	NA	7	5.10213	1.89787	NA	NA	0.00571495	14.8728:14.6803:20.5413:22.0254:4.68439:1	0.41686(0.491879:0.358469:0.400232)	-1766.63	NA	NA	NA
g120316&RD5VZ1	MA	0.0315549	0.0637633	0.494876	0.000748247	2694	540.099	2153.9	NA	99	33.2935	65.7065	NA	NA	0.0380121	1.26205:1.1863:1.03424:1.03805:0.72479:1	0.404417(0.466592:0.347439:0.39922)	-4021.07	NA	NA	NA
g13451&I6BV91	MA	0.21991	0.313467	0.701542	0.000908125	1680	392.589	1287.41	NA	337	102.104	234.896	NA	NA	0.241773	1.37559:1.37871:1.15922:1.2559:0.72123:1	0.409226(0.467857:0.335714:0.424107)	-3450.23	NA	NA	NA
g117573&I3XYV1	MA	0.22749	0.299958	0.758404	0.000998691	3024	641.694	2382.31	NA	602	157.774	444.226	NA	NA	0.242868	1.5395:1.59964:1.30121:1.59093:0.786504:1	0.401951(0.485615:0.341766:0.378472)	-6090.22	NA	NA	NA
g13630&08GVW1	MA	0.0341335	0.0617774	0.552525	0.00107897	3651	785.049	2865.95	NA	141	46.7339	94.2661	NA	NA	0.0400776	0.951277:0.924436:0.775051:0.963622:0.36099:1	0.415229(0.47083:0.347987:0.426869)	-5506.12	NA	NA	NA
g101506&WUW9A1	MA	0.0174869	0.0370304	0.472232	0.00120724	3843	787.919	3055.08	NA	81	28.6115	52.3885	NA	NA	0.0214939	1.03658:1.01381:0.8376:0.892576:0.602964:1	0.394223(0.47541:0.335675:0.371585)	-5468.01	NA	NA	NA
g16957&E2CQ91	MA	0.00615119	0.0231308	0.265931	0.00136678	2361	546.173	1814.83	NA	23	12.2104	10.7896	NA	NA	0.0100791	4.26022:4.08529:3.42366:3.65701:1.05788:1	0.386277(0.456798:0.335451:0.366582)	-3285.87	NA	NA	NA
g504&44QYZ1	MA	0.017117	0.0374748	0.456761	0.00138563	3591	682.201	2908.8	NA	74	25.1055	48.8945	NA	NA	0.0209845	1.15963:1.32947:1.347:1.47093:1.07725:1	0.402534(0.458647:0.354637:0.394319)	-5140.82	NA	NA	NA
g13450&I6BV91	MA	0.111182	0.166552	0.667553	0.00148729	2388	550.889	1837.11	NA	265	82.1408	182.859	NA	NA	0.123955	1.57523:1.54935:1.2856:1.41224:0.686219:1	0.425251(0.519472:0.34108:0.415201)	-4206.08	NA	NA	NA
g58771&4K6Z91	MA	0.0241247	0.0543895	0.443554	0.00153765	2016	466.724	1549.28	NA	60	24.2683	35.7317	NA	NA	0.0311313	2.69851:1.92081:1.93172:1.96638:0.9009:1	0.388641(0.459821:0.351935:0.354167)	-3013.13	NA	NA	NA
g115592&62QCX1	MA	0.216665	0.297688	0.727826	0.00167577	2040	438.306	1601.69	NA	396	108.206	287.794	NA	NA	0.234073	0.706375:1.25339:0.918219:1.01872:0.938928:1	0.415196(0.490441:0.350735:0.404412)	-4071.08	NA	NA	NA
g120269&063AJ1	MA	0.00587102	0.0211659	0.277381	0.00180061	2553	611.506	1941.49	NA	24	12.7614	11.2386	NA	NA	0.00953452	4.59099:4.14512:4.15517:4.14499:1.53472:1	0.402664(0.465335:0.364865:0.377791)	-3456.37	NA	NA	NA
g101695&RM7WY1	MA	0.0612463	0.0978711	0.625785	0.00226185	3201	645.976	2555.02	NA	208	59.8533	148.147	NA	NA	0.0686373	1.11894:1.16134:1.04416:1.028:0.909667:1	0.390034(0.468135:0.326617:0.375351)	-5164.62	NA	NA	NA
g13899&LJ6PL1	MA	0.0365085	0.0531588	0.686783	0.00244508	7959	1737.68	6221.32	NA	309	89.3359	219.664	NA	NA	0.0401438	1.80067:1.64004:1.43505:1.80092:1.11648:1	0.399548(0.461364:0.327742:0.409536)	-12059.8	NA	NA	NA
g117573&AQ1SK1	MA	0.183499	0.243471	0.753679	0.00260791	2937	635.011	2301.99	NA	490	131.291	358.709	NA	NA	0.196466	1.50624:1.61119:1.16099:1.37547:0.646789:1	0.404324(0.489785:0.347804:0.375383)	-5679.78	NA	NA	NA
g13499&IL2CV1	MA	0.0490061	0.0916053	0.53497	0.00268925	1911	398.817	1512.18	NA	103	34.011	68.989	NA	NA	0.0578964	1.26101:1.07201:0.994892:1.0263:0.904789:1	0.374673(0.459184:0.313972:0.350863)	-3019.63	NA	NA	NA
g13440&E3TX01	MA	0.162048	0.213063	0.760565	0.00308392	3339	753.025	2585.98	NA	501	138.709	362.291	NA	NA	0.173553	1.07084:1.10072:0.900581:1.17109:0.503446:1	0.415394(0.483378:0.351303:0.4115)	-6300.7	NA	NA	NA
g66406&G4VT91	MA	0.013517	0.0305408	0.44259	0.00325269	2853	692.313	2160.69	NA	48	20.157	27.843	NA	NA	0.017648	2.06461:0.844604:1.58514:1.71612:0.446131:1	0.394147(0.473186:0.357518:0.351735)	-4110.52	NA	NA	NA
g53789&168L71	MA	5.23315e-06	0.00523315	0.001	0.00350431	2829	600.486	2228.51	NA	3	2.98891	0.0110924	NA	NA	0.00111491	0.214291:0.568525:0.452384:0.78925:0.01:1	0.429834(0.513256:0.344645:0.431601)	-3832.1	NA	NA	NA
g51&K0XH21	MA	0.0106348	0.0312634	0.340168	0.00390567	1872	469.364	1402.64	NA	29	14.381	14.619	NA	NA	0.015807	2.58677:2.98953:1.61383:1.61136:0.419499:1	0.418269(0.483173:0.319712:0.451923)	-2625.74	NA	NA	NA
g79172&WGI5L1	MA	0.00552718	0.0140119	0.394462	0.00439017	4683	1115.15	3567.85	NA	35	15.4726	19.5274	NA	NA	0.00754762	16.9932:14.8694:13.4613:13.4855:2.68253:1	0.398463(0.496477:0.341448:0.357463)	-6319.2	NA	NA	NA
g53831&EKR6S1	MA	0.0445491	0.0707461	0.629704	0.00513276	3396	760.194	2635.81	NA	164	51.5179	112.482	NA	NA	0.0504133	1.63082:1.63609:1.57724:1.63284:1.00191:1	0.42447(0.511042:0.355124:0.407244)	-5291.32	NA	NA	NA
g59&4N3HV1	MA	0.00732034	0.0217522	0.336534	0.00586056	2286	494.153	1791.85	NA	23	10.359	12.641	NA	NA	0.01044	1.27958:1.38586:1.48754:1.83145:1.15511:1	0.403981(0.456693:0.335302:0.419948)	-3209.71	NA	NA	NA
g58685&24NBV1	MA	0.0786283	0.130027	0.604707	0.0063924	1653	321.108	1331.89	NA	136	38.7663	97.2337	NA	NA	0.0886129	0.674463:0.711725:0.650566:0.677125:0.630131:1	0.419238(0.487296:0.358439:0.411978)	-2788.24	NA	NA	NA
g58753&PB1FR1	MA	0.00871022	0.0192513	0.452447	0.00723133	4416	955.697	3460.3	NA	48	18.1944	29.8056	NA	NA	0.0109915	2.22808:2.1969:1.70907:1.71234:0.912992:1	0.392323(0.476223:0.340693:0.360054)	-6009.38	NA	NA	NA
g58766&E0HSZ1	MA	0.0205014	0.0375236	0.546359	0.00786348	4128	783.966	3344.03	NA	96	28.8244	67.1756	NA	NA	0.0237341	0.971638:1.00195:0.83629:0.837511:0.747927:1	0.387234(0.475291:0.337209:0.349201)	-5883.47	NA	NA	NA
g118316&44QYZ1	MA	0.0184522	0.0354504	0.520506	0.00786454	3558	695.134	2862.87	NA	76	24.1755	51.8245	NA	NA	0.0217731	1.93138:2.55792:2.04576:2.92232:1.67401:1	0.401349(0.458263:0.352024:0.393761)	-5100.86	NA	NA	NA
g115477&FWH9H1	MA	0.00455751	0.01517	0.30043	0.00812909	3021	673.155	2347.85	NA	20	9.76636	10.2336	NA	NA	0.00692223	0.924016:0.853871:0.728706:0.827355:0.647107:1	0.396061(0.453327:0.349057:0.385799)	-4165.85	NA	NA	NA
g101477&C9QSM1	MA	0.0115686	0.032752	0.353217	0.00825042	1263	284.941	978.059	NA	20	9.03989	10.9601	NA	NA	0.0163477	2.5846:1.97992:1.56249:1.44771:0.849482:1	0.37688(0.460808:0.314727:0.355107)	-1767.81	NA	NA	NA
g16956&XC65D1	MA	0.0134042	0.0256839	0.52189	0.00888161	4353	897.8	3455.2	NA	67	22.2702	44.7298	NA	NA	0.0159369	1.56285:1.58734:1.52587:1.52051:1.61425:1	0.3779(0.454514:0.350448:0.328739)	-6180.4	NA	NA	NA
g44314&APE931	MA	0.00540745	0.0108872	0.496681	0.00898272	9252	1882.11	7369.89	NA	60	20.3743	39.6257	NA	NA	0.00652217	0.878277:0.814493:0.678683:0.722181:0.504352:1	0.388348(0.45963:0.318093:0.387322)	-12427.3	NA	NA	NA
g13506&J5RYM1	MA	0.0722282	0.120416	0.599823	0.0112448	1356	325.835	1030.17	NA	103	35.5613	67.4387	NA	NA	0.0838072	3.96867:2.91132:1.79164:2.0848:1.02251:1	0.371313(0.457965:0.313053:0.34292)	-2229.53	NA	NA	NA
g44330&YK5P31	MA	0.161197	0.207157	0.778141	0.011884	3114	668.365	2445.63	NA	464	120.603	343.397	NA	NA	0.171062	1.10168:1.48144:1.13672:1.33141:0.856213:1	0.419878(0.501927:0.371869:0.385838)	-5874.47	NA	NA	NA
g104935&E0ZB71	MA	0.0613142	0.0913841	0.670951	0.0126592	3015	624.959	2390.04	NA	192	53.8429	138.157	NA	NA	0.0675472	0.859643:0.76882:0.814593:0.832915:0.726766:1	0.415423(0.480597:0.345771:0.4199)	-4882.34	NA	NA	NA
g13478&I6BV91	MA	0.0988408	0.137105	0.720915	0.0131709	2502	577.714	1924.29	NA	245	72.0319	172.968	NA	NA	0.107676	1.17284:1.09416:0.881367:1.02377:0.495685:1	0.422062(0.506595:0.334532:0.42506)	-4298.63	NA	NA	NA
g120453&8P8CW1	MA	0.151321	0.196104	0.771637	0.0138468	2790	634.935	2155.07	NA	395	109.145	285.855	NA	NA	0.161513	1.89571:1.6574:1.41816:1.61919:0.935838:1	0.402867(0.465054:0.344624:0.398925)	-5174.48	NA	NA	NA
g13444&L4NEQ1	MA	0.119254	0.153129	0.778782	0.0143794	3630	871.808	2758.19	NA	414	119.519	294.481	NA	NA	0.12739	1.91189:1.97364:1.53918:1.85988:0.676275:1	0.423003(0.496281:0.346694:0.426033)	-6481.91	NA	NA	NA
g101445&Z6BDD1	MA	0.0843776	0.121651	0.693604	0.0145978	2352	549.112	1802.89	NA	202	61.6362	140.364	NA	NA	0.0930796	1.4674:1.47406:1.2933:1.30787:0.811467:1	0.423469(0.503827:0.362245:0.404337)	-3970.2	NA	NA	NA
g13527&E3TX01	MA	0.104575	0.139931	0.747332	0.0146015	3021	743.569	2277.43	NA	309	93.9507	215.049	NA	NA	0.113277	1.89353:1.76591:1.33653:1.85223:0.571683:1	0.432307(0.503972:0.357498:0.435452)	-5269.85	NA	NA	NA
g56015&L51MW1	MA	0.00256871	0.00878637	0.292352	0.0163452	3852	831.764	3020.24	NA	15	7.27603	7.72397	NA	NA	0.00391129	0.797066:0.761077:0.690287:0.708276:0.455001:1	0.421989(0.475078:0.366044:0.424844)	-5183.73	NA	NA	NA
g53767&P8XD71	MA	0.0809572	0.0530821	1.52513	0.0165813	2826	704.198	2121.8	NA	196	35.0291	160.971	NA	NA	0.0740112	1.78461:2.19753:1.59571:1.64098:1.03888:1	0.457891(0.514331:0.352972:0.506369)	-4615.25	NA	NA	NA
g101480&HPB411	MA	0.000948181	0.00471085	0.201276	0.0186571	3492	718.844	2773.16	NA	6	3.37746	2.62254	NA	NA	0.00172274	16.4945:15.2432:24.3899:23.7799:10.9565:1	0.409937(0.475515:0.350945:0.403351)	-4654.73	NA	NA	NA
g13889&QZS0L1	MA	0.0800073	0.0990832	0.807476	0.0194257	7332	1655.73	5676.27	NA	576	152.857	423.143	NA	NA	0.0843151	1.55694:1.47143:1.2129:1.42598:0.7197:1	0.396618(0.466039:0.322218:0.401596)	-12153.8	NA	NA	NA

## Sheet: A. monticola_B_v_Ipaensis
Sequence	Method	Ka	Ks	Ka/Ks	P-Value(Fisher)	Length	S-Sites	N-Sites	Fold-Sites(0:2:4)	Substitutions	Syn-Subs	Nonsyn-Subs	Fold-Syn-Subs(0:2:4)	Fold-Nonsyn-Subs(0:2:4)	Divergence-Distance	Substitution-Rate-Ratio(rTC:rAG:rTA:rCG:rTG:rCA/rCA)	GC(1:2:3)	ML-Score	AICc	Akaike-Weight	Model
g17485&4P3PD1	MA	0.477311	1.78073	0.268042	6.23e-278	3648	724.582	2923.42	NA	1427	685.58	741.42	NA	NA	0.736203	0.900357:0.93512:0.877764:0.925101:0.710955:1	0.394874(0.455592:0.337993:0.391036)	-8550.32	NA	NA	NA
g127591&XY43S1	MA	0.593953	1.76746	0.336049	1.11e-192	3207	690.853	2516.15	NA	1398	628.62	769.38	NA	NA	0.84675	0.928945:0.993608:0.825208:0.883728:0.635414:1	0.422825(0.489242:0.356876:0.422357)	-7826.34	NA	NA	NA
g127591&VKM7L1	MA	0.771152	1.8275	0.421971	1.48e-139	3069	664.873	2404.13	NA	1513	599.015	913.985	NA	NA	1	1.01207:0.980308:0.876811:0.976949:0.698102:1	0.423428(0.494135:0.351417:0.424731)	-7708.34	NA	NA	NA
g94304&8DE5B1	MA	0.303932	0.767692	0.395903	2.79e-82	4650	937.063	3712.94	NA	1315	511.934	803.066	NA	NA	0.397388	1.47898:1.54679:1.14652:1.41797:0.631307:1	0.409355(0.489677:0.366129:0.372258)	-10121.5	NA	NA	NA
g127531&80ISG1	MA	0.858246	1.53867	0.557786	8.56e-79	3402	708.748	2693.25	NA	1878	602.002	1276	NA	NA	1	1.03349:1.01309:0.920786:0.964003:0.767811:1	0.420782(0.502205:0.361111:0.39903)	-8709.86	NA	NA	NA
g31832&KN5WP1	MA	0.314943	0.795315	0.395997	1.32e-65	3201	818.992	2382.01	NA	951	441.967	509.033	NA	NA	0.437848	1.50136:2.00509:0.851718:1.06974:0.722076:1	0.424867(0.486879:0.380506:0.407216)	-7039.66	NA	NA	NA
g127591&0C1871	MA	0.335875	0.846605	0.396731	7.16e-63	3207	624.817	2582.18	NA	972	368.242	603.758	NA	NA	0.43538	0.648013:0.677744:0.65286:0.712287:0.600948:1	0.410508(0.489242:0.347053:0.395229)	-7147.01	NA	NA	NA
g21495&LM6ZM1	MA	0.238446	0.539739	0.441779	8.64e-45	4584	871.331	3712.67	NA	1052	364.976	687.024	NA	NA	0.295716	1.26645:1.64412:0.872182:1.41319:1.16174:1	0.393652(0.487893:0.355039:0.338024)	-9506.13	NA	NA	NA
g21693&W0CFB1	MA	0.216575	0.571785	0.378771	7.87e-39	2772	577.033	2194.97	NA	605	247.87	357.13	NA	NA	0.290517	2.06323:2.05351:1.67498:1.77341:0.791594:1	0.384019(0.479437:0.319805:0.352814)	-5616.76	NA	NA	NA
g89195&IH6NJ1	MA	0.134044	0.378782	0.353882	1.46e-29	2763	589.967	2173.03	NA	426	184.939	241.061	NA	NA	0.186301	2.02041:2.02185:1.69218:1.68968:0.849388:1	0.388165(0.478827:0.315418:0.37025)	-5155.62	NA	NA	NA
g106815&DN91M1	MA	0.0952531	0.306042	0.311242	1.68e-26	2592	532.465	2059.54	NA	310	140.662	169.338	NA	NA	0.138555	1.7731:1.686:1.32634:1.57952:0.732814:1	0.39159(0.45544:0.34838:0.370949)	-4584.72	NA	NA	NA
g17495&CDN9A1	MA	0.140612	0.271474	0.517957	2.85e-26	6882	1583.67	5298.33	NA	1008	368.842	639.158	NA	NA	0.170726	1.46026:1.77126:1.00049:1.22474:0.843141:1	0.413397(0.474063:0.348736:0.417393)	-12831.5	NA	NA	NA
g23130&KB94D1	MA	0.357035	0.634917	0.562333	4.42e-22	3186	631.698	2554.3	NA	953	291.097	661.903	NA	NA	0.412131	1.10926:1.1083:1.04771:1.04283:0.882097:1	0.388575(0.478814:0.334746:0.352166)	-7088.36	NA	NA	NA
g21496&M95I61	MA	0.257965	0.55645	0.463591	4.43e-22	2214	461.153	1752.85	NA	534	193.33	340.67	NA	NA	0.320137	1.19301:1.73997:0.764394:1.265:0.599776:1	0.397922(0.48374:0.350949:0.359079)	-4614.4	NA	NA	NA
g125700&SK7Q21	MA	0.871049	1.45844	0.597248	4.26e-21	675	148.184	526.816	NA	437	139.916	297.084	NA	NA	1	1.09278:1.17212:0.975092:1.00802:0.81979:1	0.396296(0.464444:0.331111:0.393333)	-1808.03	NA	NA	NA
g30946&I0JE41	MA	0.105111	0.311867	0.337036	1.53e-19	2040	430.252	1609.75	NA	259	114.552	144.448	NA	NA	0.148717	1.73934:1.71216:1.3717:1.80251:0.465444:1	0.386765(0.45:0.360294:0.35)	-3659.65	NA	NA	NA
g125601&38GSB1	MA	0.555471	1.30736	0.424881	2.98e-19	627	121.311	505.689	NA	260	93.8247	166.175	NA	NA	0.700945	0.562586:0.614852:0.644806:0.629687:0.665188:1	0.383573(0.483254:0.318182:0.349282)	-1517.4	NA	NA	NA
g24115&HIJ0X1	MA	0.710074	1.14206	0.62175	8.22e-18	1881	398.531	1482.47	NA	840	253.561	586.439	NA	NA	0.801599	0.943318:0.919929:0.882098:0.855939:0.914659:1	0.411217(0.5:0.351675:0.381978)	-4601.47	NA	NA	NA
g18296&24YLP1	MA	0.175925	0.270491	0.650391	1.83e-13	7170	1632.62	5537.38	NA	1180	368.066	811.934	NA	NA	0.197458	1.56849:1.58778:1.29177:1.43106:0.612196:1	0.383682(0.457113:0.309623:0.38431)	-13644.6	NA	NA	NA
g24309&HIJ0X1	MA	0.613474	0.92248	0.665027	2.29e-13	2292	496.204	1795.8	NA	925	271.518	653.482	NA	NA	0.680372	1.2068:1.09734:1.08417:1.08818:0.86585:1	0.400305(0.478403:0.337042:0.385471)	-5492.04	NA	NA	NA
g24301&ZGJ9Y1	MA	0.185989	0.328539	0.566109	5.57e-13	3378	760.375	2617.62	NA	615	208.556	406.444	NA	NA	0.218077	1.11171:1.40466:0.982112:1.1932:0.887021:1	0.431172(0.50444:0.369005:0.420071)	-6700.56	NA	NA	NA
g18296&H4HX01	MA	0.188152	0.286717	0.656231	7.06e-13	6708	1550.23	5157.77	NA	1165	365.967	799.033	NA	NA	0.210931	1.81206:1.7198:1.28252:1.56045:0.72818:1	0.380143(0.452594:0.301655:0.386181)	-12892.7	NA	NA	NA
g78623&MYC4T1	MA	0.00471628	0.0550254	0.0857109	1.85e-12	2193	492.591	1700.41	NA	34	26.2372	7.76284	NA	NA	0.0160167	1.79006:1.79002:1.34749:1.68119:0.449687:1	0.425673(0.497948:0.336525:0.442544)	-3058.66	NA	NA	NA
g17734&WF3031	MA	0.146049	0.289378	0.504699	1.34e-10	2526	468.858	2057.14	NA	374	116.352	257.648	NA	NA	0.172653	1.384:1.00394:0.727275:1.27733:0.726917:1	0.384006(0.448931:0.333135:0.369952)	-4727.1	NA	NA	NA
g71133&Q9AXS1	MA	0.0213478	0.0849419	0.251322	1.72e-10	2598	537.495	2060.51	NA	86	43.8004	42.1996	NA	NA	0.0345046	1.87052:1.84174:1.47052:2.09471:0.573993:1	0.392995(0.454965:0.363164:0.360855)	-3816.8	NA	NA	NA
g73863&V8GRI1	MA	0.109448	0.262903	0.416304	4.13e-10	1524	356.337	1167.66	NA	191	80.7895	110.21	NA	NA	0.145328	2.06132:1.87782:1.30819:1.32096:0.507111:1	0.374344(0.449803:0.313976:0.359252)	-2750.92	NA	NA	NA
g85693&QH0RT1	MA	0.248954	0.592063	0.420486	5.76e-10	699	143.211	555.789	NA	167	63.4529	103.547	NA	NA	0.31925	1.12036:1.10871:0.92694:0.961994:0.705439:1	0.37196(0.429185:0.358369:0.328326)	-1475.34	NA	NA	NA
g7094&GM5311	MA	0.149205	0.279204	0.534394	7.01e-10	2499	577.271	1921.73	NA	375	134.941	240.059	NA	NA	0.179235	2.04701:2.01112:1.58866:1.76104:0.610139:1	0.393357(0.493397:0.318127:0.368547)	-4747.64	NA	NA	NA
g52550&XH6YG1	MA	0.0467436	0.121452	0.384873	8.17e-10	2883	594.237	2288.76	NA	169	68.08	100.92	NA	NA	0.0621424	1.19468:1.15004:0.945265:0.945563:0.478074:1	0.396289(0.472425:0.360562:0.355879)	-4568.93	NA	NA	NA
g107609&3E7CS1	MA	0.0768302	0.160879	0.477565	8.57e-09	2958	601.207	2356.79	NA	257	89.4814	167.519	NA	NA	0.0939129	0.964333:0.923352:0.883432:0.890213:0.801353:1	0.394861(0.46501:0.327079:0.392495)	-5026.97	NA	NA	NA
g95619&W64FB1	MA	0.0435879	0.130774	0.333307	8.65e-09	1872	420.935	1451.06	NA	109	50.7215	58.2785	NA	NA	0.0631924	1.74515:1.99024:1.46294:1.60997:0.783126:1	0.412126(0.491987:0.347756:0.396635)	-3016.33	NA	NA	NA
g107598&G81RR1	MA	0.110114	0.202434	0.543948	1.75e-08	3354	620.527	2733.47	NA	385	113.364	271.636	NA	NA	0.127194	0.893119:0.604191:0.829924:1.02082:0.639804:1	0.40489(0.499553:0.339893:0.375224)	-5978.15	NA	NA	NA
g24277&JC8ZI1	MA	0.0154725	0.0557816	0.277377	4.06e-08	3219	677.395	2541.6	NA	75	36.7516	38.2484	NA	NA	0.023955	1.2025:0.89565:0.63509:1.40437:0.623535:1	0.417366(0.485555:0.358807:0.407735)	-4630.33	NA	NA	NA
g53127&IBP0A1	MA	0.00539217	0.0326	0.165314	4.72e-08	2796	721.509	2074.49	NA	34	23.046	10.954	NA	NA	0.0124177	2.5601:1.93851:1.25303:1.29466:0.622822:1	0.408441(0.478004:0.333155:0.414163)	-3837.62	NA	NA	NA
g18289&XQ0G91	MA	0.0547835	0.150354	0.364363	6.38e-08	1521	348.482	1172.52	NA	107	48.0693	58.9307	NA	NA	0.07668	1.89506:1.78289:1.61668:1.97147:0.899031:1	0.379356(0.447732:0.304734:0.385602)	-2411.76	NA	NA	NA
g24296&GT3TW1	MA	0.310402	0.563553	0.550795	7.67e-08	1044	234.248	809.752	NA	272	93.664	178.336	NA	NA	0.367203	2.30092:2.12669:1.78816:1.82657:1.09067:1	0.387931(0.491379:0.336207:0.336207)	-2193.15	NA	NA	NA
g127531&5V7821	MA	0.127488	0.216062	0.590055	9.65e-08	3192	732.678	2459.32	NA	418	140.241	277.759	NA	NA	0.147819	0.876382:0.896594:0.791658:0.913427:0.574099:1	0.429668(0.491541:0.378289:0.419173)	-6016.22	NA	NA	NA
g24237&DSD841	MA	0.065179	0.197189	0.33054	1.06e-07	1047	228.747	818.253	NA	88	40.3229	47.6771	NA	NA	0.0940204	1.13657:1.14268:0.926037:1.0136:0.527165:1	0.410697(0.507163:0.333811:0.391117)	-1786.33	NA	NA	NA
g76230&U27SZ1	MA	0.273019	0.64222	0.425118	1.17e-07	498	105.276	392.724	NA	126	48.7265	77.2735	NA	NA	0.351068	2.04329:2.09966:1.68679:1.73758:1.15726:1	0.390562(0.533133:0.304217:0.334337)	-1068.72	NA	NA	NA
g31801&1R6Z51	MA	0.0165481	0.0456181	0.362752	1.32e-07	4746	1180.51	3565.49	NA	110	52.4905	57.5095	NA	NA	0.0237789	1.81224:1.76381:1.35867:1.73873:0.414562:1	0.438053(0.497788:0.371365:0.445006)	-6919.42	NA	NA	NA
g111346&2S7GD1	MA	0.0322112	0.0957886	0.336274	3.68e-07	1950	451.054	1498.95	NA	87	41.086	45.914	NA	NA	0.0469173	2.67221:2.72911:2.68813:2.72801:1.5199:1	0.406667(0.500769:0.356154:0.363077)	-2976.13	NA	NA	NA
g89577&YI8W91	MA	0.106225	0.283808	0.374283	6.95e-07	789	162.713	626.287	NA	97	39.7439	57.2561	NA	NA	0.142847	1.07706:0.828238:1.03704:1.02074:0.79981:1	0.38403(0.473384:0.319392:0.359316)	-1438.77	NA	NA	NA
g22390&7S46S1	MA	0.0447745	0.138257	0.323851	8.6e-07	1287	261.777	1025.22	NA	75	33.064	41.936	NA	NA	0.0637888	1.06673:0.768678:1.06418:1.06151:0.697281:1	0.356255(0.465035:0.300699:0.30303)	-2052.02	NA	NA	NA
g17618&010DV1	MA	0.142839	0.226093	0.631768	9.89e-07	3753	713.513	3039.49	NA	521	141.144	379.856	NA	NA	0.158667	0.84533:1.61006:0.774092:2.02094:1.70514:1	0.434586(0.4996:0.385691:0.418465)	-7004.74	NA	NA	NA
g22135&4K0LN1	MA	0.0905905	0.163545	0.553918	1.56e-06	3129	603.585	2525.42	NA	301	90.7279	210.272	NA	NA	0.104663	0.888267:0.826364:0.743706:0.757361:0.582868:1	0.39086(0.465005:0.348993:0.358581)	-5381.44	NA	NA	NA
g95617&SMQ4C1	MA	0.0172577	0.0504109	0.342342	2.07e-06	3489	750.308	2738.69	NA	83	36.8958	46.1042	NA	NA	0.0243873	1.76868:1.9442:1.45614:1.4895:0.602604:1	0.396389(0.457868:0.365864:0.365434)	-5059.14	NA	NA	NA
g17734&65IVT1	MA	0.0861352	0.168042	0.512581	3.21e-06	2241	458.378	1782.62	NA	208	69.4858	138.514	NA	NA	0.102889	2.36458:1.85682:1.20184:1.67453:0.830877:1	0.379295(0.45917:0.327309:0.351406)	-3767.37	NA	NA	NA
g52544&XH6YG1	MA	0.00627113	0.0300319	0.208816	3.54e-06	2916	630.433	2285.57	NA	32	18.2125	13.7875	NA	NA	0.0114081	5.84477:5.84599:6.29049:6.36327:2.45386:1	0.395748(0.480967:0.358025:0.348251)	-4086.06	NA	NA	NA
g106806&V65IU1	MA	0.0270233	0.0662049	0.408177	7.4e-06	3294	681.41	2612.59	NA	112	43.6649	68.3351	NA	NA	0.0351286	1.41411:1.34658:1.14367:1.16568:1.04315:1	0.405586(0.463115:0.356557:0.397086)	-4918.5	NA	NA	NA
g78362&6110Z1	MA	0.0547668	0.115429	0.474463	8.16e-06	2274	543.597	1730.4	NA	147	58.558	88.442	NA	NA	0.069268	2.48788:2.45564:2.18645:2.35637:0.904994:1	0.42832(0.508575:0.348945:0.427441)	-3655.83	NA	NA	NA
g71075&4Q4DB1	MA	0.0434317	0.0996427	0.435874	1.28e-05	2181	473.728	1707.27	NA	115	44.7323	70.2677	NA	NA	0.0556411	2.68221:2.61043:2.50747:2.638:1.28547:1	0.405777(0.486933:0.332875:0.397524)	-3391.81	NA	NA	NA
g78624&MYC4T1	MA	0.0205173	0.059486	0.34491	1.32e-05	2457	590.537	1866.46	NA	71	33.9691	37.0309	NA	NA	0.0298834	1.36115:1.35374:1.00479:1.08451:0.293708:1	0.444241(0.495726:0.34188:0.495116)	-3623.79	NA	NA	NA
g17734&05JB81	MA	0.0841506	0.15857	0.530684	1.54e-05	2265	462.75	1802.25	NA	204	66.5182	137.482	NA	NA	0.0993549	2.86971:2.17612:1.5968:1.99961:0.989997:1	0.371523(0.456291:0.311258:0.34702)	-3755.22	NA	NA	NA
g24240&Z0NRH1	MA	0.0711346	0.122117	0.582512	1.56e-05	3672	796.996	2875	NA	281	90.6073	190.393	NA	NA	0.0822002	1.14189:1.55212:0.8206:1.54091:0.66582:1	0.418028(0.481618:0.36152:0.410948)	-6103.12	NA	NA	NA
g12935&NRY2N1	MA	0.0252884	0.0693984	0.364395	1.61e-05	2379	508.53	1870.47	NA	78	33.3289	44.6711	NA	NA	0.0347173	1.1883:1.27197:1.00011:1.00285:0.93386:1	0.386297(0.472888:0.346784:0.339218)	-3584.17	NA	NA	NA
g71706&5P8PM1	MA	0.00688658	0.0228508	0.301372	1.63e-05	4971	1026.4	3944.6	NA	50	23.1673	26.8327	NA	NA	0.0101828	2.49953:2.57162:2.16253:2.38994:1.12468:1	0.425267(0.508449:0.383223:0.384128)	-6856.12	NA	NA	NA
g24015&J3PD01	MA	0.222069	0.344411	0.64478	1.79e-05	1902	398.5	1503.5	NA	387	112.74	274.26	NA	NA	0.247702	1.3327:1.28407:1.168:1.16927:0.888437:1	0.390641(0.459779:0.33123:0.380915)	-3905.53	NA	NA	NA
g51140&4ZC651	MA	0.0358717	0.088018	0.407549	2e-05	2220	469.969	1750.03	NA	98	38.926	59.074	NA	NA	0.046911	0.946073:0.794021:0.797932:1.30313:0.801176:1	0.404955(0.511486:0.355405:0.347973)	-3472.96	NA	NA	NA
g24578&VN40S1	MA	0.0955664	0.193291	0.494417	2.02e-05	1383	315.182	1067.82	NA	143	53.4568	89.5432	NA	NA	0.117838	3.19868:3.86437:2.389:3.00191:0.780193:1	0.399132(0.4859:0.326464:0.385033)	-2413.05	NA	NA	NA
g53341&LJ06Q1	MA	0.136632	0.290021	0.47111	2.09e-05	891	192.47	698.53	NA	127	46.8671	80.1329	NA	NA	0.169766	1.7952:1.54631:1.02935:1.25503:0.39693:1	0.371493(0.468013:0.323232:0.323232)	-1658.25	NA	NA	NA
g31794&H43AY1	MA	0.0107715	0.0295098	0.365015	3.22e-05	4209	1079.96	3129.04	NA	64	31.1046	32.8954	NA	NA	0.0155795	2.32143:2.28031:1.51585:1.58935:0.330193:1	0.412212(0.473984:0.353172:0.40948)	-6041.22	NA	NA	NA
g22358&4C4UG1	MA	0.00129601	0.0142967	0.0906508	3.58e-05	3183	790.87	2392.13	NA	14	10.9874	3.01263	NA	NA	0.00452625	2.72992:3.03536:1.44101:1.65859:0.01:1	0.381872(0.442036:0.344958:0.358624)	-4326.83	NA	NA	NA
g52530&H3M9H1	MA	0.0196774	0.0423	0.465373	4.14e-05	5718	1071.73	4646.27	NA	134	44.4072	89.5928	NA	NA	0.0239144	0.762668:0.621206:0.593425:0.739901:0.710745:1	0.403813(0.495803:0.367524:0.348111)	-8269.2	NA	NA	NA
g31665&L6B1S1	MA	0.0485011	0.0941574	0.515107	4.59e-05	3144	590.864	2553.14	NA	171	53.0103	117.99	NA	NA	0.0570815	1.91795:1.86588:1.92385:2.03844:1.62456:1	0.398537(0.481393:0.352576:0.361641)	-4929.87	NA	NA	NA
g24138&UGA401	MA	0.0704058	0.1121	0.628061	5.97e-05	4707	968.999	3738	NA	348	101.671	246.329	NA	NA	0.0789892	1.30972:1.27016:1.17607:1.17793:0.880993:1	0.403548(0.467495:0.339388:0.40376)	-7708.78	NA	NA	NA
g22410&7SM2W1	MA	0.10978	0.1754	0.625885	7.33e-05	2796	577.284	2218.72	NA	310	91.0291	218.971	NA	NA	0.123329	1.47013:1.30809:0.972693:1.24796:0.778636:1	0.416845(0.532725:0.354614:0.363197)	-4956.22	NA	NA	NA
g34426&Q10R41	MA	0.210588	0.318717	0.660737	0.000113487	1866	387.924	1478.08	NA	357	101.491	255.509	NA	NA	0.233067	0.542048:0.860337:0.751581:0.816122:0.621803:1	0.409164(0.480707:0.35209:0.394695)	-3702.02	NA	NA	NA
g23814&E1AQ61	MA	0.0186538	0.0533858	0.349415	0.000141	2226	396.821	1829.18	NA	53	20.3014	32.6986	NA	NA	0.0248453	0.579204:1.77039:1.51671:1.67213:2.08579:1	0.370845(0.454852:0.334906:0.322776)	-3231.51	NA	NA	NA
g17616&VL33V1	MA	0.131238	0.234178	0.560419	0.000144614	1284	279.997	1004	NA	172	57.1517	114.848	NA	NA	0.153686	2.39538:2.39551:2.24483:2.28943:1.10536:1	0.418224(0.501168:0.346963:0.406542)	-2336.52	NA	NA	NA
g23962&IDF2B1	MA	0.0275547	0.0614872	0.448138	0.000172035	3099	553.643	2545.36	NA	101	33.0033	67.9967	NA	NA	0.0336168	0.784556:0.797434:0.739534:1.10573:0.598893:1	0.40142(0.484511:0.341239:0.378509)	-4578.03	NA	NA	NA
g24257&Z0NRH1	MA	0.0302664	0.0651202	0.464778	0.000207	2787	604.897	2182.1	NA	102	38.1075	63.8925	NA	NA	0.0378311	0.826056:1.31537:0.767163:1.05846:0.65795:1	0.426444(0.484392:0.372443:0.422497)	-4201.97	NA	NA	NA
g110126&S5B0I1	MA	0.00403977	0.0184394	0.219084	0.000259	2823	685.954	2137.05	NA	21	12.4811	8.51889	NA	NA	0.0075387	15.4793:11.9677:10.7006:18.3575:3.72068:1	0.405951(0.469713:0.32678:0.42136)	-3766.73	NA	NA	NA
g22359&EGX021	MA	0.00737512	0.020358	0.362271	0.000298217	4704	1070.93	3633.07	NA	47	21.0859	25.9141	NA	NA	0.0103309	2.00135:2.13707:1.3995:1.41098:0.558376:1	0.381378(0.464286:0.348533:0.331314)	-6538.9	NA	NA	NA
g24280&Y6YHV1	MA	0.021484	0.0525061	0.409171	0.000333436	2538	559.642	1978.36	NA	69	28.2043	40.7957	NA	NA	0.0283245	1.23743:1.59078:1.23249:1.28709:1.41146:1	0.429669(0.455674:0.378842:0.454492)	-3799.03	NA	NA	NA
g30945&N0J2H1	MA	0.0330496	0.071149	0.464512	0.000392	2571	457.524	2113.48	NA	99	31.471	67.529	NA	NA	0.0398296	0.646064:0.633457:0.572337:0.606879:0.463375:1	0.369701(0.456243:0.36056:0.292299)	-3827.46	NA	NA	NA
g23559&LUW9Y1	MA	0.0971672	0.160224	0.606445	0.000407771	2295	446.383	1848.62	NA	230	65.4994	164.501	NA	NA	0.109432	0.916108:0.787104:0.698717:0.828173:0.628763:1	0.394336(0.483007:0.354902:0.345098)	-4003.45	NA	NA	NA
g99929&U7EGE1	MA	0.0243646	0.057677	0.422433	0.000415	2640	523.384	2116.62	NA	78	28.7997	49.2003	NA	NA	0.0309689	0.445235:0.440586:0.423668:0.55002:0.426765:1	0.399432(0.474432:0.345455:0.378409)	-3956.65	NA	NA	NA
g18290&KF1FW1	MA	0.0179097	0.0788149	0.227237	0.000433154	726	144.231	581.769	NA	20	10.4352	9.56476	NA	NA	0.0300094	8.66744:10.0015:11.7606:12.8212:6.3538:1	0.393939(0.553719:0.326446:0.301653)	-1041.02	NA	NA	NA
g7692&644701	MA	0.146057	0.225542	0.647582	0.000496	2064	415.981	1648.02	NA	291	81.6138	209.386	NA	NA	0.162076	0.605118:1.51444:0.499366:1.83881:1.22764:1	0.411822(0.453488:0.363372:0.418605)	-3916.56	NA	NA	NA
g71130&C5YQ11	MA	0.0206563	0.0476419	0.433573	0.00065037	2655	608.403	2046.6	NA	68	27.6593	40.3407	NA	NA	0.0268401	1.8041:1.61929:1.15661:1.15833:0.571371:1	0.378154(0.459322:0.335593:0.339548)	-3898.99	NA	NA	NA
g48684&YI2481	MA	0.00535741	0.0161884	0.330941	0.0011	3900	960.763	2939.24	NA	31	15.4042	15.5958	NA	NA	0.00802562	2.05724:2.69402:1.17945:1.14005:0.341406:1	0.398846(0.453846:0.355769:0.386923)	-5289.19	NA	NA	NA
g17734&AH01G1	MA	0.17909	0.248734	0.720007	0.00117436	2637	522.75	2114.25	NA	431	110.172	320.828	NA	NA	0.192896	1.89257:1.32672:0.917733:1.7091:0.949176:1	0.391543(0.46132:0.342435:0.370876)	-5062.12	NA	NA	NA
g22375&8P06L1	MA	0.0145654	0.0309759	0.470219	0.00124	4878	945.314	3932.69	NA	85	28.7531	56.2469	NA	NA	0.0177456	2.14824:1.78872:1.67501:2.15725:1.36936:1	0.384276(0.495387:0.329951:0.327491)	-6790.93	NA	NA	NA
g106807&C5YQ11	MA	0.0224826	0.0489859	0.458962	0.00134993	2613	592.736	2020.26	NA	71	27.6878	43.3122	NA	NA	0.0284947	1.61391:1.47611:1.09631:1.09776:0.477809:1	0.377535(0.459242:0.334099:0.339265)	-3856.05	NA	NA	NA
g22547&0C9511	MA	0.0237602	0.0467722	0.507998	0.00135446	3567	724.276	2842.72	NA	99	33.0678	65.9322	NA	NA	0.0284328	0.632155:0.679965:0.693901:0.830691:0.685392:1	0.420802(0.501262:0.365433:0.395711)	-5237.28	NA	NA	NA
g106802&NRY2N1	MA	0.0188119	0.0434971	0.432487	0.00136	3237	551.212	2685.79	NA	73	23.4931	49.5069	NA	NA	0.0230154	0.374419:0.919343:0.86216:0.843313:0.531691:1	0.402379(0.47266:0.354032:0.380445)	-4647.02	NA	NA	NA
g18273&KFZ2M1	MA	0.0657594	0.117461	0.55984	0.00137517	1776	436.054	1339.95	NA	130	47.7884	82.2116	NA	NA	0.0784535	2.48756:2.95627:1.49253:1.58635:0.48557:1	0.37134(0.434122:0.303209:0.376689)	-2917.4	NA	NA	NA
g22380&009SU1	MA	0.0403802	0.0687206	0.587599	0.00257659	3570	638.94	2931.06	NA	156	42.213	113.787	NA	NA	0.0454524	0.806499:1.47498:0.8362:1.72324:1.14354:1	0.386134(0.486134:0.334874:0.337395)	-5427.68	NA	NA	NA
g24059&12KKT1	MA	0.0298	0.0574628	0.518846	0.00259986	2847	573.842	2273.16	NA	96	31.4208	64.5792	NA	NA	0.0353872	0.864025:0.734555:0.862413:0.883005:0.670665:1	0.405515(0.485774:0.3451:0.385669)	-4317.73	NA	NA	NA
g52548&MS6LF1	MA	0.0644339	0.106895	0.602776	0.00266275	2430	495.483	1934.52	NA	167	49.7999	117.2	NA	NA	0.0730919	1.1533:0.679312:0.700596:0.690105:0.89535:1	0.401646(0.512346:0.34321:0.349383)	-3910.13	NA	NA	NA
g106439&6735Z1	MA	0.104845	0.139102	0.753725	0.00269	5151	1127.92	4023.08	NA	529	143.423	385.577	NA	NA	0.112346	1.05725:1.0613:0.982364:0.983414:0.911331:1	0.41953(0.507863:0.35993:0.390798)	-9012.69	NA	NA	NA
g7695&6D8ZK1	MA	0.00654713	0.0231061	0.283351	0.00303072	2394	522.178	1871.82	NA	24	11.9065	12.0935	NA	NA	0.010159	3.9273:3.86191:4.43606:4.54674:1.66034:1	0.401838(0.467419:0.340226:0.39787)	-3287.28	NA	NA	NA
g23680&QBZ0C1	MA	0.00827476	0.0274279	0.301691	0.00315506	2145	447.875	1697.13	NA	25	11.6648	13.3352	NA	NA	0.0122739	0.431999:0.31443:0.381165:0.376583:0.350832:1	0.380186(0.448951:0.332867:0.358741)	-3005.98	NA	NA	NA
g31308&S8LZD1	MA	0.0121045	0.000242089	50	0.0036222	2697	550.618	2146.38	NA	26	0.132716	25.8673	NA	NA	0.00968265	1.38164:1.21296:1.75984:1.60093:3.14306:1	0.421209(0.506674:0.335929:0.421023)	-3796.16	NA	NA	NA
g110127&E2XKA1	MA	0.0482122	0.0780737	0.617521	0.00393455	3210	707.816	2502.18	NA	168	52.7807	115.219	NA	NA	0.0547967	0.939919:0.470573:0.820926:0.485195:0.501975:1	0.420249(0.479907:0.347196:0.433645)	-5056.66	NA	NA	NA
g52531&2S7GD1	MA	0.0207647	0.0486082	0.427185	0.00451588	1869	412.223	1456.78	NA	49	19.5246	29.4754	NA	NA	0.0269058	2.49104:2.48215:2.94752:2.90615:2.34394:1	0.406635(0.498395:0.358748:0.362761)	-2709.41	NA	NA	NA
g24057&Y9U6T1	MA	0.100579	0.13966	0.720174	0.00599545	3159	685.526	2473.47	NA	314	87.2588	226.741	NA	NA	0.10906	1.64818:1.5981:1.36196:1.61845:0.752848:1	0.411523(0.494777:0.346629:0.393162)	-5480.47	NA	NA	NA
g53351&R3DDT1	MA	0.0310158	0.0626489	0.495073	0.00615056	2193	394.398	1798.6	NA	78	23.9431	54.0569	NA	NA	0.0367048	1.0187:1.14462:1.16567:0.956475:0.992687:1	0.396717(0.466484:0.353625:0.370041)	-3257.18	NA	NA	NA
g95608&01CTA1	MA	0.174264	0.226246	0.770241	0.00643	3033	649.054	2383.95	NA	482	125.879	356.121	NA	NA	0.185388	2.15573:2.20658:1.83027:2.1015:0.964794:1	0.401418(0.486152:0.34817:0.369931)	-5787.87	NA	NA	NA
g24016&ZRG8S1	MA	0.0166674	0.0334511	0.498261	0.00663546	3360	726.572	2633.43	NA	67	23.8781	43.1219	NA	NA	0.0202967	1.33165:0.963757:0.793962:0.748426:0.533778:1	0.410565(0.479911:0.35625:0.395536)	-4771.42	NA	NA	NA
g106179&J5XK01	MA	0.0256333	0.0568809	0.450648	0.00684805	1395	297.706	1097.29	NA	43	16.1593	26.8407	NA	NA	0.0323018	0.883721:0.910729:0.748603:0.766556:0.473189:1	0.403226(0.487097:0.355914:0.366667)	-2100.45	NA	NA	NA
g18182&9TC2B1	MA	0.0251982	0.0476045	0.529324	0.00805504	2988	582.651	2405.35	NA	86	26.9999	59.0001	NA	NA	0.0295673	0.629354:0.706681:0.552849:0.576332:0.31305:1	0.397088(0.482932:0.348394:0.35994)	-4391.2	NA	NA	NA
g23776&E1AQ61	MA	0.00215278	0.0100585	0.214026	0.00808162	3051	438.258	2612.74	NA	10	4.39378	5.60622	NA	NA	0.00328839	3.4827:3.67879:5.61028:7.57812:8.83119:1	0.368404(0.443461:0.334317:0.327434)	-4006.59	NA	NA	NA
g24089&UGA401	MA	0.0211326	0.0365436	0.578284	0.00985	4758	892.863	3865.14	NA	112	31.9694	80.0306	NA	NA	0.0240245	1.05697:1.06517:1.18404:1.19026:1.31865:1	0.40269(0.467528:0.341425:0.399117)	-6828.49	NA	NA	NA
g121385&7A36A1	MA	0.00967028	0.0213774	0.452361	0.00986091	3078	730.122	2347.88	NA	37	15.0733	21.9267	NA	NA	0.0124473	1.79345:1.50261:1.19639:1.1473:0.894024:1	0.399123(0.452729:0.353314:0.391326)	-4343.56	NA	NA	NA
g24284&0Y2331	MA	0.00135497	0.00575544	0.235424	0.0101342	3594	715.823	2878.18	NA	8	4.10975	3.89025	NA	NA	0.00223142	0.827432:0.67499:0.864118:0.872042:0.459207:1	0.418058(0.473706:0.363523:0.416945)	-4747.77	NA	NA	NA
g94299&F6T901	MA	0.246613	0.327475	0.753076	0.0103	1635	327.159	1307.84	NA	350	87.2716	262.728	NA	NA	0.262794	1.79297:1.86294:1.70043:1.70547:1.00032:1	0.412232(0.481651:0.37156:0.383486)	-3334.08	NA	NA	NA
g24252&Z0NRH1	MA	0.00172089	0.00803292	0.21423	0.012027	3690	744.173	2945.83	NA	11	5.95227	5.04773	NA	NA	0.00299385	0.241906:0.444632:0.223985:0.170623:0.0710221:1	0.417615(0.481301:0.357724:0.413821)	-4908.78	NA	NA	NA
g106471&MWI6K1	MA	0.0873418	0.124258	0.702905	0.013	2394	551.859	1842.14	NA	212	63.3527	148.647	NA	NA	0.0958517	1.01024:0.941091:0.827486:0.927754:0.63001:1	0.43985(0.528822:0.379699:0.411028)	-4112.46	NA	NA	NA
g24198&DPY9S1	MA	0.0337067	0.0550047	0.612796	0.0143639	2976	667.817	2308.18	NA	111	35.5996	75.4004	NA	NA	0.038486	1.16829:1.29404:1.11292:1.14828:0.839177:1	0.426579(0.511089:0.371976:0.396673)	-4515.16	NA	NA	NA
g106462&GT3TW1	MA	0.143221	0.240794	0.594786	0.0162287	612	132.728	479.272	NA	87	27.6389	59.3611	NA	NA	0.164382	1.15804:1.09496:1.11878:0.993294:0.975828:1	0.401144(0.519608:0.330882:0.352941)	-1149.81	NA	NA	NA
g24287&1YE5D1	MA	0.0248654	0.0418657	0.593931	0.0167533	3780	733.179	3046.82	NA	104	29.9871	74.0129	NA	NA	0.0281628	1.00722:0.961438:1.0753:1.08071:1.0322:1	0.416402(0.453175:0.368254:0.427778)	-5523.83	NA	NA	NA
g95664&SMQ4C1	MA	0.000909403	0.00608178	0.149529	0.0168	3195	406.695	2788.3	NA	5	2.46893	2.53107	NA	NA	0.0015678	2.27526:2.25301:6.43459:3.87032:28.6907:1	0.400156(0.467136:0.360563:0.37277)	-4231.16	NA	NA	NA
g53414&VXS501	MA	0.00588874	0.0201247	0.292613	0.0173313	1440	221.806	1218.19	NA	11	4.21928	6.78072	NA	NA	0.00808153	0.242428:0.0859537:0.580889:0.685323:2.37802:1	0.398611(0.485417:0.35:0.360417)	-1982.28	NA	NA	NA
g23311&I6ACK1	MA	0.0199219	0.0299258	0.665711	0.0182197	7659	1548.82	6110.18	NA	165	45.5013	119.499	NA	NA	0.0219449	1.17897:1.17388:1.21859:1.27099:0.927667:1	0.388432(0.444967:0.312965:0.407364)	-10913.7	NA	NA	NA
g95671&5W8PI1	MA	2.84e-06	0.00284307	0.001	0.0196	3039	701.893	2337.11	NA	2	1.99336	0.00663734	NA	NA	0.000658826	11.2384:30:11.1077:11.1077:0.01:1	0.410332(0.486673:0.372162:0.372162)	-3999.97	NA	NA	NA
